# Supplementary material for: Comparative genomics and phylogenetic discordance of cultivated tomato and close wild relatives
Source: PeerJ. 2015 Feb 26;3:e793. doi: 10.7717/peerj.793 (PMC4358695; doi:10.7717/peerj.793)
Supplement: Table S6 [file peerj-03-793-s006.xls]

## Sheet: Sheet1
Locus ID	Annotation	Species
Solyc01g010670.1.1	Unknown Protein (AHRD V1)	gal
Solyc01g010980.1.1	Unknown Protein (AHRD V1)	gal
Solyc01g011450.1.1	Unknown Protein (AHRD V1)	pim
Solyc01g014950.1.1	Unknown Protein (AHRD V1)	pim
Solyc01g016850.1.1	Unknown Protein (AHRD V1)	pim
Solyc01g017210.1.1	NAD(P)H-quinone oxidoreductase subunit 3 (AHRD V1 ***- D3WEI8_LIQST); contains Interpro domain(s) IPR000440 NADH:ubiquinone/plastoquinone oxidoreductase, chain 3	pim
Solyc01g020590.1.1	Unknown Protein (AHRD V1)	pim
Solyc01g044470.1.1	Unknown Protein (AHRD V1)	pim
Solyc01g049610.1.1	Unknown Protein (AHRD V1)	gal
Solyc01g049910.2.1	Unknown Protein (AHRD V1)	pim
Solyc01g049990.1.1	Unknown Protein (AHRD V1)	pim
Solyc01g050000.2.1	HAT family dimerisation domain containing protein (AHRD V1 ***- Q2R149_ORYSJ)	pim
Solyc01g050010.2.1	HAT family dimerisation domain containing protein (AHRD V1 *-*- Q2R194_ORYSJ); contains Interpro domain(s) IPR008906 HAT dimerisation	pim
Solyc01g055200.1.1	S8 self-incompatibility ribonuclease (Fragment) (AHRD V1 ***- Q9FPV5_PETIN); contains Interpro domain(s) IPR001568 Ribonuclease T2	pim
Solyc01g056200.1.1	Unknown Protein (AHRD V1)	pim
Solyc01g056220.2.1	F-box family protein (AHRD V1 **-- D7M128_ARALY); contains Interpro domain(s) IPR001810 Cyclin-like F-box	pim
Solyc01g056230.1.1	Unknown Protein (AHRD V1); contains Interpro domain(s) IPR005162 Retrotransposon gag protein	pim
Solyc01g056260.1.1	Unknown Protein (AHRD V1)	pim
Solyc01g056270.2.1	Unknown Protein (AHRD V1)	pim
Solyc01g056280.2.1	F-box (AHRD V1 ***- Q84KQ9_PRUMU); contains Interpro domain(s) IPR006527 F-box associated	pim
Solyc01g056290.2.1	Unknown Protein (AHRD V1)	pim
Solyc01g056300.1.1	Unknown Protein (AHRD V1)	pim
Solyc01g057630.1.1	Unknown Protein (AHRD V1)	pim
Solyc01g060210.2.1	X1 (Fragment) (AHRD V1 ***- Q3T7E6_ZEAMM); contains Interpro domain(s) IPR005380 Region of unknown function XS	pim
Solyc01g060220.1.1	Unknown Protein (AHRD V1)	pim
Solyc01g066020.1.1	Tir-nbs-lrr, resistance protein	gal
Solyc01g067420.2.1	Pectinesterase (AHRD V1 **** Q7X9B1_FRAAN); contains Interpro domain(s) IPR000070 Pectinesterase, catalytic	gal
Solyc01g067430.1.1	Unknown Protein (AHRD V1)	pim
Solyc01g088220.2.1	Aldehyde oxidase (AHRD V1 ***- Q9FV23_SOLLC); contains Interpro domain(s) IPR008274 Aldehyde oxidase and xanthine dehydrogenase, molybdopterin binding	pim
Solyc01g094160.1.1	Unknown Protein (AHRD V1)	gal
Solyc01g102320.1.1	Unknown Protein (AHRD V1); contains Interpro domain(s) IPR001810 Cyclin-like F-box	gal
Solyc01g105910.1.1	D-limonene synthase (AHRD V1 ***- Q6F5H2_CITUN); contains Interpro domain(s) IPR001906 Terpene synthase-like	pim
Solyc01g113490.1.1	Unknown Protein (AHRD V1)	gal
Solyc01g113500.1.1	Unknown Protein (AHRD V1)	gal
Solyc02g005000.1.1	Unknown Protein (AHRD V1)	gal
Solyc02g005300.1.1	Unknown Protein (AHRD V1)	pim
Solyc02g055400.1.1	Unknown Protein (AHRD V1)	pim
Solyc02g064750.2.1	Prolyl 4-hydroxylase alpha subunit-like protein (AHRD V1 ***- Q9LSI6_ARATH); contains Interpro domain(s) IPR006620 Prolyl 4-hydroxylase, alpha subunit	gal
Solyc02g068520.1.1	Unknown Protein (AHRD V1)	pim
Solyc02g068810.1.1	Genomic DNA chromosome 5 P1 clone MUK11 (AHRD V1 --*- Q9LZ27_ARATH)	pim
Solyc02g068940.1.1	Unknown Protein (AHRD V1)	pim
Solyc02g071710.2.1	GDSL esterase/lipase At1g29670 (AHRD V1 ***- GDL15_ARATH); contains Interpro domain(s) IPR001087 Lipase, GDSL	pim
Solyc02g092170.1.1	Protein FAR1-RELATED SEQUENCE 12 (AHRD V1 **-- FRS12_ARATH); contains Interpro domain(s) IPR004330 Transcription factor, FAR1-related	pim
Solyc02g094730.1.1	Unknown Protein (AHRD V1)	pim
Solyc03g005650.1.1	Cc-nbs-lrr, resistance protein	pim
Solyc03g005660.2.1	Cc-nbs-lrr, resistance protein	pim
Solyc03g013450.1.1	Transcription factor-like protein (AHRD V1 ***- Q9LXX4_ARATH)	gal,pim
Solyc03g013470.1.1	DNA polymerase (AHRD V1 *-*- Q6QZN8_DAUCA); contains Interpro domain(s) IPR004868 DNA-directed DNA polymerase, family B, mitochondria/virus	gal,pim
Solyc03g033800.1.1	Unknown Protein (AHRD V1)	pim
Solyc03g043630.1.1	Unknown Protein (AHRD V1)	pim
Solyc03g063530.1.1	Unknown Protein (AHRD V1)	gal,pim
Solyc03g065050.1.1	30S ribosomal protein S12 chloroplastic (AHRD V1 ***- D3WAP5_ANTMA); contains Interpro domain(s) IPR005679 Ribosomal protein S12, bacterial-type	pim
Solyc03g065150.1.1	Unknown Protein (AHRD V1)	pim
Solyc03g095340.1.1	Unknown Protein (AHRD V1)	pim
Solyc03g096110.1.1	Yippee-like protein (AHRD V1 ***- A9QXI3_SOLTU); contains Interpro domain(s) IPR004910 Yippee-like protein	pim
Solyc04g014310.1.1	Unknown Protein (AHRD V1)	yp
Solyc04g017930.1.1	Unknown Protein (AHRD V1); contains Interpro domain(s) IPR019557 Aminotransferase-like, plant mobile domain	gal
Solyc04g017940.1.1	Unknown Protein (AHRD V1); contains Interpro domain(s) IPR019557 Aminotransferase-like, plant mobile domain	gal
Solyc04g017950.1.1	Unknown Protein (AHRD V1)	gal
Solyc04g018050.1.1	Unknown Protein (AHRD V1)	pim
Solyc04g018060.1.1	Transcription factor APFI-like (AHRD V1 *-*- Q2V987_SOLTU)	pim
Solyc04g018180.1.1	Unknown Protein (AHRD V1)	pim
Solyc04g025970.1.1	MADS-box transcription factor 31 (AHRD V1 ***- B6TW19_MAIZE); contains Interpro domain(s) IPR002100 Transcription factor, MADS-box	pim
Solyc04g026300.1.1	Unknown Protein (AHRD V1)	pim
Solyc04g028500.1.1	Retrotransposon gag protein (AHRD V1 *-*- Q0KIS1_SOLDE)	gal
Solyc04g045310.2.1	Extracellular ligand-gated ion channel (AHRD V1 **-- D7LAY2_ARALY)	pim
Solyc04g049170.1.1	Unknown Protein (AHRD V1)	pim
Solyc04g050400.1.1	60S ribosomal protein L12 (AHRD V1 ***- Q6RJY1_CAPAN); contains Interpro domain(s) IPR000911 Ribosomal protein L11	pim
Solyc04g071200.1.1	Unknown Protein (AHRD V1)	pim
Solyc04g072430.1.1	Unknown Protein (AHRD V1)	pim
Solyc04g074010.1.1	Receptor protein kinase-like protein (AHRD V1 ***- C6ZS08_SOYBN); contains Interpro domain(s) IPR001245 Tyrosine protein kinase	gal
Solyc04g076930.1.1	Werner Syndrome-like exonuclease (AHRD V1 ***- WEX_ARATH); contains Interpro domain(s) IPR012337 Polynucleotidyl transferase, ribonuclease H fold	yp
Solyc04g077250.2.1	Unknown Protein (AHRD V1)	gal
Solyc04g081710.1.1	Unknown Protein (AHRD V1)	gal
Solyc05g009730.1.1	Unknown Protein (AHRD V1)	pim
Solyc05g014080.1.1	Unknown Protein (AHRD V1)	pim
Solyc05g015400.1.1	Unknown Protein (AHRD V1)	pim
Solyc05g016000.1.1	Unknown Protein (AHRD V1)	pim
Solyc05g021360.1.1	Unknown Protein (AHRD V1)	gal
Solyc05g021370.1.1	Unknown Protein (AHRD V1)	gal
Solyc05g023600.1.1	Unknown Protein (AHRD V1)	pim
Solyc05g025660.1.1	Peptide transporter-like protein (AHRD V1 ***- Q9LYR6_ARATH); contains Interpro domain(s) IPR000109 TGF-beta receptor, type I/II extracellular region	pim
Solyc05g026200.1.1	Unknown Protein (AHRD V1)	pim
Solyc05g026210.1.1	Glutathione S-transferase 1 (AHRD V1 **** C8KH57_DIOKA); contains Interpro domain(s) IPR004046 Glutathione S-transferase, C-terminal	pim
Solyc05g039960.1.1	NHL repeat-containing protein-like (AHRD V1 ***- Q6Z2V7_ORYSJ)	pim
Solyc05g041120.1.1	Ubiquitin (AHRD V1 *-*- A2Q1T1_MEDTR)	pim
Solyc05g041490.1.1	40S ribosomal protein S7-like protein (AHRD V1 ***- Q3HRX6_SOLTU); contains Interpro domain(s) IPR000554 Ribosomal protein S7e	pim
Solyc05g053060.1.1	Unknown Protein (AHRD V1)	yp
Solyc05g055050.1.1	Calcium-dependent protein kinase 2 (AHRD V1 **** B4FZS4_MAIZE); contains Interpro domain(s) IPR002290 Serine/threonine protein kinase	gal
Solyc06g011460.1.1	Unknown Protein (AHRD V1)	pim
Solyc06g011480.1.1	Dynamin-related protein 1E (AHRD V1 *-*- DRP1E_ARATH)	pim
Solyc06g011540.2.1	Myosin (AHRD V1 ***- Q39158_ARATH); contains Interpro domain(s) IPR001609 Myosin head, motor region	pim
Solyc06g011550.2.1	Myosin XI-K (AHRD V1 ***- B0CN61_NICBE)	pim
Solyc06g016840.1.1	Mutator-like transposase (AHRD V1 *--- Q94HK4_ORYSA); contains Interpro domain(s) IPR006564 Zinc finger, PMZ-type	pim
Solyc06g036090.1.1	F-box-containing protein 1 (AHRD V1 ***- B2LUQ9_MALDO)	pim
Solyc06g043010.1.1	Unknown Protein (AHRD V1)	pim
Solyc06g043280.1.1	Unknown Protein (AHRD V1)	pim
Solyc06g043320.1.1	Unknown Protein (AHRD V1)	pim
Solyc06g043340.1.1	Unknown Protein (AHRD V1)	pim
Solyc06g043350.1.1	Unknown Protein (AHRD V1)	pim
Solyc06g050780.1.1	Unknown Protein (AHRD V1)	gal
Solyc06g051340.1.1	Unknown Protein (AHRD V1)	pim
Solyc06g053690.1.1	SAM (And some other nucleotide) binding motif (AHRD V1 ***- A2Q516_MEDTR); contains Interpro domain(s) IPR014816 tRNA methyltransferase complex GCD14 subunit	pim
Solyc06g054100.1.1	Folate/biopterin transporter (AHRD V1 ***- B5W6N2_SPIMA); contains Interpro domain(s) IPR004324 Biopterin transport-related protein BT1	gal
Solyc06g059940.1.1	Unknown Protein (AHRD V1)	gal
Solyc06g063400.2.1	Wound-induced basic protein (AHRD V1 ***- PR4_PHAVU); contains Interpro domain(s) IPR012643 Wound-inducible basic	pim
Solyc06g064770.1.1	Unknown Protein (AHRD V1)	pim
Solyc06g069070.1.1	Lipid transfer protein (AHRD V1 ***- A5JUZ7_SESIN); contains Interpro domain(s) IPR013770 Plant lipid transfer protein and hydrophobic protein, helical	pim
Solyc06g074590.1.1	Ycf2 (AHRD V1 *-*- A6YA57_9MAGN); contains Interpro domain(s) IPR008543 Chloroplast Ycf2	pim
Solyc06g075470.1.1	Nucleoside diphosphate kinase (AHRD V1 ***- B9RCT5_RICCO); contains Interpro domain(s) IPR001564 Nucleoside diphosphate kinase, core	pim
Solyc07g017320.1.1	BAHD family acyltransferase (AHRD V1 **-- D8SMY1_SELML); contains Interpro domain(s) IPR003480 Transferase	pim
Solyc07g019620.1.1	Lysyl-tRNA synthetase (AHRD V1 ***- B9N320_POPTR); contains Interpro domain(s) IPR018149 Lysyl-tRNA synthetase, class II, C-terminal IPR018150 Aminoacyl-tRNA synthetase, class II (D, K and N)-like	pim
Solyc07g019680.1.1	Unknown Protein (AHRD V1)	pim
Solyc07g020970.1.1	Fw2.2 (AHRD V1 ***- Q8GVB8_SOLPN)	pim
Solyc07g021010.1.1	Unknown Protein (AHRD V1)	pim
Solyc07g021350.1.1	F-box-like/WD repeat-containing protein TBL1XR1-B (AHRD V1 *-*- TB1RB_XENLA)	pim
Solyc07g021360.1.1	Unknown Protein (AHRD V1)	pim
Solyc07g021570.1.1	Unknown Protein (AHRD V1)	pim
Solyc07g025180.1.1	Starch synthase II (AHRD V1 ***- Q0H7E2_AMACR)	pim
Solyc07g025220.1.1	Unknown Protein (AHRD V1)	pim
Solyc07g026550.1.1	Pol polyprotein (AHRD V1 ***- Q94FM1_CITPA)	gal
Solyc07g032400.1.1	Unknown Protein (AHRD V1)	pim
Solyc07g039250.1.1	Unknown Protein (AHRD V1)	pim
Solyc07g040810.1.1	Unknown Protein (AHRD V1)	gal
Solyc07g041410.1.1	Unknown Protein (AHRD V1)	pim
Solyc07g041420.1.1	Unknown Protein (AHRD V1)	pim
Solyc07g042420.1.1	Unknown Protein (AHRD V1)	gal
Solyc07g043430.1.1	Gag-Pol polyprotein (AHRD V1 ***- B8YLY4_MEDTR)	pim
Solyc07g052800.1.1	Nbs, resistance protein fragment	pim
Solyc07g052810.1.1	Formin 3 (AHRD V1 -**- D0QAN4_ARATH); contains Interpro domain(s) IPR015425 Actin-binding FH2	pim
Solyc07g065580.1.1	Nuclear transcription factor Y subunit B-6 (AHRD V1 *-** B6UH02_MAIZE); contains Interpro domain(s) IPR003957 Transcription factor, CBFA/NFYB, DNA topoisomerase	gal
Solyc08g023330.1.1	Unknown Protein (AHRD V1)	gal
Solyc08g023350.1.1	Unknown Protein (AHRD V1)	gal
Solyc08g023370.1.1	Unknown Protein (AHRD V1)	gal
Solyc08g023380.1.1	Cellulose synthase (AHRD V1 ***- Q4VWW7_PINRA); contains Interpro domain(s) IPR005150 Cellulose synthase	gal
Solyc08g023390.1.1	Unknown Protein (AHRD V1)	gal
Solyc08g023410.1.1	AT1G06800-like protein (Fragment) (AHRD V1 ***- D6PN67_9BRAS); contains Interpro domain(s) IPR002921 Lipase, class 3	gal
Solyc08g023420.1.1	Lipase-like protein (AHRD V1 *-*- Q8LF19_ARATH)	gal
Solyc08g028850.1.1	Unknown Protein (AHRD V1); contains Interpro domain(s) IPR003441 No apical meristem (NAM) protein	gal
Solyc08g029250.1.1	NADH-ubiquinone oxidoreductase subunit 9 (AHRD V1 **** NDUS3_PROWI); contains Interpro domain(s) IPR001268 NADH:ubiquinone oxidoreductase, 30 kDa subunit	pim
Solyc08g036420.1.1	Unknown Protein (AHRD V1)	pim
Solyc08g036430.1.1	Unknown Protein (AHRD V1)	gal,pim
Solyc08g036450.1.1	Unknown Protein (AHRD V1)	pim
Solyc08g041800.2.1	Unknown Protein (AHRD V1)	pim
Solyc08g044570.1.1	Unknown Protein (AHRD V1)	pim
Solyc08g047890.1.1	Unknown Protein (AHRD V1)	pim
Solyc08g048070.1.1	Mitochondrial import inner membrane translocase subunit Tim9 (AHRD V1 ***- B4FU14_MAIZE); contains Interpro domain(s) IPR004217 Mitochondrial inner membrane translocase complex, Tim8/9/10/13-zinc finger-like	gal
Solyc08g048130.1.1	Unknown Protein (AHRD V1)	gal
Solyc08g048160.1.1	Unknown Protein (AHRD V1)	gal
Solyc08g048170.1.1	Unknown Protein (AHRD V1)	gal
Solyc08g048180.1.1	Unknown Protein (AHRD V1)	gal
Solyc08g048190.1.1	Unknown Protein (AHRD V1)	pim
Solyc08g048480.2.1	Unknown Protein (AHRD V1)	pim
Solyc08g061370.1.1	DNA repair and recombination protein RAD54 (AHRD V1 **-- C9SRD1_VERA1); contains Interpro domain(s) IPR000330 SNF2-related	pim
Solyc08g062100.1.1	Unknown Protein (AHRD V1)	pim
Solyc08g062110.1.1	Unknown Protein (AHRD V1)	pim
Solyc08g062390.1.1	Unknown Protein (AHRD V1)	pim
Solyc08g066780.1.1	Unknown Protein (AHRD V1)	gal
Solyc08g068520.2.1	F-box family protein (AHRD V1 *-*- B9I698_POPTR)	pim
Solyc08g069130.1.1	Pentatricopeptide repeat-containing protein (AHRD V1 ***- D7MNK9_ARALY)	gal
Solyc08g076330.1.1	Protein FAR1-RELATED SEQUENCE 12 (AHRD V1 ***- FRS12_ARATH); contains Interpro domain(s) IPR004330 Transcription factor, FAR1-related	pim
Solyc08g077590.1.1	DNA repair and recombination protein RAD54 (AHRD V1 **-- B0WI46_CULQU); contains Interpro domain(s) IPR000330 SNF2-related	pim
Solyc09g005420.2.1	Major latex-like protein (AHRD V1 **-- B5THI3_PANGI); contains Interpro domain(s) IPR000916 Bet v I allergen	yp
Solyc09g005460.1.1	3-phosphoshikimate 1-carboxyvinyltransferase (AHRD V1 *-*- Q6E6L4_CONCD); contains Interpro domain(s) IPR001986 3-phosphoshikimate 1-carboxyvinyltransferase, core	yp
Solyc09g007960.1.1	Unknown Protein (AHRD V1)	gal
Solyc09g010890.1.1	NAD(P)H-quinone oxidoreductase subunit 3, chloroplastic (AHRD V1 ***- NU3C_SOLTU); contains Interpro domain(s) IPR000440 NADH:ubiquinone/plastoquinone oxidoreductase, chain 3	pim
Solyc09g015630.1.1	Chlorophyllide a oxygenase, chloroplastic (AHRD V1 ***- CAO_ORYSJ)	gal
Solyc09g025200.1.1	Ribosomal protein L18 (AHRD V1 *-*- B7FMF5_MEDTR); contains Interpro domain(s) IPR000039 Ribosomal protein L18e	gal
Solyc09g031630.1.1	Unknown Protein (AHRD V1)	gal
Solyc09g031640.1.1	Unknown Protein (AHRD V1)	gal
Solyc09g042790.1.1	Unknown Protein (AHRD V1)	gal
Solyc09g055470.1.1	Multiprotein bridging factor 1 (AHRD V1 ***- Q9LL86_SOLTU); contains Interpro domain(s) IPR013729 Multiprotein bridging factor 1, N-terminal	gal
Solyc09g057860.1.1	Unknown Protein (AHRD V1)	pim
Solyc09g059710.1.1	Chloroplast ribose-5-phosphate isomerase (AHRD V1 ***- Q8RU73_SPIOL); contains Interpro domain(s) IPR004788 Ribose 5-phosphate isomerase	gal
Solyc09g059720.1.1	Ribose-5-phosphate isomerase (AHRD V1 ***- A8IRQ1_CHLRE); contains Interpro domain(s) IPR004788 Ribose 5-phosphate isomerase	gal
Solyc09g060010.1.1	Calmodulin protein kinase (Fragment) (AHRD V1 *-*- D3K3H9_LONJA)	pim
Solyc09g060190.1.1	Unknown Protein (AHRD V1)	gal
Solyc09g082960.1.1	CK25 (AHRD V1 ***- Q1W1G0_TOBAC)	pim
Solyc10g011830.1.1	Protein EPIDERMAL PATTERNING FACTOR 2 (AHRD V1 ***- EPF2_ARATH)	gal
Solyc10g018130.1.1	Unknown Protein (AHRD V1)	pim
Solyc10g018680.1.1	Ulp1 protease family C-terminal catalytic domain containing protein (AHRD V1 ***- Q60D46_SOLDE)	pim
Solyc10g019050.1.1	Unknown Protein (AHRD V1)	pim
Solyc10g019150.1.1	Myb transcription factor (AHRD V1 **** Q7XC57_ORYSJ); contains Interpro domain(s) IPR006447 Myb-like DNA-binding region, SHAQKYF class	pim
Solyc10g045020.1.1	Unknown Protein (AHRD V1)	gal
Solyc10g045700.1.1	Mutator-like transposase (AHRD V1 ***- Q9FH43_ARATH); contains Interpro domain(s) IPR006564 Zinc finger, PMZ-type	pim
Solyc10g045740.1.1	Ribosomal protein S4 (AHRD V1 ***- B6VJZ4_VITVI)	pim
Solyc10g046790.1.1	Unknown Protein (AHRD V1)	pim
Solyc10g046840.1.1	Starch synthase II-2 (AHRD V1 *-*- Q75T41_PHAVU)	pim
Solyc10g047750.1.1	HAT family dimerisation domain containing protein (AHRD V1 ***- Q2R3V9_ORYSJ); contains Interpro domain(s) IPR007021 Protein of unknown function DUF659	pim
Solyc10g047760.1.1	Unknown Protein (AHRD V1); contains Interpro domain(s) IPR011523 Protein of unknown function DUF1544	pim
Solyc10g047770.1.1	Receptor protein kinase-like protein (AHRD V1 ***- Q9LSL5_ARATH); contains Interpro domain(s) IPR017442 Serine/threonine protein kinase-related	pim
Solyc10g047940.1.1	Unknown Protein (AHRD V1)	pim
Solyc10g048020.1.1	Pathogenesis-related protein-1 (AHRD V1 ***- Q40397_NICGU); contains Interpro domain(s) IPR001283 Allergen V5/Tpx-1 related	pim
Solyc10g050090.1.1	Unknown Protein (AHRD V1)	pim
Solyc10g050320.1.1	SPX domain-containing protein (AHRD V1 ***- D7MDY2_ARALY)	pim
Solyc10g053950.1.1	Mutator-like transposase (AHRD V1 ***- Q9SI31_ARATH); contains Interpro domain(s) IPR006564 Zinc finger, PMZ-type	pim
Solyc10g054490.1.1	FAD-binding domain-containing protein (AHRD V1 **-- D7MMH6_ARALY)	pim
Solyc10g054500.1.1	FAD-binding domain-containing protein (AHRD V1 **-- D7KFP2_ARALY)	pim
Solyc10g054510.1.1	FAD-binding domain-containing protein (AHRD V1 *--- D7KQR3_ARALY); contains Interpro domain(s) IPR006094 FAD linked oxidase, N-terminal	pim
Solyc10g054520.1.1	FAD-binding domain-containing protein (AHRD V1 **-- D7MMH8_ARALY); contains Interpro domain(s) IPR012951 Berberine/berberine-like	pim
Solyc10g054530.1.1	FAD-binding domain-containing protein (AHRD V1 **-- D7MFH6_ARALY); contains Interpro domain(s) IPR006094 FAD linked oxidase, N-terminal	pim
Solyc10g055270.1.1	F-box protein interaction domain containing protein (AHRD V1 ***- Q60D10_SOLDE)	pim
Solyc10g055280.1.1	Leucine-rich repeat receptor-like protein kinase (AHRD V1 **-- Q9SN80_ARATH)	pim
Solyc10g074850.1.1	Solute carrier family 22 member 4 (Predicted) (AHRD V1 *-*- B7NZK9_RABIT); contains Interpro domain(s) IPR016196 Major facilitator superfamily, general substrate transporter	gal
Solyc10g083060.1.1	Nuclear transport factor 2 family protein (AHRD V1 **-- D7MVS6_ARALY); contains Interpro domain(s) IPR018222 Nuclear transport factor 2, Eukaryote	gal
Solyc10g085760.1.1	Aspartyl protease family protein (AHRD V1 **-- D7LJ61_ARALY); contains Interpro domain(s) IPR001461 Peptidase A1	yp
Solyc10g085770.1.1	Aspartyl protease family protein (AHRD V1 **-- D7M1J9_ARALY); contains Interpro domain(s) IPR001461 Peptidase A1	yp
Solyc10g085780.1.1	Nbs, resistance protein fragment	yp
Solyc10g086270.1.1	MYB transcription factor (AHRD V1 **-- A9YY82_SOLTU); contains Interpro domain(s) IPR015495 Myb transcription factor	gal
Solyc11g007440.1.1	UDP-glucose flavonoid glucoside 1 6-glucosyltransferase (AHRD V1 ***- C5NN15_CATRO); contains Interpro domain(s) IPR002213 UDP-glucuronosyl/UDP-glucosyltransferase	gal
Solyc11g007450.1.1	UDP-glucuronosyltransferase 1-6 (AHRD V1 *--- UD16_HUMAN); contains Interpro domain(s) IPR002213 UDP-glucuronosyl/UDP-glucosyltransferase	gal
Solyc11g010870.1.1	Unknown Protein (AHRD V1)	yp
Solyc11g010880.1.1	Unknown Protein (AHRD V1)	yp
Solyc11g012430.1.1	Unknown Protein (AHRD V1)	gal
Solyc11g021090.1.1	NAD(P)H-quinone oxidoreductase subunit 2 chloroplastic (AHRD V1 ***- D3WBG0_9AQUA)	gal
Solyc11g021160.1.1	Unknown Protein (AHRD V1)	gal
Solyc11g028300.1.1	Topoisomerase 6 subunit B-like protein (AHRD V1 ***- Q6UFU6_ORYSJ)	gal
Solyc11g028310.1.1	DNA topoisomerase 6 subunit B (AHRD V1 ***- TOP6B_ARATH)	gal
Solyc11g030760.1.1	Lysine-specific histone demethylase 1 (AHRD V1 **-- B2WC79_PYRTR); contains Interpro domain(s) IPR002937 Amine oxidase	pim
Solyc11g030790.1.1	NADH-ubiquinone oxidoreductase chain 2 (AHRD V1 ***- NU2M_BETVU)	pim
Solyc11g030800.1.1	NADH-ubiquinone oxidoreductase chain 2 (AHRD V1 ***- NU2M_BETVU)	pim
Solyc11g030830.1.1	Photosystem Q(B) protein (AHRD V1 *-*- B2LMH3_GUIAB)	pim
Solyc11g030840.1.1	Unknown Protein (AHRD V1)	pim
Solyc11g032170.1.1	Unknown Protein (AHRD V1)	gal
Solyc11g039460.1.1	Unknown Protein (AHRD V1)	gal
Solyc11g039860.1.1	Unknown Protein (AHRD V1)	pim
Solyc11g040160.1.1	Endo-beta-1 4-D-glucanase (AHRD V1 ***- Q9ZSP9_SOLLC); contains Interpro domain(s) IPR001701 Glycoside hydrolase, family 9	gal
Solyc11g050920.1.1	Helitron helicase-like protein (AHRD V1 ***- D0P001_PHYIN); contains Interpro domain(s) IPR010285 Protein of unknown function DUF889, eukaryote	gal
Solyc11g061730.1.1	Unknown Protein (AHRD V1)	gal
Solyc12g009710.1.1	Unknown Protein (AHRD V1)	gal
Solyc12g011070.1.1	Calcium/proton exchanger (AHRD V1 **** C4JVH2_UNCRE); contains Interpro domain(s) IPR004798 Calcium/proton exchanger superfamily	gal
Solyc12g011080.1.1	Vacuolar cation/proton exchanger 2 (AHRD V1 *-*- B6U903_MAIZE)	gal
Solyc12g026370.1.1	Unknown Protein (AHRD V1)	yp
Solyc12g027900.1.1	Unknown Protein (AHRD V1)	gal
Solyc12g032920.1.1	Serine/threonine-protein phosphatase 7 long form homolog (AHRD V1 *--- PPP7L_ARATH); contains Interpro domain(s) IPR019557 Aminotransferase-like, plant mobile domain	gal
Solyc12g035300.1.1	Unknown Protein (AHRD V1)	pim
Solyc12g035310.1.1	RNA recognition motif containing protein (AHRD V1 *-*- D0AB54_ORYSI)	gal,pim
Solyc12g035530.1.1	Unknown Protein (AHRD V1)	yp,gal
Solyc12g035630.1.1	Unknown Protein (AHRD V1)	gal
Solyc12g036880.1.1	Unknown Protein (AHRD V1)	gal
Solyc12g036930.1.1	Unknown Protein (AHRD V1)	gal,pim
Solyc12g040720.1.1	Unknown Protein (AHRD V1)	gal
Solyc12g044540.1.1	HAT family dimerisation domain containing protein expressed (AHRD V1 **-- Q6AVI0_ORYSJ)	pim
Solyc12g044690.1.1	Lysyl-tRNA synthetase (AHRD V1 ***- B9N320_POPTR); contains Interpro domain(s) IPR018149 Lysyl-tRNA synthetase, class II, C-terminal IPR018150 Aminoacyl-tRNA synthetase, class II (D, K and N)-like	pim
Solyc12g044700.1.1	F-box family protein (AHRD V1 ***- B9I3S8_POPTR)	pim
Solyc12g062180.1.1	Transposon Ty1-PL Gag-Pol polyprotein (AHRD V1 ***- YP11B_YEAST); contains Interpro domain(s) IPR001584 Integrase, catalytic core	pim
Solyc12g077650.1.1	30S ribosomal protein S12 chloroplastic (AHRD V1 ***- C0LE98_9ROSI); contains Interpro domain(s) IPR005679 Ribosomal protein S12, bacterial-type	yp
Solyc12g097010.1.1	Lrr, resistance protein fragment	pim
Solyc12g100230.1.1	Fatty acid desaturase (AHRD V1 ***- B3SP99_CAPAN); contains Interpro domain(s) IPR005804 Fatty acid desaturase, type 1	gal
Solyc12g100260.1.1	Fatty acid desaturase (AHRD V1 ***- B3SP99_CAPAN)	gal
