# Supplementary material for: Comparative genomics and phylogenetic discordance of cultivated tomato and close wild relatives
Source: PeerJ. 2015 Feb 26;3:e793. doi: 10.7717/peerj.793 (PMC4358695; doi:10.7717/peerj.793)
Supplement: Table S7 [file peerj-03-793-s007.xls]

## Sheet: Sheet1
Chromosome	Position	Orient1	Position2	Orientation2	Type	Size	Score	number of reads
SL2.40ch04	27703288	2+2-	27703328	2+2-	INS	-130	72	2
SL2.40ch10	41119316	2+2-	41119355	2+2-	INS	-130	72	2
