# Supplementary material for: Comparative genomics and phylogenetic discordance of cultivated tomato and close wild relatives
Source: PeerJ. 2015 Feb 26;3:e793. doi: 10.7717/peerj.793 (PMC4358695; doi:10.7717/peerj.793)
Supplement: Table S8 [file peerj-03-793-s008.xls]

## Sheet: Sheet1
Locus ID	Predicted Function	Topology	2ΔLnL	Sites with ω > 1a
Solyc01g058190	30S ribosomal protein S6	2	11.1541	267 (p = 0.976*)
Solyc01g080190	Pentatricopeptide repeat-containing protein	2	9.16506	492 (p = 0.921)
Solyc02g067260	RING finger protein 6	3	3.42758	113 (p = 0.761); 165 (p = 0.730); 166 (p = 0.771); 179 (p = 0.757); 252 (p = 0.738); 270 (p= 0.943)
Solyc02g069260	SlAGO2a is a member of the argonaute gene family of tomato, which play mediating roles in RNA silencing pathways by forming RNA-silencing complex (RISC) and interacting with small RNAs.	3	10.4751	136 (p = 0.884); 150 (p = 0.577); 206 (p = 0.870); 694 (p = 0.892); 853 (p = 0.933); 860 (p = 0.698)
Solyc02g071300	Pentatricopeptide repeat-containing protein	1	12.8835	588 (p = 0.964*)
Solyc02g090340	Cytochrome P450, E-class, group I	2	7.22574	377 (p = 0.889); 431 (p = 0.558)
Solyc03g005330	CBL-interacting protein kinase 20	1	5.30572	76 (p = 0.762); 89 (p = 0.881); 322 (p = 0.765)
Solyc03g080090	This protein is drought responsive in drought tolerant genotypes.	2	9.6311	432 (p = 0.846)
Solyc03g097060	Exostosin family protein	3	7.92064	6 (p = 0.796); 356 (p = 0.977*)
Solyc03g116460	Aspartate racemase	2	11.9727	123 (p = 0.981*); 124 (p = 0.886)
Solyc03g117570	Pentatricopeptide repeat-containing protein	2	6.5701	54 (p = 0.787); 421 (p = 0.902)
Solyc03g121670	Beta-lactamase domain protein	4	8.48186	122 (p = 0.655)
Solyc04g056560	Protein phosphatase 2c	3	4.03248	191 (p = 0.705)
Solyc04g078160	Genomic DNA chromosome 5 P1 clone MKD15	3	11.7768	249 (p = 0.959*)
Solyc05g006050	Cyclin D1	1	8.2207	94 (p = 0.591); 309 (p = 0.892)
Solyc06g017860	Serine carboxypeptidase	1	10.1667	104 (p = 0.932)
Solyc06g052070	WD-40 repeat family protein	1	4.82978	-
Solyc08g061980	Mechanosensitive ion channel family	3	10.2018	696 (p = 0.915)
Solyc08g076160	Guanine nucleotide-binding protein alpha-1 subunit	1	11.0477	592 (p = 0.978*)
Solyc09g092330	NAD dependent epimerase/dehydratase family protein expressed	3	4.12138	391 (p = 0.930); 392 (p = 0.608)
Solyc10g006330	Unknown Protein	1	6.20458	694 (p = 0.920); 840 (p = 0.774)
Solyc10g007730	Unknown Protein	3	4.52214	270 (p = 0.808)
Solyc11g006560	Glycosyl transferase group 1	9	10.5745	188 (p = 0.960*); 251 (p = 0.753); 306 (p = 0.747); 307 (p = 0.960*); 444 (p = 0.763); 451 (p = 0.667)
Solyc11g010910	WD repeat protein	1	7.72052	356 (p = 0.946)
Solyc12g009940	UDP-glucosyltransferase	2	11.5772	242 (p = 0.964*)
aPosterior probabilities of the BEB analysis considered as candidates for selection.	*p< 0.05	**p< 0.01
