# Supplementary material for: Comparative genomics and phylogenetic discordance of cultivated tomato and close wild relatives
Source: PeerJ. 2015 Feb 26;3:e793. doi: 10.7717/peerj.793 (PMC4358695; doi:10.7717/peerj.793)
Supplement: Table S9 [file peerj-03-793-s009.xls]

## Sheet: Sheet2
Solyc01g013980	Vacuolar protein sorting-associated protein 33 homolog (AHRD V1 ***- VPS33_ARATH)
Solyc01g013990	Unknown Protein (AHRD V1)
Solyc01g014000	Unknown Protein (AHRD V1)
Solyc01g014010	Unknown Protein (AHRD V1)
Solyc01g014020	LRR receptor-like serine/threonine-protein kinase, RLP
Solyc01g014030	Unknown Protein (AHRD V1)
Solyc01g014040	Unknown Protein (AHRD V1)
Solyc01g014050	Unknown Protein (AHRD V1)
Solyc01g014060	Blue copper protein (AHRD V1 **-- B6U7P6_MAIZE); contains Interpro domain(s) IPR003245 Plastocyanin-like
Solyc01g014070	Blue copper protein (AHRD V1 *--- B6TCC4_MAIZE); contains Interpro domain(s) IPR003245 Plastocyanin-like
Solyc01g028980	Unknown Protein (AHRD V1)
Solyc01g056200	Unknown Protein (AHRD V1)
Solyc01g056230	Unknown Protein (AHRD V1); contains Interpro domain(s) IPR005162 Retrotransposon gag protein
Solyc01g056240	S-locus F-box-like protein c (AHRD V1 **-- B0F0G4_PETIN)
Solyc01g107570	Unknown Protein (AHRD V1)
Solyc01g107580	Pseudouridine synthase family protein (AHRD V1 ***- D7L9Z2_ARALY); contains Interpro domain(s) IPR006145 Pseudouridine synthase, RsuA and RluB/C/D/E/F
Solyc01g107590	Cinnamyl alcohol dehydrogenase (AHRD V1 **** C1IC55_GOSHI); contains Interpro domain(s) IPR002085 Alcohol dehydrogenase superfamily, zinc-containing
Solyc01g107600	Unc-50 homolog (AHRD V1 ***- C1BXJ0_ESOLU); contains Interpro domain(s) IPR007881 UNC-50
Solyc01g107610	PRKR interacting protein 1 (AHRD V1 *-*- B6TNU4_MAIZE); contains Interpro domain(s) IPR009548 Protein of unknown function DUF1168
Solyc01g107620	Reticulon family protein (AHRD V1 ***- D7L3K1_ARALY); contains Interpro domain(s) IPR003388 Reticulon
Solyc01g107630	Cell division cycle protein 123-like protein (AHRD V1 ***- B6S349_9BILA); contains Interpro domain(s) IPR009772 D123
Solyc01g107640	Tic21 (AHRD V1 **-- Q09S70_PEA)
Solyc01g107650	Receptor like kinase, RLK
Solyc01g107660	Stress enhanced protein 1 (Fragment) (AHRD V1 *-*- C6JT32_9MYRT)
Solyc01g107670	LRR receptor-like serine/threonine-protein kinase, RLP
Solyc01g107680	ATP-dependent Clp protease ATP-binding subunit ClpX (AHRD V1 ***- D1ASM6_ANACI); contains Interpro domain(s) IPR004487 ClpX, ATPase regulatory subunit
Solyc01g107690	Unknown Protein (AHRD V1)
Solyc01g107700	Kynurenine formamidase (AHRD V1 **-- D7BCL0_MEISD); contains Interpro domain(s) IPR007325 Putative cyclase
Solyc01g107710	Root cap protein 3 (Fragment) (AHRD V1 ***- Q1HVA8_MESVI); contains Interpro domain(s) IPR009646 Root cap
Solyc01g107720	Root cap protein 3 (Fragment) (AHRD V1 ***- Q1HVA8_MESVI); contains Interpro domain(s) IPR009646 Root cap
Solyc02g066990	Unknown Protein (AHRD V1)
Solyc02g067000	Unknown Protein (AHRD V1)
Solyc02g067010	Guanine nucleotide exchange factor-like protein (AHRD V1 **-- Q9LZX8_ARATH); contains Interpro domain(s) IPR000904 SEC7-like
Solyc02g067020	Ethylene-responsive transcription factor 4 (AHRD V1 *-*- B6TYT8_MAIZE); contains Interpro domain(s) IPR001471 Pathogenesis-related transcriptional factor and ERF, DNA-binding
Solyc02g067030	5&apos-AMP-activated protein kinase catalytic subunit alpha-2 (AHRD V1 **** D1LWW2_SACKO); contains Interpro domain(s) IPR002290 Serine/threonine protein kinase
Solyc02g067040	cDNA clone J075153F01 full insert sequence (AHRD V1 *--- B7F9A7_ORYSJ); contains Interpro domain(s) IPR009769 Protein of unknown function DUF1336
Solyc02g067050	Uncharacterized ACR COG1678 family protein (AHRD V1 **-- B6SSQ6_MAIZE); contains Interpro domain(s) IPR003774 Protein of unknown function DUF179
Solyc02g067060	Glycosyltransferase (AHRD V1 ***- B9IK47_POPTR); contains Interpro domain(s) IPR002495 Glycosyl transferase, family 8
Solyc02g067070	Unknown Protein (AHRD V1); contains Interpro domain(s) IPR003604 Zinc finger, U1-type
Solyc02g067080	UDP-D-glucose dehydrogenase (AHRD V1 ***- D2WK25_GOSHI); contains Interpro domain(s) IPR014028 UDP-glucose/GDP-mannose dehydrogenase, dimerisation and substrate-binding
Solyc02g067090	Unknown Protein (AHRD V1)
Solyc02g067100	Targeting protein for Xklp2 containing protein expressed (AHRD V1 *-*- Q10Q22_ORYSJ); contains Interpro domain(s) IPR009675 Targeting for Xklp2
Solyc02g067110	Unknown Protein (AHRD V1)
Solyc02g067120	Genomic DNA chromosome 5 P1 clone MUL8 (AHRD V1 ***- Q9FLY2_ARATH); contains Interpro domain(s) IPR018971 Protein of unknown function DUF1997
Solyc03g037490	E3 ubiquitin-protein ligase SINA-like 10 (AHRD V1 ***- SIL10_ARATH); contains Interpro domain(s) IPR004162 Seven in absentia protein
Solyc03g042500	B3 domain-containing protein At1g49475 (AHRD V1 *-*- Y1475_ARATH); contains Interpro domain(s) IPR003340 Transcriptional factor B3
Solyc03g042510	B3 domain-containing protein At1g49475 (AHRD V1 *-*- Y1475_ARATH); contains Interpro domain(s) IPR003340 Transcriptional factor B3
Solyc03g042520	E3 ubiquitin-protein ligase SINA-like 10 (AHRD V1 *-** SIL10_ARATH); contains Interpro domain(s) IPR004162 Seven in absentia protein
Solyc03g042530	Unknown Protein (AHRD V1)
Solyc03g042540	HAT family dimerisation domain containing protein (AHRD V1 ***- Q2R3V9_ORYSJ); contains Interpro domain(s) IPR007021 Protein of unknown function DUF659
Solyc03g042550	E3 ubiquitin-protein ligase sina (AHRD V1 *-*- B0WR23_CULQU); contains Interpro domain(s) IPR004162 Seven in absentia protein
Solyc03g042560	Phenylalanine ammonia-lyase (AHRD V1 **** B5LAW0_CAPAN); contains Interpro domain(s) IPR005922 Phenylalanine ammonia-lyase
Solyc03g043570	Unknown Protein (AHRD V1)
Solyc03g043580	B3 domain-containing protein At1g49475 (AHRD V1 *-*- Y1475_ARATH); contains Interpro domain(s) IPR003340 Transcriptional factor B3
Solyc03g117820	AT2G14850 protein (Fragment) (AHRD V1 *-*- B9DHZ5_ARATH)
Solyc03g117830	Unknown Protein (AHRD V1)
Solyc03g117840	Unknown Protein (AHRD V1)
Solyc03g117850	Ribulose bisphosphate carboxylase/oxygenase activase (AHRD V1 **** B6T416_MAIZE); contains Interpro domain(s) IPR003959 ATPase, AAA-type, core
Solyc03g117860	IBR finger domain protein (AHRD V1 **-- Q4WL53_ASPFU); contains Interpro domain(s) IPR002867 Zinc finger, C6HC-type
Solyc03g117870	4-coumarate CoA ligase (AHRD V1 **** Q0GZS1_9BORA); contains Interpro domain(s) IPR000873 AMP-dependent synthetase and ligase
Solyc03g117880	Unknown Protein (AHRD V1)
Solyc03g117890	Unknown protein DS12 from 2D-PAGE of leaf, chloroplastic (AHRD V1 **-- UP12_ORYSJ)
Solyc03g117900	Cytochrome c oxidase assembly protein (AHRD V1 **-- A8JCU9_CHLRE); contains Interpro domain(s) IPR018793 Cytochrome c oxidase assembly protein PET191, N-terminal
Solyc03g117910	FRIGIDA (AHRD V1 *-*- B0YZW7_ARALP); contains Interpro domain(s) IPR012474 Frigida-like
Solyc03g117920	FRIGIDA (AHRD V1 *-*- Q52S92_ARATH); contains Interpro domain(s) IPR012474 Frigida-like
Solyc03g117930	FRIGIDA (AHRD V1 ***- B0YZZ2_ARALP); contains Interpro domain(s) IPR012474 Frigida-like
Solyc03g117940	U2 small nuclear ribonucleoprotein A&apos (AHRD V1 ***- Q1HPT8_BOMMO)
Solyc03g117950	Chaperone protein ClpB 1 (AHRD V1 **-- D0CK17_9SYNE); contains Interpro domain(s) IPR013093 ATPase associated with various cellular activities, AAA-2
Solyc03g117960	Tyrosyl-DNA phosphodiesterase family protein (AHRD V1 *-*- B6AFR8_CRYMR); contains Interpro domain(s) IPR010347 Tyrosyl-DNA phosphodiesterase
Solyc03g117970	Novel protein similar to vertebrate ADP-ribosyltransferase (NAD+ poly (ADP-ribose) polymerase) (ADPRT) (AHRD V1 **** Q5RHR0_DANRE); contains Interpro domain(s) IPR008288 NAD+ ADP-ribosyltransferase
Solyc03g117980	Respiratory burst oxidase-like protein (AHRD V1 **** C1IHQ9_9ROSI); contains Interpro domain(s) IPR013121 Ferric reductase, NAD binding
Solyc03g117990	Unknown Protein (AHRD V1)
Solyc03g118000	Inositol hexakisphosphate kinase 3 (AHRD V1 **** Q5TAQ4_HUMAN); contains Interpro domain(s) IPR005522 Inositol polyphosphate kinase
Solyc03g118010	Tudor / nuclease domain-containing protein (AHRD V1 ***- B6KG97_TOXGO); contains Interpro domain(s) IPR016685 RNA-induced silencing complex, nuclease component Tudor-SN
Solyc03g118020	Tudor / nuclease domain-containing protein (AHRD V1 ***- B6KG97_TOXGO); contains Interpro domain(s) IPR016685 RNA-induced silencing complex, nuclease component Tudor-SN
Solyc03g118030	Glutamyl-tRNA(Gln) amidotransferase subunit A (AHRD V1 ***- Q2S207_SALRD); contains Interpro domain(s) IPR000120 Amidase signature enzyme
Solyc03g118040	Calcium-binding protein Calnexin (AHRD V1 **-* Q9BLH3_HALRO); contains Interpro domain(s) IPR018124 Calreticulin/calnexin, conserved site IPR001580 Calreticulin/calnexin
Solyc03g118050	Unknown Protein (AHRD V1)
Solyc03g118060	Unknown Protein (AHRD V1)
Solyc03g118070	5&apos-AMP-activated protein kinase gamma-1 subunit (AHRD V1 **** Q1M178_ONCMY); contains Interpro domain(s) IPR000644 Cystathionine beta-synthase, core
Solyc03g118080	Pentatricopeptide repeat-containing protein (AHRD V1 ***- D7M9E6_ARALY); contains Interpro domain(s) IPR002885 Pentatricopeptide repeat
Solyc03g118090	Calcium-binding mitochondrial carrier protein SCaMC-1 (AHRD V1 **** B5X2X8_SALSA); contains Interpro domain(s) IPR002113 Adenine nucleotide translocator 1
Solyc03g118100	Dehydrogenase/reductase SDR family member 7 (AHRD V1 *-*- DHRS7_HUMAN); contains Interpro domain(s) IPR002347 Glucose/ribitol dehydrogenase
Solyc03g118110	Succinate dehydrogenase assembly factor 2, mitochondrial (AHRD V1 *--- SDHF2_CAEBR); contains Interpro domain(s) IPR005631 Protein of unknown function DUF339
Solyc03g118120	Transferase transferring glycosyl groups (AHRD V1 **-* D7MH74_ARALY)
Solyc03g118130	Rubredoxin-like protein (AHRD V1 *--- A8JGB1_CHLRE); contains Interpro domain(s) IPR004039 Rubredoxin-type Fe(Cys)4 protein
Solyc03g118140	Protein kish-A (AHRD V1 **-- KISHA_CHICK); contains Interpro domain(s) IPR009653 Protein of unknown function DUF1242
Solyc03g118150	Sec14-like (Fragment) (AHRD V1 **-- Q6R655_MELLI); contains Interpro domain(s) IPR001251 Cellular retinaldehyde-binding/triple function, C-terminal
Solyc03g118160	FLORICAULA/LEAFY-like protein (AHRD V1 ***- Q9LDP5_SOLLC); contains Interpro domain(s) IPR002910 Floricaula/leafy protein
Solyc03g118170	Glycyl-tRNA synthetase (AHRD V1 **** D7KEM8_ARALY); contains Interpro domain(s) IPR002315 Glycyl-tRNA synthetase, alpha2 dimer
Solyc03g118180	Unknown Protein (AHRD V1); contains Interpro domain(s) IPR003105 SRA-YDG
Solyc03g118190	Ethylene responsive transcription factor 2a (AHRD V1 *-*- C0J9I7_9ROSA); contains Interpro domain(s) IPR001471 Pathogenesis-related transcriptional factor and ERF, DNA-binding
Solyc03g118200	Copine-3 (AHRD V1 ***- B6SK39_MAIZE); contains Interpro domain(s) IPR010734 Copine
Solyc03g118210	Os03g0851600 protein (Fragment) (AHRD V1 ***- Q0DLQ8_ORYSJ); contains Interpro domain(s) IPR017986 WD40 repeat, region
Solyc03g118220	Os03g0851600 protein (Fragment) (AHRD V1 *--- Q0DLQ8_ORYSJ); contains Interpro domain(s) IPR011046 WD40 repeat-like
Solyc03g118230	Sh4 homologue protein (AHRD V1 *-*- B6ZKH4_ECHCG); contains Interpro domain(s) IPR017877 MYB-like
Solyc03g118240	Magnesium-protoporphyrin ix methyltransferase (AHRD V1 **** D7MGJ7_ARALY); contains Interpro domain(s) IPR010251 Magnesium protoporphyrin O-methyltransferase
Solyc03g118250	mRNA cap guanine-N7 methyltransferase (AHRD V1 **** B9SQY3_RICCO); contains Interpro domain(s) IPR016899 mRNA (guanine-N(7))-methyltransferase
Solyc03g118260	Arf-GAP with GTPase, ANK repeat and PH domain-containing protein 3 (AHRD V1 *--- AGAP3_MOUSE); contains Interpro domain(s) IPR001164 Arf GTPase activating protein
Solyc03g118270	GDP-mannose 4 6-dehydratase (AHRD V1 **** B7XH28_NICBE); contains Interpro domain(s) IPR006368 GDP-mannose 4,6-dehydratase
Solyc03g118280	Pentatricopeptide repeat-containing protein (AHRD V1 ***- D7MT42_ARALY); contains Interpro domain(s) IPR002885 Pentatricopeptide repeat
Solyc03g118290	Auxin response factor 2 (AHRD V1 **** Q2LAJ3_SOLLC); contains Interpro domain(s) IPR011525 Aux/IAA-ARF-dimerisation IPR003340 Transcriptional factor B3
Solyc03g118300	Unknown Protein (AHRD V1)
Solyc03g118310	BHLH transcription factor (AHRD V1 *-** A9YWR2_MEDTR); contains Interpro domain(s) IPR011598 Helix-loop-helix DNA-binding
Solyc03g118320	Holliday junction ATP-dependent DNA helicase ruvB (AHRD V1 *--* RUVB_CHLSY); contains Interpro domain(s) IPR003959 ATPase, AAA-type, core
Solyc03g118330	Receptor like kinase, RLK
Solyc04g011330	Unknown Protein (AHRD V1)
Solyc04g025420	Unknown Protein (AHRD V1)
Solyc04g025450	Adenosine monophosphate binding protein 1 AMPBP1 (AHRD V1 **-- D7KJ29_ARALY)
Solyc04g025460	Calcium-dependent protein kinase-like (AHRD V1 ***- Q9LET1_ARATH); contains Interpro domain(s) IPR017442 Serine/threonine protein kinase-related
Solyc04g025470	Unknown Protein (AHRD V1)
Solyc04g074330	UDP-glucuronosyltransferase (AHRD V1 **-* Q5UB81_ARATH); contains Interpro domain(s) IPR002213 UDP-glucuronosyl/UDP-glucosyltransferase
Solyc04g074340	UDP-glucuronosyltransferase (AHRD V1 **-* Q5UB81_ARATH); contains Interpro domain(s) IPR002213 UDP-glucuronosyl/UDP-glucosyltransferase
Solyc04g074350	UDP-glucuronosyltransferase (AHRD V1 **-* Q5UB81_ARATH); contains Interpro domain(s) IPR002213 UDP-glucuronosyl/UDP-glucosyltransferase
Solyc04g074360	UDP-glucuronosyltransferase (AHRD V1 **-* Q5UB81_ARATH); contains Interpro domain(s) IPR002213 UDP-glucuronosyl/UDP-glucosyltransferase
Solyc04g074370	Glucosyltransferase-10 (AHRD V1 *-*- Q8S999_PHAAN); contains Interpro domain(s) IPR002213 UDP-glucuronosyl/UDP-glucosyltransferase
Solyc04g074380	UDP-glucuronosyltransferase (AHRD V1 **-* Q5UB81_ARATH); contains Interpro domain(s) IPR002213 UDP-glucuronosyl/UDP-glucosyltransferase
Solyc04g074390	UDP-glucuronosyltransferase (AHRD V1 **-* Q5UB81_ARATH); contains Interpro domain(s) IPR002213 UDP-glucuronosyl/UDP-glucosyltransferase
Solyc04g074400	Os06g0220000 protein (Fragment) (AHRD V1 ***- Q0DDJ2_ORYSJ); contains Interpro domain(s) IPR006766 Phosphate-induced protein 1 conserved region
Solyc04g074410	Os06g0220000 protein (Fragment) (AHRD V1 ***- Q0DDJ2_ORYSJ); contains Interpro domain(s) IPR006766 Phosphate-induced protein 1 conserved region
Solyc04g074420	Phi-1 protein (Fragment) (AHRD V1 **-- Q4LAX0_CAPCH); contains Interpro domain(s) IPR006766 Phosphate-induced protein 1 conserved region
Solyc04g074430	Phi-1 protein (Fragment) (AHRD V1 *-*- Q4LAX0_CAPCH); contains Interpro domain(s) IPR006766 Phosphate-induced protein 1 conserved region
Solyc04g074440	Os06g0220000 protein (Fragment) (AHRD V1 ***- Q0DDJ2_ORYSJ); contains Interpro domain(s) IPR006766 Phosphate-induced protein 1 conserved region
Solyc04g074450	Phi-1 protein (Fragment) (AHRD V1 ***- Q4LAX0_CAPCH); contains Interpro domain(s) IPR006766 Phosphate-induced protein 1 conserved region
Solyc04g074460	Phi-1 protein (Fragment) (AHRD V1 ***- Q4LAX0_CAPCH); contains Interpro domain(s) IPR006766 Phosphate-induced protein 1 conserved region
Solyc04g074470	Os06g0220000 protein (Fragment) (AHRD V1 ***- Q0DDJ2_ORYSJ); contains Interpro domain(s) IPR006766 Phosphate-induced protein 1 conserved region
Solyc04g074480	3-deoxy-7-phosphoheptulonate synthase (Phospho-2-dehydro-3-deoxyheptonate aldolase) (DAHP synthetase class II) (AHRD V1 **** A4YX08_BRASO); contains Interpro domain(s) IPR002480 DAHP synthetase, class II
Solyc04g074490	Bifunctional arginine demethylase and lysyl-hydroxylase JMJD6 (AHRD V1 *--- JMJD6_DANRE); contains Interpro domain(s) IPR013129 Transcription factor jumonji
Solyc04g074500	Serine-threonine protein kinase (AHRD V1 **** Q09VQ1_WHEAT); contains Interpro domain(s) IPR015740 Plant protein serine/threonine kinase-like
Solyc04g074510	14-3-3 protein beta/alpha-B (AHRD V1 **-- 143BB_XENLA); contains Interpro domain(s) IPR000308 14-3-3 protein
Solyc04g074520	Unknown Protein (AHRD V1); contains Interpro domain(s) IPR008889 VQ
Solyc04g074530	Alcohol dehydrogenase 1 (AHRD V1 **** B6TD57_MAIZE); contains Interpro domain(s) IPR002085 Alcohol dehydrogenase superfamily, zinc-containing
Solyc04g074540	Alcohol dehydrogenase 1 (AHRD V1 **** B6TD57_MAIZE); contains Interpro domain(s) IPR002085 Alcohol dehydrogenase superfamily, zinc-containing
Solyc04g074550	Cytochrome c oxidase subunit VIb (AHRD V1 *-*- B4R7T3_DROSI); contains Interpro domain(s) IPR003213 Cytochrome c oxidase, subunit VIb
Solyc04g074560	Unknown Protein (AHRD V1)
Solyc04g074570	Unknown Protein (AHRD V1)
Solyc04g074580	Histone H3 (AHRD V1 ***- A8MRL0_ARATH); contains Interpro domain(s) IPR000164 Histone H3
Solyc04g074590	Seryl-tRNA synthetase (AHRD V1 *-*- B6TBG7_MAIZE)
Solyc04g074600	Unknown Protein (AHRD V1)
Solyc04g074610	Unknown Protein (AHRD V1); contains Interpro domain(s) IPR007021 Protein of unknown function DUF659
Solyc04g074620	Unknown Protein (AHRD V1)
Solyc04g074630	Seryl-tRNA synthetase (AHRD V1 **** B6TBG7_MAIZE); contains Interpro domain(s) IPR018156 Seryl-tRNA synthetase, class IIa, C-terminal
Solyc04g074640	L-ascorbate peroxidase (AHRD V1 ***- A8JG56_CHLRE); contains Interpro domain(s) IPR002207 Plant ascorbate peroxidase
Solyc04g074650	Unknown Protein (AHRD V1)
Solyc04g074660	Fra10ac1 protein (AHRD V1 *--- Q1LZ54_MOUSE); contains Interpro domain(s) IPR019129 Folate-sensitive fragile site protein Fra10Ac1
Solyc04g074670	Os03g0169000 protein (Fragment) (AHRD V1 ***- Q0DUS7_ORYSJ); contains Interpro domain(s) IPR004348 Protein of unknown function DUF246, plant
Solyc04g074680	Unknown Protein (AHRD V1)
Solyc04g074690	39S ribosomal protein L41 mitochondrial (AHRD V1 ***- B5XGR0_SALSA); contains Interpro domain(s) IPR019189 Ribosomal protein L27/L41, mitochondrial
Solyc04g074700	Homeobox-leucine zipper protein (AHRD V1 *-*- Q9FXN8_ZINEL); contains Interpro domain(s) IPR003106 Leucine zipper, homeobox-associated
Solyc04g074710	Queuine tRNA-ribosyltransferase (AHRD V1 **** B9RJQ2_RICCO); contains Interpro domain(s) IPR004803 Queuine tRNA-ribosyltransferase
Solyc04g074720	Fam91a1 protein (AHRD V1 *--- B2RYP3_RAT)
Solyc04g074730	Unknown Protein (AHRD V1)
Solyc04g074740	Blue copper-like protein (AHRD V1 *--- A3F8V0_GOSHI); contains Interpro domain(s) IPR003245 Plastocyanin-like
Solyc04g074750	Polyadenylate-binding protein 1-A (AHRD V1 **-* PAP1A_DICDI); contains Interpro domain(s) IPR000504 RNA recognition motif, RNP-1
Solyc04g074760	SKIP interacting protein 16 (AHRD V1 *-*- B8Q8A2_ORYSI)
Solyc04g074770	Unknown Protein (AHRD V1)
Solyc04g074780	Plastid-targeted protein 3 (AHRD V1 *-*- Q9ARH3_CRAPL)
Solyc04g074790	RING finger protein (AHRD V1 *-*- C6EUD3_SOYBN); contains Interpro domain(s) IPR018957 Zinc finger, C3HC4 RING-type
Solyc04g074800	Craniofacial development protein 1 (AHRD V1 ***- B6T6E2_MAIZE); contains Interpro domain(s) IPR011421 Craniofacial development protein 1/Bucentaur
Solyc04g074810	BHLH transcription factor (AHRD V1 *-** Q401N4_9LILI); contains Interpro domain(s) IPR011598 Helix-loop-helix DNA-binding
Solyc04g074820	Ring H2 finger protein (AHRD V1 *-*- D9ZHD8_HYPPE); contains Interpro domain(s) IPR018957 Zinc finger, C3HC4 RING-type
Solyc04g074830	At4g40080-like protein (Fragment) (AHRD V1 ***- B3SK93_ARALY); contains Interpro domain(s) IPR013809 Epsin-like, N-terminal
Solyc04g074840	Multidrug resistance protein mdtK (AHRD V1 ***- MDTK_ENTS8); contains Interpro domain(s) IPR002528 Multi antimicrobial extrusion protein MatE
Solyc04g074850	Multidrug resistance protein mdtK (AHRD V1 **-- MDTK_YERP3); contains Interpro domain(s) IPR002528 Multi antimicrobial extrusion protein MatE
Solyc04g074860	Mate efflux family protein (AHRD V1 **-- D7MN36_ARALY); contains Interpro domain(s) IPR002528 Multi antimicrobial extrusion protein MatE
Solyc04g074870	Purine permease family protein (AHRD V1 **-* D7MCV2_ARALY); contains Interpro domain(s) IPR004853 Protein of unknown function DUF250
Solyc04g074880	Purine permease family protein (AHRD V1 **-* D7MCV2_ARALY); contains Interpro domain(s) IPR004853 Protein of unknown function DUF250
Solyc04g074890	Unknown Protein (AHRD V1)
Solyc04g074900	40S ribosomal protein S21 (AHRD V1 ***- D7M5J1_ARALY); contains Interpro domain(s) IPR001931 Ribosomal protein S21e
Solyc04g074910	40S ribosomal protein S21 (AHRD V1 ***- D7M5J1_ARALY); contains Interpro domain(s) IPR001931 Ribosomal protein S21e
Solyc04g074920	Unknown Protein (AHRD V1)
Solyc04g074930	Unknown Protein (AHRD V1)
Solyc04g074940	Bet1-like protein At4g14600 (AHRD V1 **-- BETL1_ARATH); contains Interpro domain(s) IPR000727 Target SNARE coiled-coil region
Solyc04g074950	Ovarian cancer-associated gene 2 protein homolog (AHRD V1 **-- B5X7T4_SALSA); contains Interpro domain(s) IPR005645 Protein of unknown function DUF341
Solyc04g074960	Ovarian cancer-associated gene 2 protein homolog (AHRD V1 **-- B5X7T4_SALSA); contains Interpro domain(s) IPR005645 Protein of unknown function DUF341
Solyc04g074970	Unknown Protein (AHRD V1)
Solyc04g074980	Auxin F-box protein 5 (AHRD V1 **-- D7MPH1_ARALY); contains Interpro domain(s) IPR006553 Leucine-rich repeat, cysteine-containing subtype
Solyc04g074990	Zinc finger-homeodomain protein 1 (Fragment) (AHRD V1 *--- B0LK17_YUCFI); contains Interpro domain(s) IPR006456 ZF-HD homeobox protein Cys/His-rich dimerisation region
Solyc04g075000	Serine/threonine protein kinase (AHRD V1 *-** C6ZRN1_SOYBN); contains Interpro domain(s) IPR002290 Serine/threonine protein kinase
Solyc04g075010	Unknown Protein (AHRD V1)
Solyc04g076010	Zinc ion binding protein (AHRD V1 *-*- D7LRR6_ARALY)
Solyc04g076020	Wd and tetratricopeptide repeat protein (AHRD V1 *--- C5FTG1_NANOT); contains Interpro domain(s) IPR017986 WD40 repeat, region
Solyc04g076030	Transcription factor/ transcription regulator (AHRD V1 **** D7M240_ARALY)
Solyc04g076040	Cyclin d2 (AHRD V1 **** Q6T2Z7_SOYBN); contains Interpro domain(s) IPR015451 Cyclin D
Solyc04g076050	Divalent cation tolerance protein CutA (AHRD V1 *-*- Q3Z664_DEHE1); contains Interpro domain(s) IPR004323 Divalent ion tolerance protein, CutA1
Solyc04g076060	14-3-3 protein beta/alpha-B (AHRD V1 **-- 143BB_XENLA); contains Interpro domain(s) IPR000308 14-3-3 protein
Solyc04g076070	Pentatricopeptide repeat-containing protein (AHRD V1 ***- D7LXV6_ARALY); contains Interpro domain(s) IPR002885 Pentatricopeptide repeat
Solyc04g076080	Chaperone protein dnaJ (AHRD V1 ***- B6UF39_MAIZE); contains Interpro domain(s) IPR001623 Heat shock protein DnaJ, N-terminal
Solyc04g076090	Glucose-6-phosphate isomerase 2
Solyc04g076100	Genomic DNA chromosome 5 P1 clone MNA5 (AHRD V1 **-- Q9FKP6_ARATH)
Solyc04g076110	Genomic DNA chromosome 5 TAC clone K2I5 (AHRD V1 **-- Q9LTA1_ARATH)
Solyc04g076120	Serine carboxypeptidase 1 (AHRD V1 ***- B6TC80_MAIZE); contains Interpro domain(s) IPR001563 Peptidase S10, serine carboxypeptidase
Solyc04g076130	Serine carboxypeptidase 1 (AHRD V1 ***- B6TDE4_MAIZE); contains Interpro domain(s) IPR001563 Peptidase S10, serine carboxypeptidase
Solyc04g076140	Rho GTPase activating protein 12 (AHRD V1 *-** B2RUJ8_MOUSE); contains Interpro domain(s) IPR000198 RhoGAP
Solyc04g076150	Unknown Protein (AHRD V1)
Solyc04g076160	Helitron helicase-like protein (AHRD V1 ***- D0NJ00_PHYIN)
Solyc04g076170	ABC transporter G family member 31 (AHRD V1 ***- AB31G_ARATH); contains Interpro domain(s) IPR013525 ABC-2 type transporter
Solyc04g076180	26S protease regulatory subunit 7 homolog A (AHRD V1 *--- PRS7A_ARATH); contains Interpro domain(s) IPR003959 ATPase, AAA-type, core
Solyc04g076190	Aspartic proteinase nepenthesin-1 (AHRD V1 **-- B6TDX6_MAIZE); contains Interpro domain(s) IPR001461 Peptidase A1
Solyc04g076200	Universal stress protein family protein (AHRD V1 **-- D7LAT3_ARALY); contains Interpro domain(s) IPR006016 UspA
Solyc04g076210	Ubiquitin carboxyl-terminal hydrolase family protein (AHRD V1 *-*- D7MB42_ARALY); contains Interpro domain(s) IPR001394 Peptidase C19, ubiquitin carboxyl-terminal hydrolase 2
Solyc04g076220	AT-hook motif nuclear localized protein 17 (AHRD V1 **-- Q9LTA2_ARATH); contains Interpro domain(s) IPR014476 Predicted AT-hook DNA-binding
Solyc04g076230	AP-2 complex subunit mu (AHRD V1 ***- D0N5Q6_PHYIN); contains Interpro domain(s) IPR001392 Clathrin adaptor, mu subunit
Solyc04g076240	Transcription factor (AHRD V1 *--* Q9M4A8_MAIZE); contains Interpro domain(s) IPR011598 Helix-loop-helix DNA-binding
Solyc04g076250	Unknown Protein (AHRD V1)
Solyc04g076260	Unknown Protein (AHRD V1)
Solyc04g076270	Chaperone protein dnaJ 49 (AHRD V1 *-*- B6JZX2_SCHJY); contains Interpro domain(s) IPR003095 Heat shock protein DnaJ
Solyc04g076280	MPF2-like (Fragment) (AHRD V1 ***- A8QYX1_9SOLA); contains Interpro domain(s) IPR002487 Transcription factor, K-box
Solyc04g076290	Os12g0425600 protein (Fragment) (AHRD V1 **-- Q0INN2_ORYSJ); contains Interpro domain(s) IPR004348 Protein of unknown function DUF246, plant
Solyc04g076300	Transporter small conductance mechanosensitive ion channel (MscS) family (AHRD V1 *-** A7ZLG1_ECO24); contains Interpro domain(s) IPR006685 Mechanosensitive ion channel MscS
Solyc04g076310	Kinesin-like protein (AHRD V1 ***- Q9FME7_ARATH); contains Interpro domain(s) IPR001752 Kinesin, motor region
Solyc04g076320	Argininosuccinate lyase (AHRD V1 **** O23637_ARATH); contains Interpro domain(s) IPR009049 Argininosuccinate lyase
Solyc04g076330	Pentatricopeptide repeat-containing protein (AHRD V1 ***- D7KMD0_ARALY); contains Interpro domain(s) IPR002885 Pentatricopeptide repeat
Solyc04g076340	Unknown Protein (AHRD V1)
Solyc04g076350	Kinase interacting protein 1 (AHRD V1 *-*- Q94CG5_PETIN); contains Interpro domain(s) IPR011684 KIP1-like
Solyc04g076360	Telomeric repeat-binding factor 1 (AHRD V1 *-*- TERF1_HUMAN); contains Interpro domain(s) IPR001005 SANT, DNA-binding
Solyc04g076370	Pentatricopeptide repeat-containing protein (AHRD V1 ***- D7MSM5_ARALY); contains Interpro domain(s) IPR002885 Pentatricopeptide repeat
Solyc04g076380	Cytochrome P450 NADPH-reductase (AHRD V1 **** B3RFK2_PETHY); contains Interpro domain(s) IPR015702 NADPH Cytochrome P450 Reductase
Solyc04g076390	Cysteinyl tRNA synthetase (AHRD V1 **** D0FY60_BETVU); contains Interpro domain(s) IPR002308 Cysteinyl-tRNA synthetase, class Ia
Solyc04g076400	Vernalization insensitive 3 (Fragment) (AHRD V1 *--- C4PFF9_BRARC)
Solyc04g076410	Hydroxyproline-rich glycoprotein family protein (AHRD V1 *-*- D7M8T6_ARALY)
Solyc04g076420	DsRNA-binding protein (AHRD V1 *-*- Q8GUQ1_BRARA); contains Interpro domain(s) IPR001159 Double-stranded RNA binding
Solyc04g076430	Geranylgeranyl transferase type-2 subunit alpha (AHRD V1 *-*- B5X467_SALSA); contains Interpro domain(s) IPR008940 Protein prenyltransferase
Solyc04g076440	Unknown Protein (AHRD V1)
Solyc04g076450	LRR receptor-like serine/threonine-protein kinase, RLP
Solyc04g076460	LRR receptor-like serine/threonine-protein kinase, RLP
Solyc04g076470	TPR repeat-containing protein (AHRD V1 *-*- B8IUJ2_METNO); contains Interpro domain(s) IPR011990 Tetratricopeptide-like helical
Solyc04g076480	Serine/threonine-protein kinase B-raf (AHRD V1 *-** BRAF_COTJA); contains Interpro domain(s) IPR002290 Serine/threonine protein kinase
Solyc04g076490	LvsC-like (AHRD V1 ***- Q655H7_ORYSJ)
Solyc04g076500	BEACH domain-containing protein (AHRD V1 **-- D3BT75_POLPA); contains Interpro domain(s) IPR008985 Concanavalin A-like lectin/glucanase
Solyc04g076510	Beige/BEACH domain containing protein (AHRD V1 *--- A8PYX1_BRUMA); contains Interpro domain(s) IPR000409 Beige/BEACH
Solyc04g076520	F-box family protein (AHRD V1 ***- D7MJL3_ARALY); contains Interpro domain(s) IPR001810 Cyclin-like F-box
Solyc04g076530	GATA transcription factor 25 (AHRD V1 *--- B6TFI9_MAIZE); contains Interpro domain(s) IPR010402 CCT domain
Solyc04g076540	Aberrant pollen transmission 1 (AHRD V1 **-- Q4JQG0_MAIZE); contains Interpro domain(s) IPR019443 Protein of unknown function FMP27, domain-6, C-terminal
Solyc04g076550	Genomic DNA chromosome 5 TAC clone K2I5 (AHRD V1 **-- Q9LTA5_ARATH)
Solyc04g076560	Neuroguidin (Fragment) (AHRD V1 *--- C0PUK7_SALSA); contains Interpro domain(s) IPR007146 Sas10/Utp3/C1D
Solyc04g076570	Crt homolog 3 (AHRD V1 ***- CRTP3_DICDI)
Solyc04g076580	Transcription initiation factor TFIID subunit 7 (AHRD V1 ***- B6UGL3_MAIZE); contains Interpro domain(s) IPR006751 TAFII55 protein conserved region
Solyc04g076590	Unknown Protein (AHRD V1)
Solyc04g076600	p8MTCP1 (AHRD V1 ***- B6TKB9_MAIZE); contains Interpro domain(s) IPR010625 CHCH
Solyc04g076610	Receptor expression-enhancing protein 4 (AHRD V1 *--- REEP4_HUMAN); contains Interpro domain(s) IPR004345 TB2/DP1 and HVA22 related protein
Solyc04g076620	Ubiquitin-protein ligase 1 (AHRD V1 *-** D7KN29_ARALY); contains Interpro domain(s) IPR000569 HECT
Solyc04g076630	Rhamnogalacturonate lyase (AHRD V1 **** A3XLZ2_LEEBM); contains Interpro domain(s) IPR010325 Rhamnogalacturonate lyase
Solyc04g076640	Rhamnogalacturonate lyase (AHRD V1 **** A3XLZ2_LEEBM); contains Interpro domain(s) IPR010325 Rhamnogalacturonate lyase
Solyc04g076650	Rhamnogalacturonate lyase (AHRD V1 **** A3XLZ2_LEEBM); contains Interpro domain(s) IPR010325 Rhamnogalacturonate lyase
Solyc04g076660	Rhamnogalacturonate lyase (AHRD V1 ***- A3XLZ2_LEEBM); contains Interpro domain(s) IPR010325 Rhamnogalacturonate lyase
Solyc04g076670	TRAF type zinc finger domain containing 1 (AHRD V1 **-- B6T8M5_MAIZE); contains Interpro domain(s) IPR001293 Zinc finger, TRAF-type
Solyc04g076680	MADS-box transcription factor-like protein (AHRD V1 ***- Q9M2M4_ARATH); contains Interpro domain(s) IPR002100 Transcription factor, MADS-box
Solyc04g076690	Unknown Protein (AHRD V1)
Solyc04g076700	MADS-box transcription factor-like protein (AHRD V1 ***- Q9M2M4_ARATH); contains Interpro domain(s) IPR002487 Transcription factor, K-box
Solyc04g076710	Unknown Protein (AHRD V1)
Solyc04g076720	WD-repeat domain phosphoinositide-interacting protein 3 (AHRD V1 **-- B6SUF7_MAIZE); contains Interpro domain(s) IPR011046 WD40 repeat-like
Solyc04g076730	Unknown Protein (AHRD V1)
Solyc04g076740	Tic20-like protein (AHRD V1 ***- Q2V9A0_SOLTU); contains Interpro domain(s) IPR005691 Chloroplast protein import component Tic20
Solyc04g076750	Oligopeptide transporter 4 (AHRD V1 **** B6U8Q5_MAIZE); contains Interpro domain(s) IPR004648 Tetrapeptide transporter, OPT1/isp4
Solyc04g076760	Oligopeptide transporter 4 (AHRD V1 **** B6U8Q5_MAIZE); contains Interpro domain(s) IPR004648 Tetrapeptide transporter, OPT1/isp4
Solyc04g076770	Peroxidase (AHRD V1 ***- Q94IQ0_TOBAC); contains Interpro domain(s) IPR002016 Haem peroxidase, plant/fungal/bacterial
Solyc04g076780	Oligopeptide transporter 4 (AHRD V1 **** B6U8Q5_MAIZE); contains Interpro domain(s) IPR004648 Tetrapeptide transporter, OPT1/isp4
Solyc04g076790	Serine hydroxymethyltransferase (AHRD V1 **** B9SMX7_RICCO); contains Interpro domain(s) IPR001085 Serine hydroxymethyltransferase
Solyc04g076800	Pentatricopeptide repeat-containing protein (AHRD V1 ***- D7MHD4_ARALY); contains Interpro domain(s) IPR002885 Pentatricopeptide repeat
Solyc04g076810	CBL-interacting protein kinase 17 (AHRD V1 **** C4P7W6_VITVI); contains Interpro domain(s) IPR002290 Serine/threonine protein kinase
Solyc04g076820	Octicosapeptide/Phox/Bem1p domain-containing protein (AHRD V1 *--- D7MPG4_ARALY); contains Interpro domain(s) IPR000270 Octicosapeptide/Phox/Bem1p
Solyc04g076830	Phosphoglycerate mutase-like protein (AHRD V1 ***- Q8LGT8_SOYBN); contains Interpro domain(s) IPR013078 Phosphoglycerate mutase
Solyc04g076840	Unknown Protein (AHRD V1)
Solyc04g076850	Auxin responsive protein (AHRD V1 *-*- D9IQE6_CATRO); contains Interpro domain(s) IPR003311 AUX/IAA protein
Solyc04g076860	Inter-alpha-trypsin inhibitor heavy chain H2 (AHRD V1 *--- ITIH2_HUMAN); contains Interpro domain(s) IPR002035 von Willebrand factor, type A
Solyc04g076870	Glutamyl-tRNA reductase (AHRD V1 **** A5BZY3_VITVI); contains Interpro domain(s) IPR000343 Tetrapyrrole biosynthesis, glutamyl-tRNA reductase
Solyc04g076880	Phosphoenolpyruvate carboxykinase (AHRD V1 **** Q8W505_SOLLC); contains Interpro domain(s) IPR001272 Phosphoenolpyruvate carboxykinase, ATP-utilising
Solyc04g076890	Ubiquitin-fold modifier-conjugating enzyme 1 (AHRD V1 ***- UFC1_ARATH); contains Interpro domain(s) IPR014806 Ubiquitin-fold modifier-conjugating enzyme 1
Solyc04g076900	Unknown Protein (AHRD V1); contains Interpro domain(s) IPR016024 Armadillo-type fold
Solyc04g076910	Symplekin (AHRD V1 *-*- B0WVE7_CULQU)
Solyc04g076920	Galactosylgalactosylxylosylprotein 3-beta-glucuronosyltransferase 1 (AHRD V1 **-* B6U0V3_MAIZE); contains Interpro domain(s) IPR005027 Glycosyl transferase, family 43
Solyc04g076930	Werner Syndrome-like exonuclease (AHRD V1 ***- WEX_ARATH); contains Interpro domain(s) IPR012337 Polynucleotidyl transferase, ribonuclease H fold
Solyc04g076940	Unknown Protein (AHRD V1)
Solyc04g076950	Multidrug resistance protein mdtK (AHRD V1 ***- MDTK_PROMH); contains Interpro domain(s) IPR002528 Multi antimicrobial extrusion protein MatE
Solyc04g076960	Sucrose transporter (AHRD V1 **** Q9FVJ6_SOLLC); contains Interpro domain(s) IPR005989 Sucrose/H+ symporter, plant
Solyc04g076970	BZIP transcription factor (AHRD V1 ***- A7Y1S1_BRAJU)
Solyc04g076980	LRR receptor-like serine/threonine-protein kinase, RLP
Solyc04g076990	Receptor like kinase, RLK
Solyc04g077000	Predicted E3 ubiquitin ligase (AHRD V1 **-- Q2UQ22_ASPOR); contains Interpro domain(s) IPR002867 Zinc finger, C6HC-type
Solyc04g077010	Receptor like kinase, RLK
Solyc04g077020	Tubulin alpha-3 chain (AHRD V1 ***- B6SPX4_MAIZE); contains Interpro domain(s) IPR002452 Alpha tubulin
Solyc04g077030	Xylulose kinase (AHRD V1 ***- D7MPD2_ARALY); contains Interpro domain(s) IPR000577 Carbohydrate kinase, FGGY
Solyc05g050660	Unknown Protein (AHRD V1)
Solyc05g050670	Kinase family protein (AHRD V1 ***- D7MH12_ARALY); contains Interpro domain(s) IPR002290 Serine/threonine protein kinase
Solyc05g050680	Casein kinase II subunit beta-4 (AHRD V1 **** B6TGH2_MAIZE); contains Interpro domain(s) IPR000704 Casein kinase II, regulatory subunit
Solyc05g050690	Unknown Protein (AHRD V1)
Solyc05g050700	LRR receptor-like serine/threonine-protein kinase, RLP
Solyc05g050710	Lecithin cholesterol acyltransferase (Fragment) (AHRD V1 *-*- Q8HZA0_9PRIM); contains Interpro domain(s) IPR003386 Lecithin:cholesterol acyltransferase
Solyc05g050720	Unknown Protein (AHRD V1); contains Interpro domain(s) IPR005807 SecE subunit of protein translocation complex
Solyc05g050730	Stig1 (Fragment) (AHRD V1 *-*- Q9SBR0_PETHY); contains Interpro domain(s) IPR006969 Stigma-specific protein Stig1
Solyc05g050740	Unknown Protein (AHRD V1)
Solyc05g050750	Calmodulin-like protein (AHRD V1 ***- Q6RZU7_MUSAC); contains Interpro domain(s) IPR011992 EF-Hand type
Solyc05g050760	BAHD family acyltransferase (AHRD V1 **-- D8TC42_SELML); contains Interpro domain(s) IPR003480 Transferase
Solyc05g050770	Serine carboxypeptidase 1 (AHRD V1 ***- B6TC80_MAIZE); contains Interpro domain(s) IPR001563 Peptidase S10, serine carboxypeptidase
Solyc05g050780	Serine carboxypeptidase 1 (AHRD V1 ***- B6TC80_MAIZE); contains Interpro domain(s) IPR001563 Peptidase S10, serine carboxypeptidase
Solyc05g050790	Ethylene responsive transcription factor 1b (AHRD V1 *-*- C0J9I8_9ROSA); contains Interpro domain(s) IPR001471 Pathogenesis-related transcriptional factor and ERF, DNA-binding
Solyc05g050800	Phosphoglycerate mutase family protein (AHRD V1 ***- C3SAD0_BRADI); contains Interpro domain(s) IPR012398 PRIB5
Solyc05g050810	Chaperone dnaJ 3 (AHRD V1 **** A8NGQ1_COPC7); contains Interpro domain(s) IPR003095 Heat shock protein DnaJ
Solyc05g050820	DNAJ chaperone (AHRD V1 ***- B0W7V8_CULQU); contains Interpro domain(s) IPR003095 Heat shock protein DnaJ
Solyc05g050830	Ethylene-responsive transcription factor 4 (AHRD V1 *-*- ERF78_ARATH); contains Interpro domain(s) IPR001471 Pathogenesis-related transcriptional factor and ERF, DNA-binding
Solyc05g050840	Unknown Protein (AHRD V1)
Solyc05g050850	Unknown Protein (AHRD V1)
Solyc05g050860	Cys2/His2 zinc-finger transcription factor (AHRD V1 **** Q4U314_SILLA); contains Interpro domain(s) IPR007087 Zinc finger, C2H2-type
Solyc05g050870	Peroxidase (AHRD V1 **** Q4W2V4_PICAB); contains Interpro domain(s) IPR002016 Haem peroxidase, plant/fungal/bacterial
Solyc05g050880	Peroxidase (AHRD V1 ***- Q4W2V5_PICAB); contains Interpro domain(s) IPR002016 Haem peroxidase, plant/fungal/bacterial
Solyc05g050890	Peroxidase (AHRD V1 **** Q4W2V4_PICAB); contains Interpro domain(s) IPR000823 Plant peroxidase
Solyc05g050900	Spindle and kinetochore-associated protein 1 homolog (AHRD V1 ***- SKA1_ARATH); contains Interpro domain(s) IPR009829 Protein of unknown function DUF1395
Solyc05g050910	Flavin-monooxygenase (AHRD V1 **** C5H9Q5_BRARP); contains Interpro domain(s) IPR000960 Flavin-containing monooxygenase FMO
Solyc05g050920	Flavin-monooxygenase (AHRD V1 **** C5H9Q5_BRARP); contains Interpro domain(s) IPR000960 Flavin-containing monooxygenase FMO
Solyc05g050930	UNE1-like protein (AHRD V1 ***- B2ZAQ7_GOSRA); contains Interpro domain(s) IPR006943 Protein of unknown function DUF641, plant
Solyc05g050940	O-sialoglycoprotein endopeptidase (AHRD V1 ***- B6SU43_MAIZE); contains Interpro domain(s) IPR017861 Peptidase M22, glycoprotease, subgroup
Solyc05g050950	DNA repair and recombination protein radA (AHRD V1 -**- Q0W5M8_UNCMA)
Solyc05g050960	DNA repair and recombination protein radA (AHRD V1 ***- D0KRU5_SULS9); contains Interpro domain(s) IPR017861 Peptidase M22, glycoprotease, subgroup
Solyc05g050970	Transketolase 1 (AHRD V1 **** O78327_CAPAN); contains Interpro domain(s) IPR005478 Bacterial transketolase
Solyc05g050980	3-phosphoshikimate 1-carboxyvinyltransferase (AHRD V1 **** Q30CZ8_FAGSY); contains Interpro domain(s) IPR001986 3-phosphoshikimate 1-carboxyvinyltransferase, core
Solyc05g050990	UDP-D-glucuronate 4-epimerase 2 (AHRD V1 **** D7M5S7_ARALY); contains Interpro domain(s) IPR016040 NAD(P)-binding domain
Solyc05g051000	40S ribosomal protein S13 (AHRD V1 ***- D7LRU2_ARALY); contains Interpro domain(s) IPR012606 Ribosomal protein S13/S15, N-terminal
Solyc05g051010	Dihydroflavonol 4-reductase family (AHRD V1 ***- D7LCI9_ARALY); contains Interpro domain(s) IPR016040 NAD(P)-binding domain
Solyc05g051020	Dihydroflavonol 4-reductase family (AHRD V1 ***- D7LCI9_ARALY); contains Interpro domain(s) IPR016040 NAD(P)-binding domain
Solyc05g051030	ER-derived vesicles protein ERV14 (AHRD V1 **-- B6T6Y8_MAIZE); contains Interpro domain(s) IPR003377 Cornichon
Solyc05g051040	RING finger family protein (AHRD V1 ***- D6RU92_SILLA); contains Interpro domain(s) IPR018957 Zinc finger, C3HC4 RING-type
Solyc05g051050	Glycogen synthase kinase (AHRD V1 **** Q1AMT7_ORYSJ); contains Interpro domain(s) IPR002290 Serine/threonine protein kinase
Solyc05g051060	Myb family transcription factor-like (AHRD V1 *--* Q84NK2_ORYSJ); contains Interpro domain(s) IPR006447 Myb-like DNA-binding region, SHAQKYF class
Solyc05g051070	Pre-mRNA-splicing factor ISY1 (AHRD V1 ***- B6T8I4_MAIZE); contains Interpro domain(s) IPR009360 Isy1-like splicing
Solyc05g051080	Unknown Protein (AHRD V1)
Solyc05g051090	Unknown Protein (AHRD V1)
Solyc06g024380	Unknown Protein (AHRD V1)
Solyc06g024390	Unknown Protein (AHRD V1)
Solyc06g024400	Unknown Protein (AHRD V1)
Solyc06g024410	Unknown Protein (AHRD V1)
Solyc08g006230	B3 domain-containing transcription factor VRN1 (AHRD V1 *-** VRN1_ARATH); contains Interpro domain(s) IPR003340 Transcriptional factor B3
Solyc08g006240	B3 domain-containing protein LOC_Os12g40080 (AHRD V1 ***- Y1208_ORYSJ); contains Interpro domain(s) IPR003340 Transcriptional factor B3
Solyc08g006250	Copper transporter (AHRD V1 **** A9PEN3_POPTR); contains Interpro domain(s) IPR007274 Ctr copper transporter
Solyc08g006260	B3 domain-containing protein Os03g0212300 (AHRD V1 ***- Y3123_ORYSJ); contains Interpro domain(s) IPR003340 Transcriptional factor B3
Solyc08g006270	B3 domain-containing protein REM1 (AHRD V1 *-*- REM1_BRAOB); contains Interpro domain(s) IPR003340 Transcriptional factor B3
Solyc08g006280	Transcriptional factor B3 family protein (AHRD V1 *-*- D7LIB2_ARALY); contains Interpro domain(s) IPR003340 Transcriptional factor B3
Solyc08g048160	Unknown Protein (AHRD V1)
Solyc09g005000	Receptor like protein kinase (AHRD V1 **** Q39139_ARATH); contains Interpro domain(s) IPR001220 Legume lectin, beta chain
Solyc09g005010	Importin subunit beta (AHRD V1 ***- B0WBR4_CULQU); contains Interpro domain(s) IPR011989 Armadillo-like helical
Solyc09g005020	Unknown Protein (AHRD V1)
Solyc09g005030	MYB transcription factor-like (AHRD V1 *--- Q5Z6X2_ORYSJ); contains Interpro domain(s) IPR006447 Myb-like DNA-binding region, SHAQKYF class
Solyc09g005040	Unknown Protein (AHRD V1)
Solyc09g005050	Unknown Protein (AHRD V1); contains Interpro domain(s) IPR005174 Protein of unknown function DUF295
Solyc09g005140	Unknown Protein (AHRD V1)
Solyc09g005150	Ubiquitin-protein ligase E3 (AHRD V1 *-*- B6K793_SCHJY); contains Interpro domain(s) IPR000569 HECT
Solyc09g005160	Ubiquitin-protein ligase E3 (AHRD V1 *-*- B6K793_SCHJY); contains Interpro domain(s) IPR000569 HECT
Solyc09g005170	Receptor-like protein kinase At3g21340 (AHRD V1 *-** RLK6_ARATH); contains Interpro domain(s) IPR002290 Serine/threonine protein kinase
Solyc09g005180	FAD-binding domain-containing protein (AHRD V1 **-- D7LF85_ARALY); contains Interpro domain(s) IPR010030 Plant-specific FAD-dependent oxidoreductase
Solyc09g007730	Serine/threonine-protein kinase receptor (AHRD V1 **** B6U5V2_MAIZE); contains Interpro domain(s) IPR002290 Serine/threonine protein kinase
Solyc09g007740	Unknown Protein (AHRD V1)
Solyc09g007750	Receptor-like kinase (AHRD V1 *-*- C6ZRP5_SOYBN); contains Interpro domain(s) IPR002290 Serine/threonine protein kinase
Solyc09g007760	Aquaporin 2 (AHRD V1 ***- O65357_SAMSA); contains Interpro domain(s) IPR012269 Aquaporin
Solyc09g007770	Aquaporin 2 (AHRD V1 ***- O65357_SAMSA); contains Interpro domain(s) IPR012269 Aquaporin
Solyc09g007780	Unknown Protein (AHRD V1)
Solyc09g007790	Arabidopsis thaliana genomic DNA chromosome 5 P1 clone MOK16 (AHRD V1 ***- Q9LYW2_ARATH); contains Interpro domain(s) IPR007608 Protein of unknown function DUF584
Solyc09g007800	Unknown Protein (AHRD V1)
Solyc09g007810	Auxin response factor 3 (AHRD V1 **** A4L9W4_GOSHI); contains Interpro domain(s) IPR010525 Auxin response factor
Solyc09g007820	Phototropic-responsive NPH3 family protein (AHRD V1 **-- D7KEU3_ARALY); contains Interpro domain(s) IPR004249 NPH3
Solyc09g007830	Cytokinin riboside 5&apos;-monophosphate phosphoribohydrolase LOG (AHRD V1 **-- LOG_ORYSJ); contains Interpro domain(s) IPR005269 Conserved hypothetical protein CHP00730
Solyc09g007840	Cyclic nucleotide gated channel (AHRD V1 ***- A9CRE4_MALDO); contains Interpro domain(s) IPR000595 Cyclic nucleotide-binding
Solyc09g007850	RNA-binding protein (AHRD V1 **-* C6F119_SOYBN); contains Interpro domain(s) IPR000504 RNA recognition motif, RNP-1
Solyc09g007860	Plant synaptotagmin (AHRD V1 **-- D7LXG6_ARALY); contains Interpro domain(s) IPR018029 C2 membrane targeting protein
Solyc09g007870	Manganese transporter mntH (AHRD V1 *--- D1CW90_9RHIZ); contains Interpro domain(s) IPR017187 Ethylene-insensitive 2
Solyc09g007880	Unknown Protein (AHRD V1)
Solyc09g007890	Phenylalanine ammonia-lyase (AHRD V1 **** B5LAW0_CAPAN); contains Interpro domain(s) IPR005922 Phenylalanine ammonia-lyase
Solyc09g007900	Phenylalanine ammonia-lyase (AHRD V1 **** B5LAW0_CAPAN); contains Interpro domain(s) IPR005922 Phenylalanine ammonia-lyase
Solyc09g007910	Phenylalanine ammonia-lyase (AHRD V1 **** B5LAW0_CAPAN); contains Interpro domain(s) IPR005922 Phenylalanine ammonia-lyase
Solyc09g007920	Phenylalanine ammonia-lyase (AHRD V1 **** B5LAW0_CAPAN); contains Interpro domain(s) IPR005922 Phenylalanine ammonia-lyase
Solyc09g007930	Unknown Protein (AHRD V1)
Solyc09g007940	Adenosine kinase (AHRD V1 **** D2D2Z6_GOSHI); contains Interpro domain(s) IPR001805 Adenosine kinase
Solyc09g007950	Unknown Protein (AHRD V1)
Solyc09g007960	Unknown Protein (AHRD V1)
Solyc09g007970	Auxin-induced SAUR-like protein (AHRD V1 *--- Q8S349_CAPAN); contains Interpro domain(s) IPR003676 Auxin responsive SAUR protein
Solyc09g007980	Unknown Protein (AHRD V1)
Solyc09g007990	Telomere repeat-binding protein 5 (AHRD V1 *-*- TRP5_ARATH); contains Interpro domain(s) IPR001005 SANT, DNA-binding
Solyc09g008000	ABC transporter G family member 28 (AHRD V1 **** AB28G_ARATH); contains Interpro domain(s) IPR003439 ABC transporter-like
Solyc09g008010	ATP binding / serine-threonine kinase (AHRD V1 **** C5DB71_VITVI); contains Interpro domain(s) IPR002290 Serine/threonine protein kinase
Solyc09g008020	Cysteine-type peptidase (AHRD V1 **** B6T6Y3_MAIZE); contains Interpro domain(s) IPR003323 Ovarian tumour, otubain
Solyc09g008030	TCP family transcription factor (AHRD V1 *-** A6MCZ2_9ORYZ); contains Interpro domain(s) IPR005333 Transcription factor, TCP
Solyc09g008040	RNA polymerase sigma-70 factor (AHRD V1 ***- D7LJA3_ARALY); contains Interpro domain(s) IPR016262 RNA polymerase sigma factor, SigB/SigC/SigD, plastid
Solyc09g008050	UDP-glucose glucosyltransferase (AHRD V1 **** B6EWY8_LYCBA); contains Interpro domain(s) IPR002213 UDP-glucuronosyl/UDP-glucosyltransferase
Solyc09g008060	UDP-glucosyltransferase family 1 protein (AHRD V1 **** C6KI44_CITSI); contains Interpro domain(s) IPR002213 UDP-glucuronosyl/UDP-glucosyltransferase
Solyc09g008070	Cell division protease ftsH homolog 3 (AHRD V1 *--- FTSH3_SYNY3); contains Interpro domain(s) IPR005938 ATPase, AAA-type, CDC48
Solyc09g008080	Unknown Protein (AHRD V1); contains Interpro domain(s) IPR019955 Ubiquitin supergroup
Solyc09g008090	UDP-glucosyltransferase family 1 protein (AHRD V1 ***- C6KI44_CITSI); contains Interpro domain(s) IPR002213 UDP-glucuronosyl/UDP-glucosyltransferase
Solyc10g068340	F-box family protein (AHRD V1 ***- B9HCS6_POPTR); contains Interpro domain(s) IPR001810 Cyclin-like F-box
Solyc10g068350	Endochitinase (Chitinase) (AHRD V1 ***- Q43184_SOLTU); contains Interpro domain(s) IPR000726 Glycoside hydrolase, family 19, catalytic
Solyc10g073350	Histone-lysine N-methyltransferase H3 lysine-9 specific SUVH1 (AHRD V1 ***- B6U899_MAIZE); contains Interpro domain(s) IPR003606 Pre-SET zinc-binding sub-group
Solyc11g010440	FIP1 (AHRD V1 **-- B6SNS7_MAIZE); contains Interpro domain(s) IPR004182 GRAM
Solyc11g010450	Phosphofructokinase family protein (AHRD V1 ***- D7LE10_ARALY); contains Interpro domain(s) IPR012004 Pyrophosphate-dependent phosphofructokinase TP0108
Solyc11g010460	Cyclin D2 (AHRD V1 ***- Q8L6U0_DAUCA); contains Interpro domain(s) IPR015451 Cyclin D
Solyc11g010470	14-3-3 protein beta/alpha (AHRD V1 **-- 1433B_XENTR); contains Interpro domain(s) IPR000308 14-3-3 protein
Solyc11g010480	Threonine endopeptidase (AHRD V1 *--- D7M9J7_ARALY)
Solyc11g010490	Genomic DNA chromosome 5 P1 clone MNA5 (AHRD V1 **-- Q9FKP6_ARATH)
Solyc11g010500	Mitochondrial carrier family (AHRD V1 ***- C1MMX1_MICPS); contains Interpro domain(s) IPR001993 Mitochondrial substrate carrier
Solyc11g010510	Thymidylate synthase (Fragment) (AHRD V1 **-- C3WJ73_9FUSO); contains Interpro domain(s) IPR001498 Uncharacterised protein family UPF0029, N-terminal
Solyc11g010520	Unknown Protein (AHRD V1); contains Interpro domain(s) IPR010800 Glycine rich
Solyc11g010530	Unknown Protein (AHRD V1); contains Interpro domain(s) IPR010800 Glycine rich
Solyc11g010540	DnaJ domain containing protein expressed (AHRD V1 *-*- Q84R00_ORYSJ); contains Interpro domain(s) IPR015609 Molecular chaperone, heat shock protein, Hsp40, DnaJ
Solyc11g010550	GPI ethanolamine phosphate transferase (AHRD V1 *-*- C1GLC2_PARBD); contains Interpro domain(s) IPR017850 Alkaline-phosphatase-like, core domain
Solyc11g010560	Kinesin-like protein (AHRD V1 *-*- Q9SS42_ARATH); contains Interpro domain(s) IPR001752 Kinesin, motor region
Solyc11g010570	MADS box transcription factor (AHRD V1 **-- Q2NNB9_ELAGV); contains Interpro domain(s) IPR002100 Transcription factor, MADS-box IPR002487 Transcription factor, K-box
Solyc11g010580	Unknown Protein (AHRD V1)
Solyc11g010590	Protein-tyrosine phosphatase-like member A (AHRD V1 ***- PTPLA_MOUSE); contains Interpro domain(s) IPR007482 Protein-tyrosine phosphatase-like, PTPLA
Solyc11g010600	Os01g0841200 protein (Fragment) (AHRD V1 **-- Q0JHU9_ORYSJ); contains Interpro domain(s) IPR004348 Protein of unknown function DUF246, plant
Solyc11g010610	Small conductance mechanosensitive (MscS-family) ion channel (AHRD V1 *-*- Q31G33_THICR); contains Interpro domain(s) IPR006685 Mechanosensitive ion channel MscS
Solyc11g010620	Unknown Protein (AHRD V1)
Solyc11g010630	Unknown Protein (AHRD V1)
Solyc11g010650	Unknown Protein (AHRD V1); contains Interpro domain(s) IPR000868 Isochorismatase-like
Solyc11g010660	SGT1 protein (AHRD V1 ***- D3B137_POLPA); contains Interpro domain(s) IPR010770 SGT1
Solyc11g010670	Unknown Protein (AHRD V1)
Solyc11g010680	Unknown Protein (AHRD V1)
Solyc11g010690	Nucleobase ascorbate transporter (AHRD V1 *--- B9MYJ5_POPTR); contains Interpro domain(s) IPR006043 Xanthine/uracil/vitamin C permease
Solyc11g010700	Receptor-like protein kinase (AHRD V1 *-*- Q9FZP2_ARATH); contains Interpro domain(s) IPR001245 Tyrosine protein kinase
Solyc11g010710	AP2-like ethylene-responsive transcription factor At1g16060 (AHRD V1 *-*- AP2L1_ARATH); contains Interpro domain(s) IPR001471 Pathogenesis-related transcriptional factor and ERF, DNA-binding
Solyc11g010720	Genomic DNA chromosome 5 TAC clone K21L13 (AHRD V1 **-- Q9LSM3_ARATH); contains Interpro domain(s) IPR011990 Tetratricopeptide-like helical
Solyc11g010730	Receptor-like kinase (AHRD V1 ***- A7VM42_MARPO); contains Interpro domain(s) IPR002290 Serine/threonine protein kinase
Solyc11g010740	UDP-glucosyltransferase (AHRD V1 **-* Q8LKG3_STERE); contains Interpro domain(s) IPR002213 UDP-glucuronosyl/UDP-glucosyltransferase
Solyc11g010750	UDP-glucosyltransferase (AHRD V1 **-- Q8LKG3_STERE); contains Interpro domain(s) IPR002213 UDP-glucuronosyl/UDP-glucosyltransferase
Solyc11g010760	UDP-glucosyltransferase (AHRD V1 ***- Q8LKG3_STERE); contains Interpro domain(s) IPR002213 UDP-glucuronosyl/UDP-glucosyltransferase
Solyc11g010770	Unknown Protein (AHRD V1)
Solyc11g010780	Glucosyltransferase (AHRD V1 ***- A5I865_BRANA); contains Interpro domain(s) IPR002213 UDP-glucuronosyl/UDP-glucosyltransferase
Solyc11g010790	Glucosyltransferase (AHRD V1 ***- A1YM58_IPOBA); contains Interpro domain(s) IPR002213 UDP-glucuronosyl/UDP-glucosyltransferase
Solyc11g010800	Anthocyanidin 3-O-glucosyltransferase (AHRD V1 ***- B6SU01_MAIZE); contains Interpro domain(s) IPR002213 UDP-glucuronosyl/UDP-glucosyltransferase
Solyc11g010810	Glucosyltransferase (AHRD V1 ***- A1YM58_IPOBA); contains Interpro domain(s) IPR002213 UDP-glucuronosyl/UDP-glucosyltransferase
Solyc11g010830	Unknown Protein (AHRD V1)
Solyc11g010840	Poly(RC) binding protein 3 (AHRD V1 *--- Q5MJP6_HUMAN); contains Interpro domain(s) IPR018111 K Homology, type 1, subgroup
Solyc11g010850	1-deoxy-D-xylulose 5-phosphate synthase 2 (AHRD V1 **** C7U111_SOLLC); contains Interpro domain(s) IPR005477 Deoxyxylulose-5-phosphate synthase
Solyc11g010860	RING-finger protein like (AHRD V1 ***- B6SVN2_MAIZE); contains Interpro domain(s) IPR018957 Zinc finger, C3HC4 RING-type
Solyc11g010870	Unknown Protein (AHRD V1)
Solyc11g010880	Unknown Protein (AHRD V1)
Solyc11g010890	Exostosin family protein (AHRD V1 ***- D7M9K9_ARALY); contains Interpro domain(s) IPR004263 Exostosin-like
Solyc11g010900	RRNA methyltransferase (AHRD V1 ***- A4IRM5_GEOTN); contains Interpro domain(s) IPR001537 tRNA/rRNA methyltransferase, SpoU
Solyc11g010910	WD repeat protein (AHRD V1 ***- Q3MV14_ARATH); contains Interpro domain(s) IPR020472 G-protein beta WD-40 repeat, region
Solyc11g010920	Kinesin (AHRD V1 *-*- A6YTD6_CUCME); contains Interpro domain(s) IPR001752 Kinesin, motor region
Solyc11g010930	HVA22-like protein e (AHRD V1 ***- B6SRB1_MAIZE); contains Interpro domain(s) IPR004345 TB2/DP1 and HVA22 related protein
Solyc11g010940	Dof zinc finger protein 6 (AHRD V1 *-*- A5HWF5_HORVD); contains Interpro domain(s) IPR003851 Zinc finger, Dof-type
Solyc11g010950	Elongator complex protein 4 (AHRD V1 ***- ELP4_BOVIN); contains Interpro domain(s) IPR008728 Elongator complex protein 4
Solyc11g010960	Alcohol dehydrogenase (AHRD V1 ***- ADH2_BACST); contains Interpro domain(s) IPR002085 Alcohol dehydrogenase superfamily, zinc-containing
Solyc11g010980	Alcohol dehydrogenase (AHRD V1 ***- ADH2_BACST); contains Interpro domain(s) IPR002085 Alcohol dehydrogenase superfamily, zinc-containing
Solyc11g010990	Alcohol dehydrogenase (AHRD V1 ***- ADH2_BACST); contains Interpro domain(s) IPR002085 Alcohol dehydrogenase superfamily, zinc-containing
Solyc11g011000	Cysteine-rich repeat secretory protein 60 (AHRD V1 ***- CRR60_ARATH); contains Interpro domain(s) IPR002902 Protein of unknown function DUF26
Solyc11g011010	Erwinia induced protein 2 (AHRD V1 ***- Q84XG6_SOLTU)
Solyc11g011020	Receptor like kinase, RLK
Solyc11g011030	Pto-responsive gene 1 protein (AHRD V1 ***- Q9M723_SOLLC); contains Interpro domain(s) IPR010399 Tify
Solyc11g011040	ADP-ribosylation factor-like protein (AHRD V1 ***- Q8W4C8_ARATH); contains Interpro domain(s) IPR006688 ADP-ribosylation factor
Solyc11g011050	MYB transcription factor (AHRD V1 **** Q9SPG7_ARATH); contains Interpro domain(s) IPR015495 Myb transcription factor
Solyc11g011060	AT5g16610/MTG13_5 (Fragment) (AHRD V1 **-- Q570B5_ARATH)
Solyc11g011070	Genomic DNA chromosome 5 P1 clone MTG13 (AHRD V1 *--- Q9FMD6_ARATH)
Solyc11g011080	Tir-nbs-lrr, resistance protein
Solyc11g011090	Tir-nbs-lrr, resistance protein
Solyc11g011100	Unknown Protein (AHRD V1)
Solyc11g011110	GDSL esterase/lipase At5g37690 (AHRD V1 ***- GDL80_ARATH); contains Interpro domain(s) IPR001087 Lipase, GDSL
Solyc11g011120	Calmodulin-binding heat-shock protein (AHRD V1 **-- Q41251_TOBAC); contains Interpro domain(s) IPR002921 Lipase, class 3
Solyc11g011130	THO complex subunit 4 (AHRD V1 *--- B6TD71_MAIZE); contains Interpro domain(s) IPR012677 Nucleotide-binding, alpha-beta plait
Solyc11g011140	50S ribosomal protein L23 (AHRD V1 *-*- C0N8Z1_9GAMM); contains Interpro domain(s) IPR013025 Ribosomal protein L25/L23
Solyc11g011150	DNA repair protein Rad4 family (AHRD V1 ***- D7M868_ARALY); contains Interpro domain(s) IPR004583 DNA repair protein Rad4
Solyc11g011160	High mobility group protein (AHRD V1 *--- Q42461_CANGL); contains Interpro domain(s) IPR005818 Histone H1/H5
Solyc11g011170	ATA15 protein (AHRD V1 **-- Q5K6K5_ARATH)
Solyc11g011180	LRR receptor-like serine/threonine-protein kinase, RLP
Solyc11g011190	Exostosin family protein (AHRD V1 **-- D7M9K9_ARALY); contains Interpro domain(s) IPR004263 Exostosin-like
Solyc11g011200	Post-GPI attachment to proteins factor 3 (AHRD V1 **-- PGAP3_DROME); contains Interpro domain(s) IPR007217 Per1-like
Solyc11g011210	Gibberellin regulated protein (AHRD V1 **-- A2Q374_MEDTR); contains Interpro domain(s) IPR003854 Gibberellin regulated protein
Solyc11g011220	Unknown Protein (AHRD V1)
Solyc11g011230	F-box family protein (AHRD V1 ***- D7KQH0_ARALY); contains Interpro domain(s) IPR001810 Cyclin-like F-box
Solyc11g011240	Geranylgeranyl pyrophosphate synthase 1 (AHRD V1 ***- Q1A7T0_SOLLC); contains Interpro domain(s) IPR000092 Polyprenyl synthetase
Solyc11g011250	Chloride intracellular channel 6 (AHRD V1 ***- B6UCX2_MAIZE); contains Interpro domain(s) IPR017933 Glutathione S-transferase/chloride channel, C-terminal
Solyc11g011260	GAI-like protein 1 (Fragment) (AHRD V1 ***- A1YWN9_9ROSI); contains Interpro domain(s) IPR005202 GRAS transcription factor
Solyc11g011270	Rhamnogalacturonate lyase (AHRD V1 **-- A3XLZ2_LEEBM); contains Interpro domain(s) IPR010325 Rhamnogalacturonate lyase
Solyc11g011280	LG127/30 like gene (AHRD V1 **-- Q9SZK3_ARATH); contains Interpro domain(s) IPR008979 Galactose-binding like
Solyc11g011290	Rhamnogalacturonate lyase (AHRD V1 **** A3XLZ2_LEEBM); contains Interpro domain(s) IPR010325 Rhamnogalacturonate lyase
Solyc11g011300	Rhamnogalacturonate lyase (AHRD V1 ***- A3XLZ2_LEEBM); contains Interpro domain(s) IPR010325 Rhamnogalacturonate lyase
Solyc11g011310	Rhamnogalacturonate lyase (AHRD V1 ***- A3XLZ2_LEEBM); contains Interpro domain(s) IPR010325 Rhamnogalacturonate lyase
Solyc11g011320	Rhamnogalacturonate lyase (AHRD V1 **** A3XLZ2_LEEBM); contains Interpro domain(s) IPR010325 Rhamnogalacturonate lyase
Solyc11g011330	Cinnamyl alcohol dehydrogenase (AHRD V1 **** D1FWZ8_SOYBN); contains Interpro domain(s) IPR002085 Alcohol dehydrogenase superfamily, zinc-containing
Solyc11g011340	Alcohol dehydrogenase (AHRD V1 ***- Q8KRC3_MYXXA); contains Interpro domain(s) IPR002085 Alcohol dehydrogenase superfamily, zinc-containing
Solyc11g011350	Tir-nbs-lrr, resistance protein
Solyc11g011360	Nudix hydrolase 4 (AHRD V1 **-- B6T5N7_MAIZE); contains Interpro domain(s) IPR000086 NUDIX hydrolase domain
Solyc11g011370	Condensin complex subunit 3 (AHRD V1 *-*- C0H9G7_SALSA); contains Interpro domain(s) IPR016024 Armadillo-type fold
Solyc11g011380	Glutamine synthetase (AHRD V1 ***- Q42950_TOBAC); contains Interpro domain(s) IPR008146 Glutamine synthetase, catalytic region
Solyc11g011390	TPR repeat Kinesin light chain Kinesin light chain (AHRD V1 *--- Q4C9Q1_CROWT); contains Interpro domain(s) IPR011990 Tetratricopeptide-like helical
Solyc11g011400	Unknown Protein (AHRD V1)
Solyc11g011410	Pentatricopeptide repeat-containing protein (AHRD V1 ***- D7KJT0_ARALY); contains Interpro domain(s) IPR002885 Pentatricopeptide repeat
Solyc11g011420	Peptidyl-prolyl cis-trans isomerase (AHRD V1 ***- Q86M29_BRUMA); contains Interpro domain(s) IPR001179 Peptidyl-prolyl cis-trans isomerase, FKBP-type
Solyc11g011430	Ycf2 (AHRD V1 ***- D2KLP5_OLEEU); contains Interpro domain(s) IPR008543 Chloroplast Ycf2
Solyc11g011440	Aspartic proteinase nepenthesin-1 (AHRD V1 **-- B6TS94_MAIZE); contains Interpro domain(s) IPR001461 Peptidase A1
Solyc11g011450	Glutathione-dependent formaldehyde-activating GFA (AHRD V1 ***- B7K8C4_CYAP7); contains Interpro domain(s) IPR006913 Glutathione-dependent formaldehyde-activating, GFA
Solyc11g011460	ATP-dependent RNA helicase (AHRD V1 ***- Q10D00_ORYSJ); contains Interpro domain(s) IPR001650 DNA/RNA helicase, C-terminal
Solyc11g011470	NADH-ubiquinone oxidoreductase subunit (AHRD V1 ***- B9T118_RICCO); contains Interpro domain(s) IPR010228 NADH:ubiquinone oxidoreductase, subunit G
Solyc11g011480	Nicastrin (AHRD V1 ***- A8JFJ5_CHLRE); contains Interpro domain(s) IPR008710 Nicastrin
Solyc11g011490	CTV.12 (AHRD V1 ***- Q8H6R5_PONTR)
Solyc11g011500	Potassium channel (AHRD V1 ***- D0EM91_9ROSI); contains Interpro domain(s) IPR002110 Ankyrin
Solyc11g011510	Unknown Protein (AHRD V1)
Solyc11g011520	Unknown Protein (AHRD V1)
Solyc11g011530	Unknown Protein (AHRD V1)
Solyc11g011540	F-box family protein (AHRD V1 ***- D7KQH0_ARALY); contains Interpro domain(s) IPR001810 Cyclin-like F-box
Solyc11g030380	MADS box interactor-like (AHRD V1 *-*- Q6K819_ORYSJ)
Solyc11g050910	Pol polyprotein (AHRD V1 *-*- POL_MLVFP); contains Interpro domain(s) IPR001584 Integrase, catalytic core
Solyc11g050920	Helitron helicase-like protein (AHRD V1 ***- D0P001_PHYIN); contains Interpro domain(s) IPR010285 Protein of unknown function DUF889, eukaryote
