# Supplementary material for: Comparative genomics and phylogenetic discordance of cultivated tomato and close wild relatives
Source: PeerJ. 2015 Feb 26;3:e793. doi: 10.7717/peerj.793 (PMC4358695; doi:10.7717/peerj.793)
Supplement: File S1 — Files are in BED format. gal, S. galapagense; pim, S. pimpinellifolium, yp. YP-1 [file peerj-03-793-s013.zip]

Archive with 10 entries (7 files):
- Supplemental_File_S1/
- Supplemental_File_S1/gal_gaps.gr20.bed
- __MACOSX/
- __MACOSX/Supplemental_File_S1/
- __MACOSX/Supplemental_File_S1/._gal_gaps.gr20.bed
- Supplemental_File_S1/pim_gaps.gr20.bed
- __MACOSX/Supplemental_File_S1/._pim_gaps.gr20.bed
- Supplemental_File_S1/yp_gaps.gr20.bed
- __MACOSX/Supplemental_File_S1/._yp_gaps.gr20.bed
- __MACOSX/._Supplemental_File_S1
