# Supplementary material for: Comparative genomics and phylogenetic discordance of cultivated tomato and close wild relatives
Source: PeerJ. 2015 Feb 26;3:e793. doi: 10.7717/peerj.793 (PMC4358695; doi:10.7717/peerj.793)
Supplement: File S1 — Files are in BED format. gal, S. galapagense; pim, S. pimpinellifolium, yp. YP-1 [file peerj-03-793-s013.zip › Supplemental_File_S1/gal_gaps.gr20.bed]

SL2.40ch01	10044984	10045141	157
SL2.40ch01	10056095	10056183	88
SL2.40ch01	10056269	10056315	46
SL2.40ch01	10059933	10059988	55
SL2.40ch01	10061533	10061629	96
SL2.40ch01	1006304	1006370	66
SL2.40ch01	1006470	1006519	49
SL2.40ch01	10073210	10073290	80
SL2.40ch01	1007684	1007711	27
SL2.40ch01	1008309	1008371	62
SL2.40ch01	10091612	10091648	36
SL2.40ch01	10094296	10094362	66
SL2.40ch01	10119182	10119290	108
SL2.40ch01	10139938	10139998	60
SL2.40ch01	10150159	10150187	28
SL2.40ch01	1016099	1016291	192
SL2.40ch01	1017546	1017580	34
SL2.40ch01	1018838	1018884	46
SL2.40ch01	10194621	10194684	63
SL2.40ch01	1019661	1019748	87
SL2.40ch01	1021512	1021562	50
SL2.40ch01	1021936	1022034	98
SL2.40ch01	1023602	1023629	27
SL2.40ch01	1026739	1026786	47
SL2.40ch01	1027066	1027096	30
SL2.40ch01	10272121	10272148	27
SL2.40ch01	1027433	1028483	1050
SL2.40ch01	10279240	10279316	76
SL2.40ch01	10281310	10281400	90
SL2.40ch01	10282964	10283097	133
SL2.40ch01	1029377	1029412	35
SL2.40ch01	10308713	10308829	116
SL2.40ch01	10311238	10311289	51
SL2.40ch01	1031472	1031610	138
SL2.40ch01	1032112	1032160	48
SL2.40ch01	10332511	10332536	25
SL2.40ch01	10336280	10336396	116
SL2.40ch01	10341509	10341580	71
SL2.40ch01	10348591	10348626	35
SL2.40ch01	10358293	10358395	102
SL2.40ch01	10361593	10361617	24
SL2.40ch01	10364919	10365021	102
SL2.40ch01	10365650	10365693	43
SL2.40ch01	1038818	1038862	44
SL2.40ch01	1038927	1039043	116
SL2.40ch01	1039428	1039474	46
SL2.40ch01	1039574	1039680	106
SL2.40ch01	10400760	10400810	50
SL2.40ch01	1040237	1040420	183
SL2.40ch01	1041167	1041238	71
SL2.40ch01	10413265	10413299	34
SL2.40ch01	10413405	10413474	69
SL2.40ch01	10413632	10413653	21
SL2.40ch01	10413782	10413835	53
SL2.40ch01	10414370	10414462	92
SL2.40ch01	10414637	10414787	150
SL2.40ch01	10415440	10415483	43
SL2.40ch01	10419898	10420290	392
SL2.40ch01	10424009	10424115	106
SL2.40ch01	10429667	10429694	27
SL2.40ch01	10430054	10430098	44
SL2.40ch01	1044830	1044851	21
SL2.40ch01	10483252	10483465	213
SL2.40ch01	10483578	10483609	31
SL2.40ch01	10486106	10486128	22
SL2.40ch01	1050848	1050885	37
SL2.40ch01	10521814	10521948	134
SL2.40ch01	10522349	10522387	38
SL2.40ch01	10522487	10522553	66
SL2.40ch01	1053577	1053659	82
SL2.40ch01	1054640	1054679	39
SL2.40ch01	1054846	1054890	44
SL2.40ch01	10582854	10582896	42
SL2.40ch01	10587068	10587093	25
SL2.40ch01	10609779	10609817	38
SL2.40ch01	10610096	10610143	47
SL2.40ch01	10630027	10630203	176
SL2.40ch01	10633068	10633101	33
SL2.40ch01	10635451	10635483	32
SL2.40ch01	10636023	10636045	22
SL2.40ch01	10637149	10637275	126
SL2.40ch01	10642813	10642850	37
SL2.40ch01	10643671	10643709	38
SL2.40ch01	10673403	10673511	108
SL2.40ch01	10674438	10674460	22
SL2.40ch01	1067467	1067504	37
SL2.40ch01	10690067	10690124	57
SL2.40ch01	1069153	1069286	133
SL2.40ch01	1072543	1072574	31
SL2.40ch01	10728481	10728508	27
SL2.40ch01	1079543	1079571	28
SL2.40ch01	10796492	10796563	71
SL2.40ch01	10797241	10797276	35
SL2.40ch01	10804943	10805028	85
SL2.40ch01	10805223	10805255	32
SL2.40ch01	10805378	10805427	49
SL2.40ch01	10806981	10807028	47
SL2.40ch01	108402	108493	91
SL2.40ch01	10853216	10853364	148
SL2.40ch01	10853369	10853392	23
SL2.40ch01	10854184	10854275	91
SL2.40ch01	10864893	10864942	49
SL2.40ch01	10868998	10869119	121
SL2.40ch01	10869383	10869417	34
SL2.40ch01	10869984	10870203	219
SL2.40ch01	10874992	10875226	234
SL2.40ch01	10876017	10876091	74
SL2.40ch01	1089167	1089247	80
SL2.40ch01	10893624	10893645	21
SL2.40ch01	10928712	10928765	53
SL2.40ch01	1098256	1098286	30
SL2.40ch01	1098334	1098361	27
SL2.40ch01	11023461	11023490	29
SL2.40ch01	11023777	11023814	37
SL2.40ch01	11024698	11024749	51
SL2.40ch01	1103796	1103819	23
SL2.40ch01	110561	110612	51
SL2.40ch01	11077064	11077250	186
SL2.40ch01	1111301	1111352	51
SL2.40ch01	11117718	11117744	26
SL2.40ch01	1112494	1112524	30
SL2.40ch01	11127999	11128096	97
SL2.40ch01	1115015	1115057	42
SL2.40ch01	1115244	1115267	23
SL2.40ch01	11155971	11156002	31
SL2.40ch01	1118185	1118242	57
SL2.40ch01	1118335	1118360	25
SL2.40ch01	11221483	11221522	39
SL2.40ch01	11242	11269	27
SL2.40ch01	1125616	1125659	43
SL2.40ch01	1127622	1127652	30
SL2.40ch01	11319464	11319488	24
SL2.40ch01	11345660	11346457	797
SL2.40ch01	11346512	11346867	355
SL2.40ch01	11346968	11347105	137
SL2.40ch01	11347177	11348609	1432
SL2.40ch01	11348912	11348956	44
SL2.40ch01	11349082	11349265	183
SL2.40ch01	11349332	11350067	735
SL2.40ch01	11350166	11350189	23
SL2.40ch01	1135509	1135561	52
SL2.40ch01	1136085	1136386	301
SL2.40ch01	1137920	1137942	22
SL2.40ch01	11379858	11379886	28
SL2.40ch01	11380510	11380585	75
SL2.40ch01	11380638	11380670	32
SL2.40ch01	11387052	11387077	25
SL2.40ch01	113919	114207	288
SL2.40ch01	1141353	1141419	66
SL2.40ch01	1141872	1141913	41
SL2.40ch01	1143196	1143237	41
SL2.40ch01	11441607	11441655	48
SL2.40ch01	11490183	11490273	90
SL2.40ch01	11529178	11529202	24
SL2.40ch01	11615141	11615216	75
SL2.40ch01	11620076	11620131	55
SL2.40ch01	11623472	11623520	48
SL2.40ch01	116243	116277	34
SL2.40ch01	11636206	11636399	193
SL2.40ch01	11641432	11641516	84
SL2.40ch01	11646860	11646945	85
SL2.40ch01	11647122	11647163	41
SL2.40ch01	11647466	11647489	23
SL2.40ch01	11647582	11647629	47
SL2.40ch01	11648281	11648419	138
SL2.40ch01	11652247	11652289	42
SL2.40ch01	11653653	11653703	50
SL2.40ch01	11654115	11654138	23
SL2.40ch01	11654142	11654164	22
SL2.40ch01	1165811	1165838	27
SL2.40ch01	11662050	11662160	110
SL2.40ch01	11679113	11679154	41
SL2.40ch01	11684301	11684334	33
SL2.40ch01	11689124	11689178	54
SL2.40ch01	1169766	1169824	58
SL2.40ch01	11716865	11716889	24
SL2.40ch01	11720375	11720414	39
SL2.40ch01	1172570	1172594	24
SL2.40ch01	1173699	1173771	72
SL2.40ch01	11738198	11738254	56
SL2.40ch01	1174540	1174568	28
SL2.40ch01	11755607	11755676	69
SL2.40ch01	11782528	11782595	67
SL2.40ch01	1178564	1178625	61
SL2.40ch01	1178946	1179134	188
SL2.40ch01	1179551	1179595	44
SL2.40ch01	11812159	11812357	198
SL2.40ch01	11812892	11813049	157
SL2.40ch01	1181509	1181549	40
SL2.40ch01	1181929	1182003	74
SL2.40ch01	11819663	11820069	406
SL2.40ch01	11820753	11820820	67
SL2.40ch01	11847390	11847522	132
SL2.40ch01	11848572	11848622	50
SL2.40ch01	11848722	11848829	107
SL2.40ch01	11849029	11849082	53
SL2.40ch01	11850079	11850199	120
SL2.40ch01	1186200	1186274	74
SL2.40ch01	11862733	11862765	32
SL2.40ch01	11863962	11864043	81
SL2.40ch01	11865240	11865298	58
SL2.40ch01	11865827	11865854	27
SL2.40ch01	1186651	1186707	56
SL2.40ch01	1187169	1187274	105
SL2.40ch01	11874141	11874165	24
SL2.40ch01	11874737	11875155	418
SL2.40ch01	11876201	11876344	143
SL2.40ch01	1187908	1187933	25
SL2.40ch01	11879410	11879461	51
SL2.40ch01	1188032	1188161	129
SL2.40ch01	11891560	11891593	33
SL2.40ch01	11892132	11892194	62
SL2.40ch01	118973	119053	80
SL2.40ch01	11926060	11926321	261
SL2.40ch01	119304	119363	59
SL2.40ch01	11943928	11944005	77
SL2.40ch01	11955963	11955990	27
SL2.40ch01	11957858	11957883	25
SL2.40ch01	11957982	11958093	111
SL2.40ch01	11971220	11971400	180
SL2.40ch01	11971439	11971473	34
SL2.40ch01	11972729	11972853	124
SL2.40ch01	11973057	11973095	38
SL2.40ch01	11978986	11979066	80
SL2.40ch01	11980048	11980107	59
SL2.40ch01	11981290	11981322	32
SL2.40ch01	11983581	11983733	152
SL2.40ch01	11986345	11986376	31
SL2.40ch01	120182	120206	24
SL2.40ch01	12022981	12023055	74
SL2.40ch01	12033812	12033835	23
SL2.40ch01	12034091	12034167	76
SL2.40ch01	12042724	12042829	105
SL2.40ch01	12068196	12068223	27
SL2.40ch01	12069191	12069311	120
SL2.40ch01	12076633	12076769	136
SL2.40ch01	12080149	12080209	60
SL2.40ch01	12081657	12081686	29
SL2.40ch01	12103364	12103399	35
SL2.40ch01	12110832	12110887	55
SL2.40ch01	12111385	12111446	61
SL2.40ch01	1214697	1214815	118
SL2.40ch01	12151180	12151278	98
SL2.40ch01	121618	121641	23
SL2.40ch01	12173755	12173800	45
SL2.40ch01	12189010	12189040	30
SL2.40ch01	12189130	12189577	447
SL2.40ch01	12189677	12189707	30
SL2.40ch01	12200005	12200075	70
SL2.40ch01	12200469	12200557	88
SL2.40ch01	12206965	12207015	50
SL2.40ch01	12213728	12213844	116
SL2.40ch01	1221399	1221427	28
SL2.40ch01	12214544	12214602	58
SL2.40ch01	12226657	12226704	47
SL2.40ch01	12227974	12228104	130
SL2.40ch01	12228901	12228923	22
SL2.40ch01	12230664	12230698	34
SL2.40ch01	12242874	12242904	30
SL2.40ch01	12245137	12245175	38
SL2.40ch01	12248005	12248030	25
SL2.40ch01	12263869	12263904	35
SL2.40ch01	1226767	1226790	23
SL2.40ch01	1227729	1227762	33
SL2.40ch01	12280254	12280297	43
SL2.40ch01	12281806	12281858	52
SL2.40ch01	12284048	12284125	77
SL2.40ch01	12287288	12287328	40
SL2.40ch01	12289891	12289913	22
SL2.40ch01	1232255	1232294	39
SL2.40ch01	12322570	12322620	50
SL2.40ch01	1232742	1232873	131
SL2.40ch01	12370990	12371016	26
SL2.40ch01	12380568	12380592	24
SL2.40ch01	12401132	12401297	165
SL2.40ch01	12417654	12418529	875
SL2.40ch01	12418643	12418715	72
SL2.40ch01	12440425	12440470	45
SL2.40ch01	12457434	12457476	42
SL2.40ch01	12489405	12489453	48
SL2.40ch01	12508492	12508521	29
SL2.40ch01	1255598	1255621	23
SL2.40ch01	12562209	12562240	31
SL2.40ch01	1257060	1257087	27
SL2.40ch01	12575651	12575682	31
SL2.40ch01	12582994	12583026	32
SL2.40ch01	12583156	12583257	101
SL2.40ch01	12583710	12583756	46
SL2.40ch01	12601010	12601042	32
SL2.40ch01	126145	126191	46
SL2.40ch01	12642952	12643005	53
SL2.40ch01	12647583	12647708	125
SL2.40ch01	1265047	1265102	55
SL2.40ch01	12677589	12677639	50
SL2.40ch01	12695276	12695374	98
SL2.40ch01	12705449	12705500	51
SL2.40ch01	12705900	12705969	69
SL2.40ch01	12710797	12711008	211
SL2.40ch01	12711083	12711270	187
SL2.40ch01	12712143	12712223	80
SL2.40ch01	1271626	1271686	60
SL2.40ch01	12719552	12719579	27
SL2.40ch01	12720026	12720157	131
SL2.40ch01	1272966	1273120	154
SL2.40ch01	1273524	1273554	30
SL2.40ch01	1274172	1274249	77
SL2.40ch01	12747352	12747389	37
SL2.40ch01	1275716	1275742	26
SL2.40ch01	1275976	1275998	22
SL2.40ch01	1277097	1277143	46
SL2.40ch01	12801131	12801254	123
SL2.40ch01	12908342	12908388	46
SL2.40ch01	12943193	12943231	38
SL2.40ch01	12960674	12960777	103
SL2.40ch01	12961128	12961369	241
SL2.40ch01	12961482	12963581	2099
SL2.40ch01	12963751	12963954	203
SL2.40ch01	12964124	12966138	2014
SL2.40ch01	1302422	1302484	62
SL2.40ch01	13044306	13044480	174
SL2.40ch01	13082818	13082843	25
SL2.40ch01	13084723	13084864	141
SL2.40ch01	1311585	1311658	73
SL2.40ch01	1314168	1314189	21
SL2.40ch01	1315042	1315063	21
SL2.40ch01	1315534	1315604	70
SL2.40ch01	1316861	1316944	83
SL2.40ch01	13187078	13187162	84
SL2.40ch01	1319183	1319248	65
SL2.40ch01	13194679	13194706	27
SL2.40ch01	1321942	1323510	1568
SL2.40ch01	13220196	13220226	30
SL2.40ch01	13231461	13231491	30
SL2.40ch01	13260613	13260705	92
SL2.40ch01	13269899	13269936	37
SL2.40ch01	13351772	13351894	122
SL2.40ch01	13376727	13376798	71
SL2.40ch01	13376824	13376862	38
SL2.40ch01	13378020	13378257	237
SL2.40ch01	13404202	13404305	103
SL2.40ch01	13413665	13413688	23
SL2.40ch01	1342709	1342773	64
SL2.40ch01	1342877	1342965	88
SL2.40ch01	1343154	1343316	162
SL2.40ch01	1343530	1343570	40
SL2.40ch01	1343679	1343719	40
SL2.40ch01	1344078	1344103	25
SL2.40ch01	13445167	13445191	24
SL2.40ch01	1346093	1346136	43
SL2.40ch01	1347584	1347677	93
SL2.40ch01	13483569	13483592	23
SL2.40ch01	13542089	13542253	164
SL2.40ch01	1355955	1356158	203
SL2.40ch01	13564849	13564928	79
SL2.40ch01	13564950	13565004	54
SL2.40ch01	13572334	13572361	27
SL2.40ch01	1357745	1357787	42
SL2.40ch01	13618983	13619056	73
SL2.40ch01	13623793	13624087	294
SL2.40ch01	13625995	13626061	66
SL2.40ch01	13631418	13631506	88
SL2.40ch01	13632754	13632880	126
SL2.40ch01	13632978	13634065	1087
SL2.40ch01	13634165	13634844	679
SL2.40ch01	13635090	13635166	76
SL2.40ch01	13635267	13635656	389
SL2.40ch01	13635838	13635913	75
SL2.40ch01	13636132	13636479	347
SL2.40ch01	13636578	13636778	200
SL2.40ch01	13636878	13637103	225
SL2.40ch01	13637420	13637580	160
SL2.40ch01	13637698	13637922	224
SL2.40ch01	13637979	13639069	1090
SL2.40ch01	13639157	13639679	522
SL2.40ch01	13639806	13639870	64
SL2.40ch01	13640055	13640321	266
SL2.40ch01	13640424	13642494	2070
SL2.40ch01	13658909	13659246	337
SL2.40ch01	13688018	13688054	36
SL2.40ch01	13698478	13698516	38
SL2.40ch01	13698616	13698669	53
SL2.40ch01	13699042	13699102	60
SL2.40ch01	13700453	13700517	64
SL2.40ch01	13725349	13725478	129
SL2.40ch01	13726160	13726331	171
SL2.40ch01	13726783	13726836	53
SL2.40ch01	13729046	13729080	34
SL2.40ch01	13753878	13753936	58
SL2.40ch01	13773177	13773206	29
SL2.40ch01	137734	137768	34
SL2.40ch01	13773714	13773873	159
SL2.40ch01	13797798	13797820	22
SL2.40ch01	13799336	13799360	24
SL2.40ch01	13814811	13815045	234
SL2.40ch01	13815068	13815131	63
SL2.40ch01	1382142	1382172	30
SL2.40ch01	1382236	1382331	95
SL2.40ch01	1382556	1382641	85
SL2.40ch01	13840879	13842954	2075
SL2.40ch01	13844850	13844898	48
SL2.40ch01	1385095	1385138	43
SL2.40ch01	1385246	1385359	113
SL2.40ch01	1387335	1387397	62
SL2.40ch01	13893308	13893449	141
SL2.40ch01	13898492	13898522	30
SL2.40ch01	13918704	13918752	48
SL2.40ch01	13925858	13926254	396
SL2.40ch01	1393383	1393405	22
SL2.40ch01	1394166	1394198	32
SL2.40ch01	1394881	1394954	73
SL2.40ch01	13952115	13952162	47
SL2.40ch01	1395914	1395985	71
SL2.40ch01	1396038	1396080	42
SL2.40ch01	13962331	13962389	58
SL2.40ch01	13962836	13962927	91
SL2.40ch01	13963217	13963278	61
SL2.40ch01	13965054	13965135	81
SL2.40ch01	13965235	13965346	111
SL2.40ch01	1396652	1396689	37
SL2.40ch01	13966657	13966698	41
SL2.40ch01	1396788	1396866	78
SL2.40ch01	1397005	1397035	30
SL2.40ch01	13973083	13973202	119
SL2.40ch01	1397315	1397375	60
SL2.40ch01	13974535	13974762	227
SL2.40ch01	13975006	13975028	22
SL2.40ch01	1397864	1397909	45
SL2.40ch01	14011960	14011982	22
SL2.40ch01	14012245	14012293	48
SL2.40ch01	14012958	14012999	41
SL2.40ch01	14013461	14013496	35
SL2.40ch01	14020648	14020696	48
SL2.40ch01	14034794	14034945	151
SL2.40ch01	14035331	14035357	26
SL2.40ch01	1405608	1405763	155
SL2.40ch01	14072141	14072275	134
SL2.40ch01	1407318	1407419	101
SL2.40ch01	14075244	14075297	53
SL2.40ch01	14075411	14075439	28
SL2.40ch01	14083034	14083072	38
SL2.40ch01	14086303	14086369	66
SL2.40ch01	1408663	1408685	22
SL2.40ch01	14113305	14113439	134
SL2.40ch01	1414897	1414948	51
SL2.40ch01	1415780	1415815	35
SL2.40ch01	1416427	1416498	71
SL2.40ch01	1417293	1417328	35
SL2.40ch01	14195571	14195807	236
SL2.40ch01	14196949	14196985	36
SL2.40ch01	14197692	14197736	44
SL2.40ch01	14201444	14201596	152
SL2.40ch01	14201918	14201944	26
SL2.40ch01	14215616	14215701	85
SL2.40ch01	14219675	14219735	60
SL2.40ch01	14219835	14219980	145
SL2.40ch01	14221583	14221609	26
SL2.40ch01	1422236	1422394	158
SL2.40ch01	14224869	14224892	23
SL2.40ch01	1422570	1422767	197
SL2.40ch01	14225919	14225990	71
SL2.40ch01	14226145	14226171	26
SL2.40ch01	14227470	14227510	40
SL2.40ch01	14227913	14227947	34
SL2.40ch01	14228316	14228454	138
SL2.40ch01	14245005	14245034	29
SL2.40ch01	14245095	14245128	33
SL2.40ch01	14257939	14258057	118
SL2.40ch01	14270206	14270227	21
SL2.40ch01	14274624	14274660	36
SL2.40ch01	1429265	1429357	92
SL2.40ch01	14301428	14301480	52
SL2.40ch01	1430358	1430447	89
SL2.40ch01	14314020	14314045	25
SL2.40ch01	14314757	14314810	53
SL2.40ch01	14320569	14320666	97
SL2.40ch01	14321980	14322001	21
SL2.40ch01	14340131	14340173	42
SL2.40ch01	14376648	14377196	548
SL2.40ch01	14377297	14377430	133
SL2.40ch01	14377585	14377621	36
SL2.40ch01	14377722	14377917	195
SL2.40ch01	14378017	14378775	758
SL2.40ch01	14378939	14379238	299
SL2.40ch01	14379297	14379413	116
SL2.40ch01	14379481	14379705	224
SL2.40ch01	14379825	14379877	52
SL2.40ch01	1440213	1440272	59
SL2.40ch01	1440801	1440859	58
SL2.40ch01	1441804	1441997	193
SL2.40ch01	14421185	14421303	118
SL2.40ch01	14485284	14485402	118
SL2.40ch01	14501835	14501859	24
SL2.40ch01	14528804	14528841	37
SL2.40ch01	14528872	14528945	73
SL2.40ch01	14543988	14544012	24
SL2.40ch01	1460197	1460218	21
SL2.40ch01	1460637	1460666	29
SL2.40ch01	1460781	1460878	97
SL2.40ch01	1461810	1461848	38
SL2.40ch01	1461942	1461964	22
SL2.40ch01	1462037	1462125	88
SL2.40ch01	14621557	14621618	61
SL2.40ch01	14621670	14622995	1325
SL2.40ch01	1462339	1462371	32
SL2.40ch01	14626625	14627423	798
SL2.40ch01	14627527	14627972	445
SL2.40ch01	14628085	14629410	1325
SL2.40ch01	14629487	14629917	430
SL2.40ch01	14630055	14630635	580
SL2.40ch01	14630779	14631342	563
SL2.40ch01	14631440	14635207	3767
SL2.40ch01	14640030	14640224	194
SL2.40ch01	14640306	14640654	348
SL2.40ch01	14640729	14643431	2702
SL2.40ch01	1465388	1465613	225
SL2.40ch01	14659462	14659575	113
SL2.40ch01	14661678	14661784	106
SL2.40ch01	14664823	14664853	30
SL2.40ch01	14686748	14686832	84
SL2.40ch01	14688294	14688345	51
SL2.40ch01	14690491	14690550	59
SL2.40ch01	14709448	14709469	21
SL2.40ch01	14730483	14730534	51
SL2.40ch01	14761301	14761339	38
SL2.40ch01	14770928	14770971	43
SL2.40ch01	14783561	14783598	37
SL2.40ch01	14785310	14785609	299
SL2.40ch01	1487207	1487255	48
SL2.40ch01	14876076	14876102	26
SL2.40ch01	14882375	14882564	189
SL2.40ch01	14882780	14882856	76
SL2.40ch01	14917463	14917538	75
SL2.40ch01	14920164	14920257	93
SL2.40ch01	14920479	14920509	30
SL2.40ch01	14922428	14922508	80
SL2.40ch01	14922615	14922662	47
SL2.40ch01	14948045	14948304	259
SL2.40ch01	14954497	14954579	82
SL2.40ch01	14973908	14974003	95
SL2.40ch01	1497484	1497506	22
SL2.40ch01	14983844	14983868	24
SL2.40ch01	1499410	1499491	81
SL2.40ch01	1500031	1500053	22
SL2.40ch01	15007682	15007946	264
SL2.40ch01	15008537	15008559	22
SL2.40ch01	15008631	15008758	127
SL2.40ch01	1500992	1501119	127
SL2.40ch01	1501422	1501454	32
SL2.40ch01	1503485	1503521	36
SL2.40ch01	1503907	1503966	59
SL2.40ch01	1505303	1505339	36
SL2.40ch01	15106782	15106809	27
SL2.40ch01	15120824	15120845	21
SL2.40ch01	15125775	15125923	148
SL2.40ch01	15125934	15125962	28
SL2.40ch01	15126063	15126089	26
SL2.40ch01	15129537	15129592	55
SL2.40ch01	15129620	15129697	77
SL2.40ch01	15153079	15153132	53
SL2.40ch01	15175556	15175666	110
SL2.40ch01	1518320	1518411	91
SL2.40ch01	1518995	1519324	329
SL2.40ch01	15193284	15193307	23
SL2.40ch01	15193421	15193464	43
SL2.40ch01	15203634	15203657	23
SL2.40ch01	15244050	15244108	58
SL2.40ch01	15261725	15261766	41
SL2.40ch01	15269009	15269241	232
SL2.40ch01	15270216	15270260	44
SL2.40ch01	15271602	15271642	40
SL2.40ch01	15281876	15281917	41
SL2.40ch01	15295482	15295503	21
SL2.40ch01	15307295	15307345	50
SL2.40ch01	15317845	15317913	68
SL2.40ch01	15318376	15318436	60
SL2.40ch01	15318829	15318856	27
SL2.40ch01	15332357	15332380	23
SL2.40ch01	15332480	15332502	22
SL2.40ch01	15337432	15337545	113
SL2.40ch01	15337569	15337612	43
SL2.40ch01	15391918	15391952	34
SL2.40ch01	1539947	1539979	32
SL2.40ch01	15401353	15401408	55
SL2.40ch01	15413594	15414000	406
SL2.40ch01	15421665	15421823	158
SL2.40ch01	15422645	15422681	36
SL2.40ch01	15422868	15422919	51
SL2.40ch01	15425452	15425535	83
SL2.40ch01	15446084	15446119	35
SL2.40ch01	15447258	15447458	200
SL2.40ch01	15447515	15447595	80
SL2.40ch01	15448176	15448288	112
SL2.40ch01	15449007	15449028	21
SL2.40ch01	15449184	15449331	147
SL2.40ch01	15471078	15471204	126
SL2.40ch01	15485902	15485950	48
SL2.40ch01	15486318	15486414	96
SL2.40ch01	15500818	15501113	295
SL2.40ch01	15512518	15512545	27
SL2.40ch01	15512813	15512991	178
SL2.40ch01	15514076	15514115	39
SL2.40ch01	15515244	15515354	110
SL2.40ch01	15528817	15529247	430
SL2.40ch01	15530373	15530521	148
SL2.40ch01	15530600	15530702	102
SL2.40ch01	15530742	15530775	33
SL2.40ch01	15536136	15536200	64
SL2.40ch01	15558538	15558580	42
SL2.40ch01	15563620	15563682	62
SL2.40ch01	15564791	15564845	54
SL2.40ch01	15565650	15565718	68
SL2.40ch01	15566549	15566705	156
SL2.40ch01	15567013	15567086	73
SL2.40ch01	15567186	15567240	54
SL2.40ch01	15614255	15614282	27
SL2.40ch01	15620079	15620282	203
SL2.40ch01	15620342	15620414	72
SL2.40ch01	15623198	15623224	26
SL2.40ch01	15670125	15670262	137
SL2.40ch01	1567815	1567839	24
SL2.40ch01	1570164	1570195	31
SL2.40ch01	1571158	1571244	86
SL2.40ch01	1575442	1575474	32
SL2.40ch01	1575602	1575688	86
SL2.40ch01	15758604	15758643	39
SL2.40ch01	1576270	1576363	93
SL2.40ch01	15768973	15769116	143
SL2.40ch01	1578467	1578509	42
SL2.40ch01	15786871	15786903	32
SL2.40ch01	1579163	1579246	83
SL2.40ch01	15796226	15796292	66
SL2.40ch01	1580161	1580183	22
SL2.40ch01	1580300	1580325	25
SL2.40ch01	1580706	1580843	137
SL2.40ch01	15813153	15813206	53
SL2.40ch01	15822526	15822956	430
SL2.40ch01	15823739	15823766	27
SL2.40ch01	15824408	15824766	358
SL2.40ch01	1582462	1582484	22
SL2.40ch01	15826113	15826143	30
SL2.40ch01	15826334	15826402	68
SL2.40ch01	15827306	15827398	92
SL2.40ch01	15845215	15845245	30
SL2.40ch01	1584878	1584959	81
SL2.40ch01	1585276	1585329	53
SL2.40ch01	15854100	15854186	86
SL2.40ch01	15862540	15862850	310
SL2.40ch01	15869140	15869161	21
SL2.40ch01	1587354	1587444	90
SL2.40ch01	1589266	1589290	24
SL2.40ch01	1589626	1589665	39
SL2.40ch01	1593025	1593055	30
SL2.40ch01	1593410	1593474	64
SL2.40ch01	15940798	15940839	41
SL2.40ch01	15941177	15941343	166
SL2.40ch01	15941388	15941475	87
SL2.40ch01	15971320	15971399	79
SL2.40ch01	15976555	15976676	121
SL2.40ch01	15976824	15976880	56
SL2.40ch01	15977557	15977596	39
SL2.40ch01	15977696	15977773	77
SL2.40ch01	15978807	15978835	28
SL2.40ch01	15980669	15980713	44
SL2.40ch01	15983562	15983669	107
SL2.40ch01	15984003	15984108	105
SL2.40ch01	15984315	15984361	46
SL2.40ch01	1607062	1607127	65
SL2.40ch01	1609271	1609339	68
SL2.40ch01	16099994	16100109	115
SL2.40ch01	161022	161078	56
SL2.40ch01	16121012	16121151	139
SL2.40ch01	1612235	1612460	225
SL2.40ch01	16123191	16123471	280
SL2.40ch01	161268	161321	53
SL2.40ch01	1613692	1613815	123
SL2.40ch01	16148321	16148351	30
SL2.40ch01	16149413	16149498	85
SL2.40ch01	1614997	1615024	27
SL2.40ch01	16156109	16156169	60
SL2.40ch01	16156221	16156246	25
SL2.40ch01	16157387	16157449	62
SL2.40ch01	16157577	16157626	49
SL2.40ch01	16168282	16168309	27
SL2.40ch01	16168319	16168362	43
SL2.40ch01	16169567	16169667	100
SL2.40ch01	16175743	16175805	62
SL2.40ch01	16176639	16176791	152
SL2.40ch01	16209384	16209412	28
SL2.40ch01	16216804	16216916	112
SL2.40ch01	16224058	16224082	24
SL2.40ch01	1622728	1622930	202
SL2.40ch01	16230985	16231010	25
SL2.40ch01	16234470	16234537	67
SL2.40ch01	16236304	16236329	25
SL2.40ch01	162389	162433	44
SL2.40ch01	16249116	16249145	29
SL2.40ch01	16249171	16249213	42
SL2.40ch01	1625264	1625315	51
SL2.40ch01	16256280	16256421	141
SL2.40ch01	16263569	16263605	36
SL2.40ch01	16271990	16272057	67
SL2.40ch01	16279698	16279790	92
SL2.40ch01	16279890	16279915	25
SL2.40ch01	1629914	1629942	28
SL2.40ch01	16300588	16300661	73
SL2.40ch01	16300682	16300705	23
SL2.40ch01	1631346	1631557	211
SL2.40ch01	16332693	16332720	27
SL2.40ch01	16339741	16339790	49
SL2.40ch01	16340045	16340146	101
SL2.40ch01	1636545	1636593	48
SL2.40ch01	1636894	1636939	45
SL2.40ch01	1637361	1637384	23
SL2.40ch01	16382468	16382490	22
SL2.40ch01	1640814	1640878	64
SL2.40ch01	1640992	1641029	37
SL2.40ch01	16429687	16429810	123
SL2.40ch01	1647245	1647281	36
SL2.40ch01	1647553	1647574	21
SL2.40ch01	16507254	16507342	88
SL2.40ch01	16507442	16507465	23
SL2.40ch01	1651196	1651340	144
SL2.40ch01	1651596	1651665	69
SL2.40ch01	16516762	16516967	205
SL2.40ch01	16517518	16517717	199
SL2.40ch01	1652805	1652845	40
SL2.40ch01	16560456	16560524	68
SL2.40ch01	16560624	16560657	33
SL2.40ch01	16561760	16561783	23
SL2.40ch01	16564460	16564587	127
SL2.40ch01	16588020	16588041	21
SL2.40ch01	16588181	16588215	34
SL2.40ch01	16588315	16588359	44
SL2.40ch01	16590639	16590690	51
SL2.40ch01	1660023	1660083	60
SL2.40ch01	16612002	16612256	254
SL2.40ch01	16612564	16612644	80
SL2.40ch01	16613080	16613150	70
SL2.40ch01	16618730	16618791	61
SL2.40ch01	16618848	16618889	41
SL2.40ch01	16619002	16619033	31
SL2.40ch01	16619367	16619484	117
SL2.40ch01	16619550	16619596	46
SL2.40ch01	16632059	16632203	144
SL2.40ch01	16632471	16632541	70
SL2.40ch01	16641306	16641386	80
SL2.40ch01	16642512	16642549	37
SL2.40ch01	16643991	16644163	172
SL2.40ch01	16646613	16646647	34
SL2.40ch01	16656640	16656690	50
SL2.40ch01	16656767	16656873	106
SL2.40ch01	16659963	16659996	33
SL2.40ch01	16660272	16660403	131
SL2.40ch01	16666010	16666093	83
SL2.40ch01	16666313	16666340	27
SL2.40ch01	16667946	16668062	116
SL2.40ch01	16673106	16673184	78
SL2.40ch01	16675379	16675504	125
SL2.40ch01	16675668	16675700	32
SL2.40ch01	16684411	16684463	52
SL2.40ch01	1668809	1668926	117
SL2.40ch01	1669855	1669879	24
SL2.40ch01	16699981	16700373	392
SL2.40ch01	1670483	1670514	31
SL2.40ch01	16712119	16712165	46
SL2.40ch01	1672140	1672215	75
SL2.40ch01	16723848	16723871	23
SL2.40ch01	16723929	16723963	34
SL2.40ch01	16725108	16725139	31
SL2.40ch01	1674525	1674646	121
SL2.40ch01	16754947	16755218	271
SL2.40ch01	16755318	16755376	58
SL2.40ch01	16757412	16757525	113
SL2.40ch01	16757784	16757821	37
SL2.40ch01	16758225	16758370	145
SL2.40ch01	1676011	1676193	182
SL2.40ch01	16766290	16766314	24
SL2.40ch01	16769067	16769245	178
SL2.40ch01	16769345	16769419	74
SL2.40ch01	16769636	16769707	71
SL2.40ch01	16769814	16770023	209
SL2.40ch01	16770422	16770455	33
SL2.40ch01	16774259	16774287	28
SL2.40ch01	16779162	16779391	229
SL2.40ch01	16793271	16793322	51
SL2.40ch01	16796025	16796079	54
SL2.40ch01	16804588	16804661	73
SL2.40ch01	16808818	16808924	106
SL2.40ch01	1682748	1682774	26
SL2.40ch01	1682849	1682925	76
SL2.40ch01	1683984	1684042	58
SL2.40ch01	16860512	16860534	22
SL2.40ch01	16864931	16865005	74
SL2.40ch01	16944017	16944048	31
SL2.40ch01	16944316	16944362	46
SL2.40ch01	1694738	1694781	43
SL2.40ch01	1694880	1695057	177
SL2.40ch01	1698758	1698971	213
SL2.40ch01	17002460	17002504	44
SL2.40ch01	17002620	17002677	57
SL2.40ch01	17004019	17004050	31
SL2.40ch01	1700624	1700646	22
SL2.40ch01	17040920	17040994	74
SL2.40ch01	17042728	17042764	36
SL2.40ch01	17043793	17043885	92
SL2.40ch01	17044216	17044307	91
SL2.40ch01	17084334	17084371	37
SL2.40ch01	17102194	17102236	42
SL2.40ch01	17108039	17108064	25
SL2.40ch01	17112055	17112088	33
SL2.40ch01	1711473	1711526	53
SL2.40ch01	17115727	17115911	184
SL2.40ch01	17116462	17116487	25
SL2.40ch01	17117552	17117671	119
SL2.40ch01	17117958	17118027	69
SL2.40ch01	171716	171945	229
SL2.40ch01	17173118	17173181	63
SL2.40ch01	17184645	17184679	34
SL2.40ch01	17187961	17187992	31
SL2.40ch01	17188398	17188451	53
SL2.40ch01	17198518	17198550	32
SL2.40ch01	17216976	17217017	41
SL2.40ch01	17233148	17233178	30
SL2.40ch01	1723467	1723655	188
SL2.40ch01	17234975	17235095	120
SL2.40ch01	1723779	1723812	33
SL2.40ch01	1726103	1726133	30
SL2.40ch01	17292746	17292816	70
SL2.40ch01	17320252	17320350	98
SL2.40ch01	17321377	17321547	170
SL2.40ch01	17341344	17341446	102
SL2.40ch01	17352359	17352439	80
SL2.40ch01	17353376	17353476	100
SL2.40ch01	17367133	17367174	41
SL2.40ch01	17368339	17368362	23
SL2.40ch01	1737280	1737378	98
SL2.40ch01	1738203	1738521	318
SL2.40ch01	17385663	17385716	53
SL2.40ch01	17388295	17388322	27
SL2.40ch01	1740599	1740713	114
SL2.40ch01	17415873	17415922	49
SL2.40ch01	17424431	17424472	41
SL2.40ch01	17424705	17424761	56
SL2.40ch01	17463264	17463288	24
SL2.40ch01	17472754	17472791	37
SL2.40ch01	17480167	17480196	29
SL2.40ch01	17484104	17484153	49
SL2.40ch01	1749308	1749334	26
SL2.40ch01	17497359	17497382	23
SL2.40ch01	17518506	17518631	125
SL2.40ch01	17560840	17560933	93
SL2.40ch01	17562121	17562368	247
SL2.40ch01	175718	175739	21
SL2.40ch01	17581856	17581926	70
SL2.40ch01	17591294	17591323	29
SL2.40ch01	17622410	17622444	34
SL2.40ch01	17622758	17622830	72
SL2.40ch01	17630483	17630594	111
SL2.40ch01	17631668	17631776	108
SL2.40ch01	17634140	17634208	68
SL2.40ch01	17636161	17636596	435
SL2.40ch01	17638293	17638318	25
SL2.40ch01	17638616	17638659	43
SL2.40ch01	17638998	17639039	41
SL2.40ch01	17639492	17639640	148
SL2.40ch01	17642034	17642057	23
SL2.40ch01	17642142	17643879	1737
SL2.40ch01	1767107	1767168	61
SL2.40ch01	17672576	17672635	59
SL2.40ch01	17677268	17677483	215
SL2.40ch01	17680506	17680583	77
SL2.40ch01	1769505	1769557	52
SL2.40ch01	17696558	17696580	22
SL2.40ch01	17713713	17713768	55
SL2.40ch01	17717251	17717272	21
SL2.40ch01	1772895	1773021	126
SL2.40ch01	1773488	1773599	111
SL2.40ch01	1774483	1774609	126
SL2.40ch01	17814212	17814259	47
SL2.40ch01	17816037	17816076	39
SL2.40ch01	17872003	17872055	52
SL2.40ch01	17899575	17899606	31
SL2.40ch01	17901913	17902005	92
SL2.40ch01	17902190	17902240	50
SL2.40ch01	17902835	17903108	273
SL2.40ch01	17903207	17903244	37
SL2.40ch01	17912468	17912535	67
SL2.40ch01	17912843	17912908	65
SL2.40ch01	17935647	17935735	88
SL2.40ch01	1793634	1793694	60
SL2.40ch01	17936620	17936693	73
SL2.40ch01	1794463	1794497	34
SL2.40ch01	1794834	1794947	113
SL2.40ch01	1796179	1796231	52
SL2.40ch01	1797516	1797773	257
SL2.40ch01	17978819	17978973	154
SL2.40ch01	1798869	1798913	44
SL2.40ch01	1799819	1799841	22
SL2.40ch01	1799963	1800007	44
SL2.40ch01	18003925	18003975	50
SL2.40ch01	18005465	18005490	25
SL2.40ch01	18005587	18005609	22
SL2.40ch01	18009031	18009253	222
SL2.40ch01	1801772	1801820	48
SL2.40ch01	1802153	1802200	47
SL2.40ch01	1803561	1803591	30
SL2.40ch01	18046370	18046407	37
SL2.40ch01	18057971	18057999	28
SL2.40ch01	18069802	18069979	177
SL2.40ch01	18072046	18072115	69
SL2.40ch01	18082072	18082097	25
SL2.40ch01	18083494	18083516	22
SL2.40ch01	18087044	18087074	30
SL2.40ch01	18109829	18109862	33
SL2.40ch01	18120266	18120453	187
SL2.40ch01	18120508	18120621	113
SL2.40ch01	18134945	18135023	78
SL2.40ch01	18135123	18135172	49
SL2.40ch01	18153443	18153606	163
SL2.40ch01	18155346	18155526	180
SL2.40ch01	1815542	1815570	28
SL2.40ch01	18155615	18155695	80
SL2.40ch01	18156095	18156158	63
SL2.40ch01	1817737	1817825	88
SL2.40ch01	18177928	18177998	70
SL2.40ch01	18180893	18180997	104
SL2.40ch01	18181668	18181758	90
SL2.40ch01	18181789	18181907	118
SL2.40ch01	18183275	18183304	29
SL2.40ch01	18184937	18185115	178
SL2.40ch01	1818566	1818801	235
SL2.40ch01	1819652	1819691	39
SL2.40ch01	1820110	1820147	37
SL2.40ch01	18222251	18222326	75
SL2.40ch01	18223346	18223367	21
SL2.40ch01	18223551	18223668	117
SL2.40ch01	1825512	1825616	104
SL2.40ch01	1826165	1826258	93
SL2.40ch01	18266550	18266573	23
SL2.40ch01	1828166	1828229	63
SL2.40ch01	18289804	18289851	47
SL2.40ch01	18290106	18290132	26
SL2.40ch01	18306305	18306328	23
SL2.40ch01	18325187	18325214	27
SL2.40ch01	18325905	18325936	31
SL2.40ch01	18345568	18345765	197
SL2.40ch01	18365052	18365085	33
SL2.40ch01	18405951	18406066	115
SL2.40ch01	18407500	18407523	23
SL2.40ch01	18462378	18462401	23
SL2.40ch01	18462839	18462976	137
SL2.40ch01	18503709	18503737	28
SL2.40ch01	185051	185142	91
SL2.40ch01	18505601	18505670	69
SL2.40ch01	18530135	18530998	863
SL2.40ch01	18539244	18539336	92
SL2.40ch01	18561660	18561704	44
SL2.40ch01	18592068	18592113	45
SL2.40ch01	18597201	18597246	45
SL2.40ch01	18620182	18620260	78
SL2.40ch01	18620264	18620374	110
SL2.40ch01	18622348	18622376	28
SL2.40ch01	18625632	18625657	25
SL2.40ch01	18626047	18626194	147
SL2.40ch01	18644721	18644795	74
SL2.40ch01	18644871	18644971	100
SL2.40ch01	18645564	18645734	170
SL2.40ch01	18649341	18649378	37
SL2.40ch01	18651119	18651151	32
SL2.40ch01	18653434	18653472	38
SL2.40ch01	18708039	18708067	28
SL2.40ch01	18802217	18802243	26
SL2.40ch01	18818554	18819051	497
SL2.40ch01	18823554	18823584	30
SL2.40ch01	18824817	18824869	52
SL2.40ch01	18838180	18838556	376
SL2.40ch01	18853208	18853300	92
SL2.40ch01	18861363	18861428	65
SL2.40ch01	18872659	18872885	226
SL2.40ch01	18873751	18873807	56
SL2.40ch01	18932796	18932817	21
SL2.40ch01	19002467	19002494	27
SL2.40ch01	19010044	19010079	35
SL2.40ch01	19010843	19010897	54
SL2.40ch01	19029006	19029042	36
SL2.40ch01	19062568	19062600	32
SL2.40ch01	19080997	19081063	66
SL2.40ch01	19090286	19090349	63
SL2.40ch01	19090620	19090649	29
SL2.40ch01	1909373	1909458	85
SL2.40ch01	1909633	1909760	127
SL2.40ch01	1909782	1909822	40
SL2.40ch01	1909960	1909988	28
SL2.40ch01	19129333	19129365	32
SL2.40ch01	19155534	19155593	59
SL2.40ch01	19160013	19160274	261
SL2.40ch01	1916117	1916188	71
SL2.40ch01	19163055	19163113	58
SL2.40ch01	19164827	19164903	76
SL2.40ch01	19165036	19165164	128
SL2.40ch01	19171107	19171578	471
SL2.40ch01	19175530	19175607	77
SL2.40ch01	19176501	19176641	140
SL2.40ch01	19176695	19176779	84
SL2.40ch01	19176880	19176907	27
SL2.40ch01	19177071	19177216	145
SL2.40ch01	19177971	19178089	118
SL2.40ch01	19182479	19182596	117
SL2.40ch01	19192299	19195418	3119
SL2.40ch01	19195528	19195735	207
SL2.40ch01	19195743	19195860	117
SL2.40ch01	19195993	19197908	1915
SL2.40ch01	19201552	19201606	54
SL2.40ch01	19202402	19202445	43
SL2.40ch01	19205101	19205275	174
SL2.40ch01	19205365	19207155	1790
SL2.40ch01	19210145	19211416	1271
SL2.40ch01	19211603	19211673	70
SL2.40ch01	19218283	19219161	878
SL2.40ch01	19225102	19225261	159
SL2.40ch01	1922813	1922965	152
SL2.40ch01	19233810	19233838	28
SL2.40ch01	19236947	19237361	414
SL2.40ch01	19237659	19238379	720
SL2.40ch01	19239080	19239189	109
SL2.40ch01	1926994	1927034	40
SL2.40ch01	19282758	19282799	41
SL2.40ch01	19283082	19283111	29
SL2.40ch01	19297618	19297689	71
SL2.40ch01	19298187	19298220	33
SL2.40ch01	19327275	19327445	170
SL2.40ch01	1933378	1933521	143
SL2.40ch01	19336610	19336632	22
SL2.40ch01	19338208	19338238	30
SL2.40ch01	19338348	19338564	216
SL2.40ch01	19338643	19338746	103
SL2.40ch01	19339167	19339214	47
SL2.40ch01	19339299	19339357	58
SL2.40ch01	19340146	19340399	253
SL2.40ch01	19340494	19340549	55
SL2.40ch01	19342042	19342108	66
SL2.40ch01	19344035	19345239	1204
SL2.40ch01	19349611	19349731	120
SL2.40ch01	19351481	19351509	28
SL2.40ch01	19372094	19372360	266
SL2.40ch01	1938639	1938669	30
SL2.40ch01	19400943	19400970	27
SL2.40ch01	19407598	19407661	63
SL2.40ch01	19460526	19460553	27
SL2.40ch01	19461912	19462003	91
SL2.40ch01	19465450	19465506	56
SL2.40ch01	19466329	19466363	34
SL2.40ch01	19473368	19473419	51
SL2.40ch01	19479489	19479559	70
SL2.40ch01	19479659	19479688	29
SL2.40ch01	19480727	19480750	23
SL2.40ch01	19482457	19482892	435
SL2.40ch01	19493236	19493288	52
SL2.40ch01	19493677	19493734	57
SL2.40ch01	19494294	19494415	121
SL2.40ch01	19494641	19494729	88
SL2.40ch01	19497664	19497728	64
SL2.40ch01	19498310	19498371	61
SL2.40ch01	19498542	19498631	89
SL2.40ch01	19505144	19505189	45
SL2.40ch01	19505377	19505419	42
SL2.40ch01	19505519	19505700	181
SL2.40ch01	19520921	19520953	32
SL2.40ch01	1953962	1953995	33
SL2.40ch01	1954565	1954772	207
SL2.40ch01	1956681	1956769	88
SL2.40ch01	19567774	19567862	88
SL2.40ch01	19568363	19568386	23
SL2.40ch01	19568593	19568650	57
SL2.40ch01	19572912	19572939	27
SL2.40ch01	19572951	19573393	442
SL2.40ch01	19573450	19573483	33
SL2.40ch01	1958524	1958574	50
SL2.40ch01	1958828	1958926	98
SL2.40ch01	1960257	1960281	24
SL2.40ch01	19619434	19619584	150
SL2.40ch01	19625222	19625250	28
SL2.40ch01	19638426	19638456	30
SL2.40ch01	1965388	1965458	70
SL2.40ch01	1966829	1966862	33
SL2.40ch01	19684596	19684672	76
SL2.40ch01	19690211	19690378	167
SL2.40ch01	19690395	19690538	143
SL2.40ch01	19691882	19691921	39
SL2.40ch01	1970369	1970403	34
SL2.40ch01	19721812	19721934	122
SL2.40ch01	19729525	19729639	114
SL2.40ch01	1973090	1973323	233
SL2.40ch01	19745359	19745383	24
SL2.40ch01	19796077	19796157	80
SL2.40ch01	19798657	19798690	33
SL2.40ch01	19798748	19798836	88
SL2.40ch01	19802851	19802883	32
SL2.40ch01	19803014	19803092	78
SL2.40ch01	19844672	19844730	58
SL2.40ch01	19861913	19861979	66
SL2.40ch01	19865133	19865287	154
SL2.40ch01	1989426	1989480	54
SL2.40ch01	19898283	19898316	33
SL2.40ch01	19898626	19898850	224
SL2.40ch01	19904595	19904624	29
SL2.40ch01	19923079	19923103	24
SL2.40ch01	19988868	19988954	86
SL2.40ch01	20009626	20009655	29
SL2.40ch01	20037124	20037149	25
SL2.40ch01	2009733	2009756	23
SL2.40ch01	20117528	20117552	24
SL2.40ch01	20145095	20145155	60
SL2.40ch01	20157149	20157192	43
SL2.40ch01	20157315	20157399	84
SL2.40ch01	20157499	20157532	33
SL2.40ch01	20170092	20170202	110
SL2.40ch01	20182472	20182507	35
SL2.40ch01	20182640	20182683	43
SL2.40ch01	20188548	20188581	33
SL2.40ch01	20190843	20190869	26
SL2.40ch01	20210670	20210706	36
SL2.40ch01	20225556	20225712	156
SL2.40ch01	20225787	20225857	70
SL2.40ch01	20231635	20231679	44
SL2.40ch01	20255036	20255171	135
SL2.40ch01	2028734	2028775	41
SL2.40ch01	20287800	20287877	77
SL2.40ch01	2029348	2029371	23
SL2.40ch01	20311196	20311218	22
SL2.40ch01	2032963	2032984	21
SL2.40ch01	20330859	20330889	30
SL2.40ch01	20331203	20331293	90
SL2.40ch01	2033147	2033203	56
SL2.40ch01	20331505	20331697	192
SL2.40ch01	20332843	20332943	100
SL2.40ch01	2033613	2033652	39
SL2.40ch01	2034844	2034952	108
SL2.40ch01	2035407	2035446	39
SL2.40ch01	20378154	20378214	60
SL2.40ch01	20378388	20378424	36
SL2.40ch01	20382749	20387240	4491
SL2.40ch01	2039061	2039126	65
SL2.40ch01	20418222	20418280	58
SL2.40ch01	20464764	20464821	57
SL2.40ch01	20504119	20504143	24
SL2.40ch01	20528430	20528673	243
SL2.40ch01	20529284	20529305	21
SL2.40ch01	20535667	20535801	134
SL2.40ch01	2057113	2057136	23
SL2.40ch01	20572012	20572041	29
SL2.40ch01	20573387	20573409	22
SL2.40ch01	2057484	2057517	33
SL2.40ch01	20586466	20586491	25
SL2.40ch01	2059757	2059795	38
SL2.40ch01	20601965	20601986	21
SL2.40ch01	20640390	20640438	48
SL2.40ch01	2064442	2064463	21
SL2.40ch01	2064859	2064945	86
SL2.40ch01	2065093	2065126	33
SL2.40ch01	2065849	2065893	44
SL2.40ch01	20662378	20662415	37
SL2.40ch01	2069975	2070149	174
SL2.40ch01	2070623	2070657	34
SL2.40ch01	2071015	2071068	53
SL2.40ch01	2071205	2071301	96
SL2.40ch01	2071954	2072029	75
SL2.40ch01	2073868	2073918	50
SL2.40ch01	20741064	20741142	78
SL2.40ch01	20741370	20741420	50
SL2.40ch01	2077822	2077948	126
SL2.40ch01	2078049	2078113	64
SL2.40ch01	2079635	2079713	78
SL2.40ch01	20812686	20820191	7505
SL2.40ch01	20820241	20822377	2136
SL2.40ch01	20822430	20826125	3695
SL2.40ch01	2082447	2082488	41
SL2.40ch01	2083290	2083380	90
SL2.40ch01	20835125	20835241	116
SL2.40ch01	2083591	2083682	91
SL2.40ch01	20836702	20836848	146
SL2.40ch01	20845376	20845569	193
SL2.40ch01	20847680	20847810	130
SL2.40ch01	20847910	20849475	1565
SL2.40ch01	20849626	20849870	244
SL2.40ch01	20850072	20850442	370
SL2.40ch01	20850939	20854940	4001
SL2.40ch01	2088768	2088820	52
SL2.40ch01	20899056	20899193	137
SL2.40ch01	2089932	2089982	50
SL2.40ch01	20908847	20908891	44
SL2.40ch01	2091644	2091666	22
SL2.40ch01	2091739	2091770	31
SL2.40ch01	2092892	2092919	27
SL2.40ch01	2093929	2094060	131
SL2.40ch01	2094579	2094600	21
SL2.40ch01	20946841	20946902	61
SL2.40ch01	20990500	20990566	66
SL2.40ch01	21004485	21004512	27
SL2.40ch01	21029121	21029239	118
SL2.40ch01	2102922	2102994	72
SL2.40ch01	2103556	2103588	32
SL2.40ch01	21136063	21136086	23
SL2.40ch01	21138359	21138561	202
SL2.40ch01	21195932	21195965	33
SL2.40ch01	21196065	21196093	28
SL2.40ch01	21201897	21201926	29
SL2.40ch01	2122010	2122292	282
SL2.40ch01	2129084	2129106	22
SL2.40ch01	21318343	21318403	60
SL2.40ch01	21371186	21371269	83
SL2.40ch01	21372374	21372585	211
SL2.40ch01	21381	21418	37
SL2.40ch01	21388271	21388302	31
SL2.40ch01	21388583	21388652	69
SL2.40ch01	21394307	21394331	24
SL2.40ch01	21395096	21395158	62
SL2.40ch01	21426419	21426485	66
SL2.40ch01	2143375	2143729	354
SL2.40ch01	21441699	21441779	80
SL2.40ch01	2145339	2145368	29
SL2.40ch01	2147247	2147290	43
SL2.40ch01	21480001	21480148	147
SL2.40ch01	21483189	21485146	1957
SL2.40ch01	21514158	21514217	59
SL2.40ch01	21522988	21523035	47
SL2.40ch01	2153006	2154037	1031
SL2.40ch01	2158351	2158423	72
SL2.40ch01	2158640	2158724	84
SL2.40ch01	21594565	21594621	56
SL2.40ch01	21605129	21605176	47
SL2.40ch01	21629789	21630023	234
SL2.40ch01	21653257	21653390	133
SL2.40ch01	21653565	21653609	44
SL2.40ch01	21653800	21653871	71
SL2.40ch01	21656338	21656470	132
SL2.40ch01	2166063	2166087	24
SL2.40ch01	21664788	21664828	40
SL2.40ch01	2167147	2167179	32
SL2.40ch01	2167419	2167669	250
SL2.40ch01	21706587	21706615	28
SL2.40ch01	21706715	21706760	45
SL2.40ch01	21774005	21774041	36
SL2.40ch01	21784719	21784740	21
SL2.40ch01	21804947	21805020	73
SL2.40ch01	21807138	21807218	80
SL2.40ch01	21812347	21812575	228
SL2.40ch01	21877159	21877181	22
SL2.40ch01	21878331	21878379	48
SL2.40ch01	21878486	21878550	64
SL2.40ch01	21883767	21883933	166
SL2.40ch01	21886453	21886548	95
SL2.40ch01	2189438	2189493	55
SL2.40ch01	2189593	2189623	30
SL2.40ch01	2190374	2190438	64
SL2.40ch01	21920796	21920821	25
SL2.40ch01	21921156	21921213	57
SL2.40ch01	21921525	21921567	42
SL2.40ch01	21921897	21921929	32
SL2.40ch01	2192633	2192778	145
SL2.40ch01	21932420	21932466	46
SL2.40ch01	2193454	2193477	23
SL2.40ch01	2196297	2196326	29
SL2.40ch01	22053329	22053355	26
SL2.40ch01	22056336	22056515	179
SL2.40ch01	22086140	22086202	62
SL2.40ch01	22115031	22115053	22
SL2.40ch01	22115369	22115456	87
SL2.40ch01	22160183	22160211	28
SL2.40ch01	22251113	22251204	91
SL2.40ch01	2226306	2226336	30
SL2.40ch01	2227810	2227848	38
SL2.40ch01	22285979	22286150	171
SL2.40ch01	22295420	22295492	72
SL2.40ch01	22303780	22303825	45
SL2.40ch01	22331563	22331636	73
SL2.40ch01	22333188	22333216	28
SL2.40ch01	22340831	22340860	29
SL2.40ch01	22341895	22341953	58
SL2.40ch01	22342576	22342676	100
SL2.40ch01	2234461	2234508	47
SL2.40ch01	2235018	2235107	89
SL2.40ch01	2235997	2236054	57
SL2.40ch01	22362108	22362132	24
SL2.40ch01	2236770	2236818	48
SL2.40ch01	2237861	2237904	43
SL2.40ch01	22402839	22403068	229
SL2.40ch01	2242652	2242796	144
SL2.40ch01	22447060	22447190	130
SL2.40ch01	22459122	22459146	24
SL2.40ch01	22459165	22459225	60
SL2.40ch01	22539081	22539246	165
SL2.40ch01	22539668	22539858	190
SL2.40ch01	22540943	22540973	30
SL2.40ch01	22547337	22547438	101
SL2.40ch01	22554926	22555025	99
SL2.40ch01	22560870	22560930	60
SL2.40ch01	22562559	22562652	93
SL2.40ch01	22562899	22562920	21
SL2.40ch01	22563059	22563140	81
SL2.40ch01	22576636	22576684	48
SL2.40ch01	226144	226177	33
SL2.40ch01	22666313	22666365	52
SL2.40ch01	22685251	22685296	45
SL2.40ch01	22689954	22690172	218
SL2.40ch01	22692298	22692355	57
SL2.40ch01	22693151	22693266	115
SL2.40ch01	2270155	2270180	25
SL2.40ch01	2270544	2270820	276
SL2.40ch01	2271241	2271284	43
SL2.40ch01	2271900	2271952	52
SL2.40ch01	22721660	22721863	203
SL2.40ch01	2272421	2272472	51
SL2.40ch01	2272958	2272993	35
SL2.40ch01	22730006	22730457	451
SL2.40ch01	22737	22900	163
SL2.40ch01	22737795	22737835	40
SL2.40ch01	2274228	2274310	82
SL2.40ch01	2275601	2275654	53
SL2.40ch01	22768808	22768830	22
SL2.40ch01	22793111	22793145	34
SL2.40ch01	22827009	22827149	140
SL2.40ch01	22835722	22835743	21
SL2.40ch01	22838403	22838426	23
SL2.40ch01	2284873	2285008	135
SL2.40ch01	2285139	2285167	28
SL2.40ch01	22854194	22854491	297
SL2.40ch01	22854635	22854681	46
SL2.40ch01	22854812	22855187	375
SL2.40ch01	22855248	22856477	1229
SL2.40ch01	22856639	22858818	2179
SL2.40ch01	22859851	22860572	721
SL2.40ch01	22863637	22863919	282
SL2.40ch01	2286599	2286635	36
SL2.40ch01	22868981	22869006	25
SL2.40ch01	22874783	22875014	231
SL2.40ch01	22889886	22890724	838
SL2.40ch01	22891048	22897200	6152
SL2.40ch01	22902344	22902365	21
SL2.40ch01	22911700	22912195	495
SL2.40ch01	22912308	22912602	294
SL2.40ch01	22912738	22912977	239
SL2.40ch01	22913152	22913302	150
SL2.40ch01	22913418	22913936	518
SL2.40ch01	22914040	22914196	156
SL2.40ch01	22914672	22915736	1064
SL2.40ch01	22919656	22919706	50
SL2.40ch01	22923118	22923221	103
SL2.40ch01	2292823	2292860	37
SL2.40ch01	2293175	2293341	166
SL2.40ch01	22939775	22939819	44
SL2.40ch01	2295517	2295548	31
SL2.40ch01	22981123	22981315	192
SL2.40ch01	22984232	22984350	118
SL2.40ch01	22994717	22994752	35
SL2.40ch01	23063858	23063921	63
SL2.40ch01	23087240	23087294	54
SL2.40ch01	23090519	23091080	561
SL2.40ch01	23107643	23107665	22
SL2.40ch01	23108491	23108545	54
SL2.40ch01	23125181	23125233	52
SL2.40ch01	23163616	23163643	27
SL2.40ch01	23209939	23209994	55
SL2.40ch01	23222335	23222360	25
SL2.40ch01	23244182	23244228	46
SL2.40ch01	23257015	23257065	50
SL2.40ch01	23282438	23282497	59
SL2.40ch01	23284194	23284249	55
SL2.40ch01	23291751	23291783	32
SL2.40ch01	23299197	23299253	56
SL2.40ch01	23299909	23300097	188
SL2.40ch01	23323754	23323825	71
SL2.40ch01	23325136	23325192	56
SL2.40ch01	2337778	2337831	53
SL2.40ch01	2339415	2339463	48
SL2.40ch01	23399235	23399268	33
SL2.40ch01	2342048	2342093	45
SL2.40ch01	23460594	23460631	37
SL2.40ch01	23465508	23465566	58
SL2.40ch01	23509236	23509277	41
SL2.40ch01	23522996	23523031	35
SL2.40ch01	23526752	23526773	21
SL2.40ch01	23527077	23527150	73
SL2.40ch01	23527426	23527505	79
SL2.40ch01	23535976	23536013	37
SL2.40ch01	2355258	2355282	24
SL2.40ch01	23564140	23564260	120
SL2.40ch01	23567338	23567370	32
SL2.40ch01	2356986	2357034	48
SL2.40ch01	23571467	23571618	151
SL2.40ch01	23592284	23592371	87
SL2.40ch01	23596677	23596754	77
SL2.40ch01	2361484	2361614	130
SL2.40ch01	2361785	2361829	44
SL2.40ch01	2361949	2362162	213
SL2.40ch01	2362304	2362348	44
SL2.40ch01	23625527	23626595	1068
SL2.40ch01	2362578	2362601	23
SL2.40ch01	23631216	23631270	54
SL2.40ch01	23632779	23632880	101
SL2.40ch01	2364901	2364933	32
SL2.40ch01	2366202	2366272	70
SL2.40ch01	2366953	2366982	29
SL2.40ch01	23674159	23674185	26
SL2.40ch01	23674285	23674337	52
SL2.40ch01	23683042	23683063	21
SL2.40ch01	23698658	23698715	57
SL2.40ch01	23708411	23708453	42
SL2.40ch01	2373220	2373358	138
SL2.40ch01	2373822	2373993	171
SL2.40ch01	23740851	23740879	28
SL2.40ch01	23751734	23751940	206
SL2.40ch01	23769770	23769811	41
SL2.40ch01	23814788	23814850	62
SL2.40ch01	23863654	23863700	46
SL2.40ch01	23874489	23874551	62
SL2.40ch01	2391418	2391442	24
SL2.40ch01	23917702	23918431	729
SL2.40ch01	23918538	23919033	495
SL2.40ch01	24020567	24020589	22
SL2.40ch01	24062312	24062451	139
SL2.40ch01	24075343	24075407	64
SL2.40ch01	24076389	24076562	173
SL2.40ch01	24077706	24077801	95
SL2.40ch01	24091166	24091303	137
SL2.40ch01	24096469	24096512	43
SL2.40ch01	24123195	24123641	446
SL2.40ch01	24126047	24126336	289
SL2.40ch01	24127793	24127895	102
SL2.40ch01	24128992	24129136	144
SL2.40ch01	24140834	24140946	112
SL2.40ch01	24184363	24184393	30
SL2.40ch01	24204634	24204668	34
SL2.40ch01	2423417	2423445	28
SL2.40ch01	24250549	24250895	346
SL2.40ch01	24251691	24252278	587
SL2.40ch01	24252371	24252837	466
SL2.40ch01	24253002	24253918	916
SL2.40ch01	24254020	24254347	327
SL2.40ch01	2425610	2425679	69
SL2.40ch01	24258645	24258832	187
SL2.40ch01	24327801	24327955	154
SL2.40ch01	24328052	24328084	32
SL2.40ch01	24338329	24338391	62
SL2.40ch01	24338698	24338829	131
SL2.40ch01	24345834	24345883	49
SL2.40ch01	24345924	24345969	45
SL2.40ch01	24348135	24348226	91
SL2.40ch01	24391176	24391202	26
SL2.40ch01	24432528	24432549	21
SL2.40ch01	2447880	2447936	56
SL2.40ch01	245715	245873	158
SL2.40ch01	246169	246268	99
SL2.40ch01	2462412	2462573	161
SL2.40ch01	24626521	24626544	23
SL2.40ch01	24626790	24626819	29
SL2.40ch01	2462837	2462877	40
SL2.40ch01	24650990	24651035	45
SL2.40ch01	246564	246607	43
SL2.40ch01	24667574	24667654	80
SL2.40ch01	24667761	24667787	26
SL2.40ch01	246987	247060	73
SL2.40ch01	24729729	24729800	71
SL2.40ch01	2474054	2474180	126
SL2.40ch01	2474326	2474371	45
SL2.40ch01	24751307	24751371	64
SL2.40ch01	24784784	24784810	26
SL2.40ch01	24792044	24792096	52
SL2.40ch01	24798532	24798610	78
SL2.40ch01	24798667	24798752	85
SL2.40ch01	24802619	24802667	48
SL2.40ch01	24804629	24804701	72
SL2.40ch01	24881553	24881582	29
SL2.40ch01	24882362	24883669	1307
SL2.40ch01	24883697	24888480	4783
SL2.40ch01	24888541	24893162	4621
SL2.40ch01	24893242	24898991	5749
SL2.40ch01	24903128	24903175	47
SL2.40ch01	24903275	24903309	34
SL2.40ch01	24910234	24910316	82
SL2.40ch01	24910942	24910968	26
SL2.40ch01	24920320	24920365	45
SL2.40ch01	24934129	24934153	24
SL2.40ch01	2496535	2496615	80
SL2.40ch01	24972480	24972618	138
SL2.40ch01	24973207	24973229	22
SL2.40ch01	2500426	2500678	252
SL2.40ch01	2501587	2501641	54
SL2.40ch01	2503107	2503137	30
SL2.40ch01	2503322	2503386	64
SL2.40ch01	2503524	2503549	25
SL2.40ch01	2505038	2505069	31
SL2.40ch01	25058430	25058547	117
SL2.40ch01	25144903	25144931	28
SL2.40ch01	25163731	25163812	81
SL2.40ch01	2517242	2517295	53
SL2.40ch01	2517461	2517581	120
SL2.40ch01	2517985	2518006	21
SL2.40ch01	2518111	2518144	33
SL2.40ch01	25198952	25198975	23
SL2.40ch01	2522193	2522261	68
SL2.40ch01	25254984	25255078	94
SL2.40ch01	25276159	25276203	44
SL2.40ch01	25292435	25292469	34
SL2.40ch01	25297547	25297715	168
SL2.40ch01	2530561	2530656	95
SL2.40ch01	2531843	2531869	26
SL2.40ch01	25323230	25323392	162
SL2.40ch01	25324046	25324082	36
SL2.40ch01	25349598	25349619	21
SL2.40ch01	25375389	25375434	45
SL2.40ch01	2538945	2539049	104
SL2.40ch01	2539212	2539743	531
SL2.40ch01	25417695	25417721	26
SL2.40ch01	25445864	25445935	71
SL2.40ch01	25451667	25451713	46
SL2.40ch01	25452508	25452616	108
SL2.40ch01	25483155	25483194	39
SL2.40ch01	25519802	25519836	34
SL2.40ch01	25524225	25524262	37
SL2.40ch01	25535142	25535174	32
SL2.40ch01	25540273	25540306	33
SL2.40ch01	25552177	25552212	35
SL2.40ch01	25552362	25552397	35
SL2.40ch01	255596	255638	42
SL2.40ch01	25576261	25576300	39
SL2.40ch01	25605596	25605695	99
SL2.40ch01	25653487	25653515	28
SL2.40ch01	25655002	25655101	99
SL2.40ch01	25739766	25739828	62
SL2.40ch01	257718	258049	331
SL2.40ch01	2577513	2577629	116
SL2.40ch01	25819185	25819415	230
SL2.40ch01	25823608	25823743	135
SL2.40ch01	25823843	25823867	24
SL2.40ch01	25823967	25824098	131
SL2.40ch01	25824274	25824429	155
SL2.40ch01	25824514	25824583	69
SL2.40ch01	25828322	25828349	27
SL2.40ch01	25829771	25829833	62
SL2.40ch01	25830764	25831017	253
SL2.40ch01	25831835	25831857	22
SL2.40ch01	2584779	2584944	165
SL2.40ch01	25869872	25869913	41
SL2.40ch01	25871752	25871796	44
SL2.40ch01	2587177	2587247	70
SL2.40ch01	2589108	2589182	74
SL2.40ch01	25893720	25893743	23
SL2.40ch01	25894087	25894128	41
SL2.40ch01	25894620	25894686	66
SL2.40ch01	25894792	25894827	35
SL2.40ch01	25896696	25896765	69
SL2.40ch01	25897756	25897808	52
SL2.40ch01	25899057	25899100	43
SL2.40ch01	25909537	25909583	46
SL2.40ch01	2592332	2592411	79
SL2.40ch01	25928355	25928377	22
SL2.40ch01	25979349	25979381	32
SL2.40ch01	25979924	25979990	66
SL2.40ch01	25981736	25981928	192
SL2.40ch01	2599437	2599477	40
SL2.40ch01	26009377	26010194	817
SL2.40ch01	26051913	26051968	55
SL2.40ch01	2605551	2605612	61
SL2.40ch01	26079729	26079753	24
SL2.40ch01	26115895	26115958	63
SL2.40ch01	26121501	26121537	36
SL2.40ch01	26121678	26121829	151
SL2.40ch01	26122061	26122090	29
SL2.40ch01	26144278	26144299	21
SL2.40ch01	26164202	26164292	90
SL2.40ch01	26169809	26169852	43
SL2.40ch01	26177127	26177157	30
SL2.40ch01	26188793	26188833	40
SL2.40ch01	26194453	26194490	37
SL2.40ch01	26195030	26195191	161
SL2.40ch01	26206852	26206873	21
SL2.40ch01	2620707	2620734	27
SL2.40ch01	26235396	26235437	41
SL2.40ch01	26253001	26253099	98
SL2.40ch01	26255488	26255511	23
SL2.40ch01	26270370	26270407	37
SL2.40ch01	26304141	26304183	42
SL2.40ch01	26331097	26331261	164
SL2.40ch01	26331279	26331313	34
SL2.40ch01	26336525	26336546	21
SL2.40ch01	26337212	26337379	167
SL2.40ch01	26345146	26345198	52
SL2.40ch01	2637379	2637419	40
SL2.40ch01	26386360	26386408	48
SL2.40ch01	26423348	26423458	110
SL2.40ch01	2643773	2643844	71
SL2.40ch01	26481295	26481320	25
SL2.40ch01	26484939	26484969	30
SL2.40ch01	26485033	26485057	24
SL2.40ch01	26512196	26512234	38
SL2.40ch01	2651292	2651314	22
SL2.40ch01	26523121	26523213	92
SL2.40ch01	2652398	2652524	126
SL2.40ch01	26555396	26555512	116
SL2.40ch01	26618561	26618593	32
SL2.40ch01	2667938	2667978	40
SL2.40ch01	2668239	2668340	101
SL2.40ch01	2668555	2668582	27
SL2.40ch01	26693482	26693553	71
SL2.40ch01	2671892	2671952	60
SL2.40ch01	2675880	2675938	58
SL2.40ch01	26759747	26759865	118
SL2.40ch01	2680545	2680567	22
SL2.40ch01	2680627	2680679	52
SL2.40ch01	26810140	26810171	31
SL2.40ch01	2681680	2681780	100
SL2.40ch01	268276	268579	303
SL2.40ch01	268633	268671	38
SL2.40ch01	26895670	26895694	24
SL2.40ch01	26910040	26910079	39
SL2.40ch01	26910675	26910710	35
SL2.40ch01	2693392	2693477	85
SL2.40ch01	2693716	2693756	40
SL2.40ch01	2693963	2694015	52
SL2.40ch01	26972623	26972699	76
SL2.40ch01	26984982	26996990	12008
SL2.40ch01	26997172	26998225	1053
SL2.40ch01	2700176	2700213	37
SL2.40ch01	27002554	27005092	2538
SL2.40ch01	27005151	27010004	4853
SL2.40ch01	27010108	27011032	924
SL2.40ch01	27011132	27011580	448
SL2.40ch01	27011663	27013980	2317
SL2.40ch01	27014080	27014315	235
SL2.40ch01	27014422	27016330	1908
SL2.40ch01	27016433	27029151	12718
SL2.40ch01	27029230	27029256	26
SL2.40ch01	27029356	27033220	3864
SL2.40ch01	27033334	27034817	1483
SL2.40ch01	27034962	27035911	949
SL2.40ch01	27036090	27036273	183
SL2.40ch01	2706919	2706980	61
SL2.40ch01	27073454	27073549	95
SL2.40ch01	27075037	27075075	38
SL2.40ch01	27075386	27075419	33
SL2.40ch01	270772	270814	42
SL2.40ch01	2709400	2709710	310
SL2.40ch01	2709802	2710012	210
SL2.40ch01	27098059	27098096	37
SL2.40ch01	2710832	2710857	25
SL2.40ch01	27108423	27108473	50
SL2.40ch01	27117188	27117256	68
SL2.40ch01	27128725	27128835	110
SL2.40ch01	2715727	2715776	49
SL2.40ch01	2716261	2716325	64
SL2.40ch01	27174566	27174693	127
SL2.40ch01	27176449	27176491	42
SL2.40ch01	27178561	27178698	137
SL2.40ch01	2717973	2718038	65
SL2.40ch01	2721383	2721426	43
SL2.40ch01	27232016	27232040	24
SL2.40ch01	27236142	27236333	191
SL2.40ch01	27241734	27241776	42
SL2.40ch01	27284382	27284412	30
SL2.40ch01	2728908	2728929	21
SL2.40ch01	2729087	2729296	209
SL2.40ch01	2729655	2729821	166
SL2.40ch01	27328087	27328134	47
SL2.40ch01	273379	273496	117
SL2.40ch01	2734574	2734605	31
SL2.40ch01	27358729	27358783	54
SL2.40ch01	27360650	27360698	48
SL2.40ch01	27360798	27360838	40
SL2.40ch01	27364359	27364390	31
SL2.40ch01	273741	273871	130
SL2.40ch01	2739416	2739438	22
SL2.40ch01	2740418	2740444	26
SL2.40ch01	27415459	27415540	81
SL2.40ch01	27415709	27415774	65
SL2.40ch01	27418669	27418701	32
SL2.40ch01	27436048	27436100	52
SL2.40ch01	27471363	27471437	74
SL2.40ch01	27471673	27471728	55
SL2.40ch01	27492839	27492883	44
SL2.40ch01	27497183	27497281	98
SL2.40ch01	27515142	27515171	29
SL2.40ch01	2753118	2753166	48
SL2.40ch01	27544935	27545061	126
SL2.40ch01	27547215	27547245	30
SL2.40ch01	27547600	27547770	170
SL2.40ch01	27552515	27552557	42
SL2.40ch01	27563692	27563827	135
SL2.40ch01	27566193	27566252	59
SL2.40ch01	27566263	27566318	55
SL2.40ch01	27566387	27566419	32
SL2.40ch01	27619111	27619181	70
SL2.40ch01	27621678	27621704	26
SL2.40ch01	27621977	27622022	45
SL2.40ch01	27632464	27632489	25
SL2.40ch01	2763373	2763394	21
SL2.40ch01	27639139	27639174	35
SL2.40ch01	2763939	2763973	34
SL2.40ch01	2764247	2764304	57
SL2.40ch01	27644223	27644250	27
SL2.40ch01	27666657	27666931	274
SL2.40ch01	27702201	27702232	31
SL2.40ch01	27729065	27729172	107
SL2.40ch01	2773474	2773516	42
SL2.40ch01	27744	27898	154
SL2.40ch01	2775537	2775574	37
SL2.40ch01	2775741	2776045	304
SL2.40ch01	27763859	27763917	58
SL2.40ch01	27778324	27778358	34
SL2.40ch01	27778472	27778549	77
SL2.40ch01	27779182	27779214	32
SL2.40ch01	27780139	27780303	164
SL2.40ch01	27788792	27788820	28
SL2.40ch01	27790293	27790362	69
SL2.40ch01	27792446	27792513	67
SL2.40ch01	27806461	27806855	394
SL2.40ch01	27809957	27809981	24
SL2.40ch01	27823521	27823552	31
SL2.40ch01	27830628	27830750	122
SL2.40ch01	27831220	27831317	97
SL2.40ch01	2783222	2783363	141
SL2.40ch01	27843698	27843794	96
SL2.40ch01	27843861	27844167	306
SL2.40ch01	27851170	27851302	132
SL2.40ch01	27851561	27851604	43
SL2.40ch01	27860193	27860270	77
SL2.40ch01	27871279	27871404	125
SL2.40ch01	27871871	27871908	37
SL2.40ch01	27872114	27872199	85
SL2.40ch01	27872533	27872641	108
SL2.40ch01	27874609	27874787	178
SL2.40ch01	27890664	27890691	27
SL2.40ch01	27916158	27916254	96
SL2.40ch01	27921122	27921163	41
SL2.40ch01	27921235	27921277	42
SL2.40ch01	27926477	27926566	89
SL2.40ch01	27926897	27926974	77
SL2.40ch01	27930232	27930318	86
SL2.40ch01	27933252	27933286	34
SL2.40ch01	27934100	27934138	38
SL2.40ch01	27934236	27934408	172
SL2.40ch01	27936628	27936703	75
SL2.40ch01	27937669	27937774	105
SL2.40ch01	279416	279445	29
SL2.40ch01	27942925	27943111	186
SL2.40ch01	27944256	27944278	22
SL2.40ch01	27944571	27944787	216
SL2.40ch01	279545	279580	35
SL2.40ch01	27969667	27969716	49
SL2.40ch01	27974479	27974575	96
SL2.40ch01	27974658	27974765	107
SL2.40ch01	279871	279918	47
SL2.40ch01	28026685	28026708	23
SL2.40ch01	28037173	28037226	53
SL2.40ch01	28037544	28037788	244
SL2.40ch01	28075107	28075227	120
SL2.40ch01	28075239	28075382	143
SL2.40ch01	28080301	28080325	24
SL2.40ch01	28090083	28090136	53
SL2.40ch01	28108786	28108873	87
SL2.40ch01	28109572	28109609	37
SL2.40ch01	28112996	28113054	58
SL2.40ch01	28114670	28114699	29
SL2.40ch01	28148850	28148900	50
SL2.40ch01	28149923	28150056	133
SL2.40ch01	28210541	28210771	230
SL2.40ch01	2821889	2821913	24
SL2.40ch01	2824004	2824093	89
SL2.40ch01	28292398	28292444	46
SL2.40ch01	28292495	28292583	88
SL2.40ch01	28301172	28301275	103
SL2.40ch01	28350818	28350840	22
SL2.40ch01	28353967	28353997	30
SL2.40ch01	28359545	28359580	35
SL2.40ch01	28387579	28387707	128
SL2.40ch01	28387724	28387786	62
SL2.40ch01	28420129	28420385	256
SL2.40ch01	28420397	28420505	108
SL2.40ch01	28420578	28420703	125
SL2.40ch01	28423067	28423176	109
SL2.40ch01	28430556	28430678	122
SL2.40ch01	284528	284549	21
SL2.40ch01	284661	285162	501
SL2.40ch01	2848121	2848170	49
SL2.40ch01	28507333	28507423	90
SL2.40ch01	28510123	28510240	117
SL2.40ch01	28516081	28516124	43
SL2.40ch01	28516419	28516461	42
SL2.40ch01	28534864	28535174	310
SL2.40ch01	28540405	28540575	170
SL2.40ch01	285431	285506	75
SL2.40ch01	28546908	28546932	24
SL2.40ch01	28548561	28548621	60
SL2.40ch01	28550768	28550836	68
SL2.40ch01	28559886	28560158	272
SL2.40ch01	28574634	28574843	209
SL2.40ch01	28574904	28574926	22
SL2.40ch01	285756	285845	89
SL2.40ch01	2857583	2857616	33
SL2.40ch01	28610427	28610471	44
SL2.40ch01	28611794	28611822	28
SL2.40ch01	286384	286469	85
SL2.40ch01	2864234	2864278	44
SL2.40ch01	28646411	28646463	52
SL2.40ch01	286610	286642	32
SL2.40ch01	28674804	28674872	68
SL2.40ch01	2868649	2868675	26
SL2.40ch01	28719969	28720435	466
SL2.40ch01	28730420	28730447	27
SL2.40ch01	2873152	2873225	73
SL2.40ch01	2873378	2873471	93
SL2.40ch01	28734606	28734681	75
SL2.40ch01	2874403	2874547	144
SL2.40ch01	2874915	2874962	47
SL2.40ch01	28750595	28750623	28
SL2.40ch01	2876199	2876223	24
SL2.40ch01	2876825	2876958	133
SL2.40ch01	2877426	2877640	214
SL2.40ch01	28778919	28778966	47
SL2.40ch01	28785186	28785264	78
SL2.40ch01	28799125	28799193	68
SL2.40ch01	288010	288041	31
SL2.40ch01	28814704	28814946	242
SL2.40ch01	2883667	2883702	35
SL2.40ch01	288445	288469	24
SL2.40ch01	28851464	28851537	73
SL2.40ch01	28863182	28863314	132
SL2.40ch01	28866737	28866778	41
SL2.40ch01	28866877	28866913	36
SL2.40ch01	28871780	28871860	80
SL2.40ch01	28886801	28886905	104
SL2.40ch01	28889260	28889341	81
SL2.40ch01	28889551	28889660	109
SL2.40ch01	28889732	28889815	83
SL2.40ch01	28931420	28931446	26
SL2.40ch01	2896302	2896367	65
SL2.40ch01	28968770	28968801	31
SL2.40ch01	2897858	2897915	57
SL2.40ch01	2898135	2898343	208
SL2.40ch01	2898812	2898972	160
SL2.40ch01	29016311	29016338	27
SL2.40ch01	2902962	2903029	67
SL2.40ch01	2903120	2903367	247
SL2.40ch01	2903543	2903568	25
SL2.40ch01	29049162	29049197	35
SL2.40ch01	2907200	2907225	25
SL2.40ch01	29089401	29089451	50
SL2.40ch01	29092153	29092327	174
SL2.40ch01	29095016	29095356	340
SL2.40ch01	29106138	29106228	90
SL2.40ch01	29107643	29107755	112
SL2.40ch01	29108596	29108649	53
SL2.40ch01	29132117	29132149	32
SL2.40ch01	29174705	29174807	102
SL2.40ch01	29189732	29189754	22
SL2.40ch01	29195366	29195409	43
SL2.40ch01	2919819	2919918	99
SL2.40ch01	2920362	2920506	144
SL2.40ch01	29204717	29204745	28
SL2.40ch01	2921816	2921974	158
SL2.40ch01	29258525	29258547	22
SL2.40ch01	29258655	29258685	30
SL2.40ch01	29269751	29269790	39
SL2.40ch01	29270676	29270830	154
SL2.40ch01	29271006	29271164	158
SL2.40ch01	29271425	29271688	263
SL2.40ch01	29285734	29285779	45
SL2.40ch01	29285894	29285987	93
SL2.40ch01	2929052	2929075	23
SL2.40ch01	29297121	29297180	59
SL2.40ch01	29298727	29298821	94
SL2.40ch01	2930056	2930079	23
SL2.40ch01	29317213	29317246	33
SL2.40ch01	29321724	29321878	154
SL2.40ch01	29328009	29328098	89
SL2.40ch01	29338440	29338544	104
SL2.40ch01	29338693	29338744	51
SL2.40ch01	29338947	29339013	66
SL2.40ch01	2938782	2938804	22
SL2.40ch01	29392883	29392918	35
SL2.40ch01	29414935	29415881	946
SL2.40ch01	29416039	29416168	129
SL2.40ch01	29416334	29416613	279
SL2.40ch01	29416764	29417279	515
SL2.40ch01	29417416	29418210	794
SL2.40ch01	29419095	29419136	41
SL2.40ch01	29419244	29419301	57
SL2.40ch01	29449568	29449604	36
SL2.40ch01	29470792	29470824	32
SL2.40ch01	29474187	29474466	279
SL2.40ch01	29474831	29475038	207
SL2.40ch01	29475402	29475456	54
SL2.40ch01	29494832	29494907	75
SL2.40ch01	29528579	29528845	266
SL2.40ch01	29540696	29540766	70
SL2.40ch01	29541960	29541986	26
SL2.40ch01	29562201	29562224	23
SL2.40ch01	2957703	2957940	237
SL2.40ch01	2959211	2959348	137
SL2.40ch01	2960027	2960073	46
SL2.40ch01	29612285	29612317	32
SL2.40ch01	2966452	2966515	63
SL2.40ch01	29670095	29670125	30
SL2.40ch01	29671191	29671326	135
SL2.40ch01	29686854	29686903	49
SL2.40ch01	2969634	2969673	39
SL2.40ch01	2969773	2969796	23
SL2.40ch01	29708079	29708103	24
SL2.40ch01	297189	297221	32
SL2.40ch01	29743615	29743665	50
SL2.40ch01	29767609	29767633	24
SL2.40ch01	29822110	29822215	105
SL2.40ch01	29843020	29843075	55
SL2.40ch01	29848616	29848652	36
SL2.40ch01	2985361	2985431	70
SL2.40ch01	29880095	29880359	264
SL2.40ch01	2991098	2991140	42
SL2.40ch01	29921899	29921931	32
SL2.40ch01	29963042	29963105	63
SL2.40ch01	29963439	29963618	179
SL2.40ch01	29967210	29967237	27
SL2.40ch01	29974902	29974995	93
SL2.40ch01	29975090	29975182	92
SL2.40ch01	29975575	29975770	195
SL2.40ch01	29980894	29980939	45
SL2.40ch01	29981373	29981402	29
SL2.40ch01	29984151	29984190	39
SL2.40ch01	29985602	29985637	35
SL2.40ch01	29985694	29985902	208
SL2.40ch01	29991026	29991083	57
SL2.40ch01	29991986	29992320	334
SL2.40ch01	29993010	29993065	55
SL2.40ch01	29999113	29999149	36
SL2.40ch01	29999676	29999722	46
SL2.40ch01	30047235	30047402	167
SL2.40ch01	3009607	3009710	103
SL2.40ch01	30118860	30118925	65
SL2.40ch01	30119015	30119048	33
SL2.40ch01	30119148	30119256	108
SL2.40ch01	30123161	30123399	238
SL2.40ch01	30198316	30198339	23
SL2.40ch01	30222113	30222190	77
SL2.40ch01	30253499	30253534	35
SL2.40ch01	3025668	3025753	85
SL2.40ch01	30302006	30302104	98
SL2.40ch01	30341594	30341670	76
SL2.40ch01	30361408	30361484	76
SL2.40ch01	30361546	30361691	145
SL2.40ch01	30365835	30365940	105
SL2.40ch01	30379844	30379924	80
SL2.40ch01	30380797	30380864	67
SL2.40ch01	3040298	3040454	156
SL2.40ch01	30415576	30415618	42
SL2.40ch01	30421697	30421740	43
SL2.40ch01	30445337	30445465	128
SL2.40ch01	30466438	30466814	376
SL2.40ch01	30475006	30475032	26
SL2.40ch01	30489281	30489335	54
SL2.40ch01	30492180	30492212	32
SL2.40ch01	30492219	30492308	89
SL2.40ch01	30492325	30492549	224
SL2.40ch01	30493732	30493921	189
SL2.40ch01	305044	305071	27
SL2.40ch01	30535035	30535088	53
SL2.40ch01	30535188	30535209	21
SL2.40ch01	30535527	30535555	28
SL2.40ch01	30544556	30544631	75
SL2.40ch01	30566101	30566139	38
SL2.40ch01	30568033	30568063	30
SL2.40ch01	30603781	30603841	60
SL2.40ch01	30611765	30611895	130
SL2.40ch01	30612789	30612832	43
SL2.40ch01	306292	306335	43
SL2.40ch01	30634571	30634628	57
SL2.40ch01	30634940	30634975	35
SL2.40ch01	30646688	30646747	59
SL2.40ch01	30650828	30651621	793
SL2.40ch01	30652291	30652509	218
SL2.40ch01	30652535	30652585	50
SL2.40ch01	30659787	30660635	848
SL2.40ch01	30665147	30665197	50
SL2.40ch01	30674617	30674801	184
SL2.40ch01	30675735	30675756	21
SL2.40ch01	30675834	30675900	66
SL2.40ch01	30686189	30686224	35
SL2.40ch01	30688543	30688705	162
SL2.40ch01	30690112	30690147	35
SL2.40ch01	30690302	30690331	29
SL2.40ch01	30690438	30690507	69
SL2.40ch01	30691307	30691470	163
SL2.40ch01	30701958	30702094	136
SL2.40ch01	30713321	30713355	34
SL2.40ch01	30715846	30715921	75
SL2.40ch01	307239	307279	40
SL2.40ch01	30731497	30731590	93
SL2.40ch01	30731808	30731837	29
SL2.40ch01	30743704	30743998	294
SL2.40ch01	30774760	30774813	53
SL2.40ch01	30776634	30776710	76
SL2.40ch01	30777268	30777841	573
[truncated: 80,276 more rows]
