# Supplementary material for: Comparative genomics and phylogenetic discordance of cultivated tomato and close wild relatives
Source: PeerJ. 2015 Feb 26;3:e793. doi: 10.7717/peerj.793 (PMC4358695; doi:10.7717/peerj.793)
Supplement: File S1 — Files are in BED format. gal, S. galapagense; pim, S. pimpinellifolium, yp. YP-1 [file peerj-03-793-s013.zip › Supplemental_File_S1/pim_gaps.gr20.bed]

SL2.40ch01	3578	3603	25
SL2.40ch01	16573	16606	33
SL2.40ch01	76490	76520	30
SL2.40ch01	81863	82523	660
SL2.40ch01	92242	92270	28
SL2.40ch01	98286	98467	181
SL2.40ch01	129875	129931	56
SL2.40ch01	131460	131518	58
SL2.40ch01	172773	172802	29
SL2.40ch01	174699	174729	30
SL2.40ch01	208321	208634	313
SL2.40ch01	211952	212016	64
SL2.40ch01	212424	214103	1679
SL2.40ch01	214528	214577	49
SL2.40ch01	220677	220733	56
SL2.40ch01	226077	226106	29
SL2.40ch01	243920	243948	28
SL2.40ch01	255596	255731	135
SL2.40ch01	268236	268287	51
SL2.40ch01	276271	276297	26
SL2.40ch01	285477	285513	36
SL2.40ch01	286098	286125	27
SL2.40ch01	286212	286374	162
SL2.40ch01	308426	308481	55
SL2.40ch01	314742	314764	22
SL2.40ch01	327320	327512	192
SL2.40ch01	330515	330556	41
SL2.40ch01	338745	338899	154
SL2.40ch01	340934	341740	806
SL2.40ch01	341833	343420	1587
SL2.40ch01	354520	354559	39
SL2.40ch01	354948	355000	52
SL2.40ch01	355912	355972	60
SL2.40ch01	438968	439045	77
SL2.40ch01	457632	457667	35
SL2.40ch01	473332	473356	24
SL2.40ch01	507369	507437	68
SL2.40ch01	516771	516795	24
SL2.40ch01	517759	517852	93
SL2.40ch01	519173	519200	27
SL2.40ch01	520664	520981	317
SL2.40ch01	581047	581090	43
SL2.40ch01	581814	581835	21
SL2.40ch01	586547	586637	90
SL2.40ch01	611188	611221	33
SL2.40ch01	633378	633432	54
SL2.40ch01	638910	639113	203
SL2.40ch01	658876	659179	303
SL2.40ch01	666781	666873	92
SL2.40ch01	701831	705330	3499
SL2.40ch01	705404	706329	925
SL2.40ch01	739128	739187	59
SL2.40ch01	746764	746848	84
SL2.40ch01	803265	803298	33
SL2.40ch01	827134	827175	41
SL2.40ch01	828003	828030	27
SL2.40ch01	866844	866874	30
SL2.40ch01	873725	873864	139
SL2.40ch01	874328	874352	24
SL2.40ch01	921630	921661	31
SL2.40ch01	932745	932906	161
SL2.40ch01	962385	962478	93
SL2.40ch01	1019682	1019748	66
SL2.40ch01	1029600	1029670	70
SL2.40ch01	1067461	1067498	37
SL2.40ch01	1116168	1116191	23
SL2.40ch01	1144022	1144108	86
SL2.40ch01	1163150	1164243	1093
SL2.40ch01	1165149	1165894	745
SL2.40ch01	1169020	1169891	871
SL2.40ch01	1170093	1170270	177
SL2.40ch01	1170340	1170378	38
SL2.40ch01	1170717	1170742	25
SL2.40ch01	1170899	1170922	23
SL2.40ch01	1181520	1181550	30
SL2.40ch01	1205938	1205962	24
SL2.40ch01	1206945	1206994	49
SL2.40ch01	1227729	1227760	31
SL2.40ch01	1229958	1230131	173
SL2.40ch01	1230668	1230764	96
SL2.40ch01	1255012	1255037	25
SL2.40ch01	1255566	1255626	60
SL2.40ch01	1270794	1270816	22
SL2.40ch01	1270832	1270899	67
SL2.40ch01	1313541	1313588	47
SL2.40ch01	1313765	1313806	41
SL2.40ch01	1316085	1316161	76
SL2.40ch01	1360062	1360122	60
SL2.40ch01	1389183	1389266	83
SL2.40ch01	1395601	1395624	23
SL2.40ch01	1416443	1416498	55
SL2.40ch01	1459919	1459948	29
SL2.40ch01	1483329	1483362	33
SL2.40ch01	1487957	1487988	31
SL2.40ch01	1497480	1497504	24
SL2.40ch01	1498183	1498212	29
SL2.40ch01	1501354	1501441	87
SL2.40ch01	1517703	1517778	75
SL2.40ch01	1519057	1519082	25
SL2.40ch01	1519200	1519228	28
SL2.40ch01	1567503	1567527	24
SL2.40ch01	1570149	1570196	47
SL2.40ch01	1575079	1575108	29
SL2.40ch01	1575642	1575688	46
SL2.40ch01	1579224	1579246	22
SL2.40ch01	1598263	1598285	22
SL2.40ch01	1611264	1611327	63
SL2.40ch01	1611431	1611456	25
SL2.40ch01	1615811	1615848	37
SL2.40ch01	1652313	1652339	26
SL2.40ch01	1674177	1674204	27
SL2.40ch01	1690046	1690068	22
SL2.40ch01	1694738	1694788	50
SL2.40ch01	1702255	1702306	51
SL2.40ch01	1709788	1709814	26
SL2.40ch01	1735663	1735688	25
SL2.40ch01	1747972	1748012	40
SL2.40ch01	1748253	1748296	43
SL2.40ch01	1755856	1756234	378
SL2.40ch01	1769490	1769545	55
SL2.40ch01	1774478	1774499	21
SL2.40ch01	1774596	1774640	44
SL2.40ch01	1794640	1794670	30
SL2.40ch01	1798237	1798326	89
SL2.40ch01	1799004	1799033	29
SL2.40ch01	1806400	1806453	53
SL2.40ch01	1825623	1825686	63
SL2.40ch01	1910155	1910268	113
SL2.40ch01	1916191	1916219	28
SL2.40ch01	1958865	1958911	46
SL2.40ch01	1981692	1981741	49
SL2.40ch01	1989458	1989480	22
SL2.40ch01	2003222	2003244	22
SL2.40ch01	2028761	2028792	31
SL2.40ch01	2033209	2033262	53
SL2.40ch01	2069999	2070024	25
SL2.40ch01	2078473	2078563	90
SL2.40ch01	2082392	2082488	96
SL2.40ch01	2088768	2088794	26
SL2.40ch01	2101292	2101324	32
SL2.40ch01	2102901	2102995	94
SL2.40ch01	2108193	2108225	32
SL2.40ch01	2117356	2117396	40
SL2.40ch01	2123449	2123471	22
SL2.40ch01	2146569	2146603	34
SL2.40ch01	2157181	2161596	4415
SL2.40ch01	2161669	2161726	57
SL2.40ch01	2169354	2170024	670
SL2.40ch01	2276457	2276604	147
SL2.40ch01	2287319	2287349	30
SL2.40ch01	2291344	2291382	38
SL2.40ch01	2291465	2291490	25
SL2.40ch01	2301964	2302058	94
SL2.40ch01	2334791	2334877	86
SL2.40ch01	2335890	2335911	21
SL2.40ch01	2336007	2336202	195
SL2.40ch01	2339706	2339738	32
SL2.40ch01	2356764	2356957	193
SL2.40ch01	2360551	2360579	28
SL2.40ch01	2367571	2367611	40
SL2.40ch01	2402452	2402479	27
SL2.40ch01	2406381	2406411	30
SL2.40ch01	2420643	2420682	39
SL2.40ch01	2421253	2421284	31
SL2.40ch01	2422924	2422976	52
SL2.40ch01	2423075	2423192	117
SL2.40ch01	2423993	2424043	50
SL2.40ch01	2424180	2424213	33
SL2.40ch01	2424370	2424563	193
SL2.40ch01	2424899	2424928	29
SL2.40ch01	2425201	2425259	58
SL2.40ch01	2425345	2425497	152
SL2.40ch01	2425724	2426067	343
SL2.40ch01	2426126	2426148	22
SL2.40ch01	2495812	2495842	30
SL2.40ch01	2497208	2497599	391
SL2.40ch01	2497734	2497811	77
SL2.40ch01	2503808	2503960	152
SL2.40ch01	2506683	2506713	30
SL2.40ch01	2520540	2520867	327
SL2.40ch01	2560996	2561090	94
SL2.40ch01	2565317	2565340	23
SL2.40ch01	2565616	2565680	64
SL2.40ch01	2594116	2594456	340
SL2.40ch01	2599354	2599513	159
SL2.40ch01	2601152	2601185	33
SL2.40ch01	2606283	2606342	59
SL2.40ch01	2652380	2652560	180
SL2.40ch01	2664108	2664129	21
SL2.40ch01	2664414	2664451	37
SL2.40ch01	2680268	2680395	127
SL2.40ch01	2693838	2693932	94
SL2.40ch01	2710029	2710051	22
SL2.40ch01	2710840	2710880	40
SL2.40ch01	2716537	2716558	21
SL2.40ch01	2737224	2737297	73
SL2.40ch01	2737801	2737829	28
SL2.40ch01	2773474	2773514	40
SL2.40ch01	2787248	2787333	85
SL2.40ch01	2788210	2788233	23
SL2.40ch01	2851811	2851886	75
SL2.40ch01	2852947	2853157	210
SL2.40ch01	2957784	2957824	40
SL2.40ch01	2985055	2985089	34
SL2.40ch01	2996413	2996747	334
SL2.40ch01	3037008	3037029	21
SL2.40ch01	3051091	3051131	40
SL2.40ch01	3082551	3082593	42
SL2.40ch01	3088284	3088312	28
SL2.40ch01	3129776	3129799	23
SL2.40ch01	3130295	3130317	22
SL2.40ch01	3170827	3170857	30
SL2.40ch01	3192943	3193064	121
SL2.40ch01	3195621	3195648	27
SL2.40ch01	3206602	3206665	63
SL2.40ch01	3237043	3237080	37
SL2.40ch01	3248667	3248696	29
SL2.40ch01	3276414	3276529	115
SL2.40ch01	3277487	3277561	74
SL2.40ch01	3279171	3279198	27
SL2.40ch01	3291231	3291257	26
SL2.40ch01	3302637	3302662	25
SL2.40ch01	3322308	3322370	62
SL2.40ch01	3328990	3329036	46
SL2.40ch01	3332235	3332262	27
SL2.40ch01	3342028	3342092	64
SL2.40ch01	3352213	3352516	303
SL2.40ch01	3356404	3356641	237
SL2.40ch01	3365070	3365229	159
SL2.40ch01	3365556	3365926	370
SL2.40ch01	3366766	3366978	212
SL2.40ch01	3367364	3367905	541
SL2.40ch01	3371028	3371103	75
SL2.40ch01	3371854	3371910	56
SL2.40ch01	3373209	3373283	74
SL2.40ch01	3373363	3373802	439
SL2.40ch01	3373924	3373985	61
SL2.40ch01	3374830	3375229	399
SL2.40ch01	3377409	3377499	90
SL2.40ch01	3377642	3377801	159
SL2.40ch01	3389052	3389090	38
SL2.40ch01	3418447	3418517	70
SL2.40ch01	3424071	3424097	26
SL2.40ch01	3424322	3424453	131
SL2.40ch01	3425191	3425227	36
SL2.40ch01	3428145	3428215	70
SL2.40ch01	3446447	3446559	112
SL2.40ch01	3446688	3446784	96
SL2.40ch01	3448120	3448241	121
SL2.40ch01	3449592	3449626	34
SL2.40ch01	3449935	3450012	77
SL2.40ch01	3465708	3465760	52
SL2.40ch01	3471278	3471365	87
SL2.40ch01	3476518	3476546	28
SL2.40ch01	3480253	3480274	21
SL2.40ch01	3521288	3521333	45
SL2.40ch01	3529729	3529791	62
SL2.40ch01	3553671	3553747	76
SL2.40ch01	3559653	3559792	139
SL2.40ch01	3559812	3559975	163
SL2.40ch01	3568785	3568851	66
SL2.40ch01	3588208	3588229	21
SL2.40ch01	3618938	3618962	24
SL2.40ch01	3642395	3642443	48
SL2.40ch01	3648933	3649069	136
SL2.40ch01	3663679	3663915	236
SL2.40ch01	3669254	3669306	52
SL2.40ch01	3671300	3671335	35
SL2.40ch01	3686480	3686512	32
SL2.40ch01	3688597	3688736	139
SL2.40ch01	3689260	3689300	40
SL2.40ch01	3694377	3694435	58
SL2.40ch01	3700184	3700205	21
SL2.40ch01	3706806	3706938	132
SL2.40ch01	3711736	3711763	27
SL2.40ch01	3737846	3737888	42
SL2.40ch01	3754796	3754821	25
SL2.40ch01	3812911	3812956	45
SL2.40ch01	3821787	3821991	204
SL2.40ch01	3841178	3841203	25
SL2.40ch01	3849277	3849388	111
SL2.40ch01	3849594	3849767	173
SL2.40ch01	3850608	3850646	38
SL2.40ch01	3893397	3893881	484
SL2.40ch01	3894750	3894784	34
SL2.40ch01	3900755	3900792	37
SL2.40ch01	3906926	3907000	74
SL2.40ch01	3939004	3939030	26
SL2.40ch01	3994120	3994141	21
SL2.40ch01	4001436	4001489	53
SL2.40ch01	4021109	4021207	98
SL2.40ch01	4034526	4034602	76
SL2.40ch01	4048819	4048932	113
SL2.40ch01	4055748	4055817	69
SL2.40ch01	4079790	4079833	43
SL2.40ch01	4091211	4091278	67
SL2.40ch01	4106062	4106131	69
SL2.40ch01	4140464	4140516	52
SL2.40ch01	4151901	4151948	47
SL2.40ch01	4152243	4152288	45
SL2.40ch01	4152494	4152597	103
SL2.40ch01	4152647	4152670	23
SL2.40ch01	4152925	4152959	34
SL2.40ch01	4180561	4180588	27
SL2.40ch01	4209295	4209317	22
SL2.40ch01	4244637	4244675	38
SL2.40ch01	4256936	4256985	49
SL2.40ch01	4277058	4277298	240
SL2.40ch01	4277835	4277865	30
SL2.40ch01	4289158	4289273	115
SL2.40ch01	4289373	4289673	300
SL2.40ch01	4289729	4289782	53
SL2.40ch01	4289848	4289931	83
SL2.40ch01	4290251	4290508	257
SL2.40ch01	4290570	4290651	81
SL2.40ch01	4291224	4291867	643
SL2.40ch01	4293265	4293432	167
SL2.40ch01	4295400	4295426	26
SL2.40ch01	4296673	4296955	282
SL2.40ch01	4297427	4297756	329
SL2.40ch01	4298862	4298895	33
SL2.40ch01	4299381	4300070	689
SL2.40ch01	4300186	4300246	60
SL2.40ch01	4303008	4303550	542
SL2.40ch01	4309477	4309498	21
SL2.40ch01	4317110	4317200	90
SL2.40ch01	4317342	4317364	22
SL2.40ch01	4335927	4336059	132
SL2.40ch01	4338892	4338988	96
SL2.40ch01	4345513	4345603	90
SL2.40ch01	4384844	4384895	51
SL2.40ch01	4385140	4385231	91
SL2.40ch01	4386679	4386718	39
SL2.40ch01	4389849	4389910	61
SL2.40ch01	4424487	4424520	33
SL2.40ch01	4427960	4427995	35
SL2.40ch01	4428244	4428277	33
SL2.40ch01	4429295	4429365	70
SL2.40ch01	4429614	4429826	212
SL2.40ch01	4429890	4429971	81
SL2.40ch01	4430285	4430416	131
SL2.40ch01	4430814	4430950	136
SL2.40ch01	4431160	4431591	431
SL2.40ch01	4431765	4431816	51
SL2.40ch01	4433204	4433265	61
SL2.40ch01	4433481	4433537	56
SL2.40ch01	4433587	4433824	237
SL2.40ch01	4433965	4434774	809
SL2.40ch01	4434874	4434919	45
SL2.40ch01	4435165	4435191	26
SL2.40ch01	4435481	4435524	43
SL2.40ch01	4435629	4435818	189
SL2.40ch01	4441581	4441706	125
SL2.40ch01	4443385	4443424	39
SL2.40ch01	4450264	4450295	31
SL2.40ch01	4450404	4450502	98
SL2.40ch01	4469174	4469203	29
SL2.40ch01	4470068	4470114	46
SL2.40ch01	4478807	4478874	67
SL2.40ch01	4478975	4479070	95
SL2.40ch01	4509848	4509880	32
SL2.40ch01	4524330	4524354	24
SL2.40ch01	4551282	4551414	132
SL2.40ch01	4598797	4598911	114
SL2.40ch01	4599461	4599487	26
SL2.40ch01	4609243	4609281	38
SL2.40ch01	4621688	4621869	181
SL2.40ch01	4647388	4647447	59
SL2.40ch01	4649264	4649291	27
SL2.40ch01	4677464	4677496	32
SL2.40ch01	4702709	4702738	29
SL2.40ch01	4708609	4708635	26
SL2.40ch01	4712826	4712942	116
SL2.40ch01	4789126	4789156	30
SL2.40ch01	4816585	4816625	40
SL2.40ch01	4826302	4826385	83
SL2.40ch01	4854732	4854896	164
SL2.40ch01	4859762	4859790	28
SL2.40ch01	4861934	4862017	83
SL2.40ch01	4868367	4868406	39
SL2.40ch01	4881225	4881318	93
SL2.40ch01	4884287	4884348	61
SL2.40ch01	4976493	4976776	283
SL2.40ch01	4976846	4976900	54
SL2.40ch01	4976955	4977541	586
SL2.40ch01	4978285	4978764	479
SL2.40ch01	4979705	4979732	27
SL2.40ch01	4991176	4991222	46
SL2.40ch01	4992468	4994860	2392
SL2.40ch01	5008483	5008628	145
SL2.40ch01	5067304	5071045	3741
SL2.40ch01	5072902	5073547	645
SL2.40ch01	5098885	5099003	118
SL2.40ch01	5103915	5103936	21
SL2.40ch01	5113266	5113339	73
SL2.40ch01	5131838	5131917	79
SL2.40ch01	5132637	5133334	697
SL2.40ch01	5136131	5136154	23
SL2.40ch01	5178103	5178127	24
SL2.40ch01	5190450	5190494	44
SL2.40ch01	5190568	5190663	95
SL2.40ch01	5195317	5195343	26
SL2.40ch01	5208001	5208037	36
SL2.40ch01	5208196	5208277	81
SL2.40ch01	5211796	5211904	108
SL2.40ch01	5212350	5212389	39
SL2.40ch01	5212469	5212840	371
SL2.40ch01	5220220	5220271	51
SL2.40ch01	5224914	5224938	24
SL2.40ch01	5251888	5251911	23
SL2.40ch01	5264426	5264797	371
SL2.40ch01	5268218	5268244	26
SL2.40ch01	5271205	5271272	67
SL2.40ch01	5273780	5273813	33
SL2.40ch01	5293899	5293971	72
SL2.40ch01	5294205	5294335	130
SL2.40ch01	5296527	5296654	127
SL2.40ch01	5298594	5298616	22
SL2.40ch01	5303176	5303202	26
SL2.40ch01	5326664	5326686	22
SL2.40ch01	5328137	5328214	77
SL2.40ch01	5329024	5329082	58
SL2.40ch01	5329123	5329293	170
SL2.40ch01	5376902	5377111	209
SL2.40ch01	5380964	5381010	46
SL2.40ch01	5383675	5383826	151
SL2.40ch01	5384337	5384359	22
SL2.40ch01	5388388	5388463	75
SL2.40ch01	5390809	5390830	21
SL2.40ch01	5391003	5391490	487
SL2.40ch01	5391648	5391887	239
SL2.40ch01	5392896	5392957	61
SL2.40ch01	5395930	5396218	288
SL2.40ch01	5397396	5397433	37
SL2.40ch01	5397522	5397875	353
SL2.40ch01	5397974	5398311	337
SL2.40ch01	5398854	5399385	531
SL2.40ch01	5399466	5400250	784
SL2.40ch01	5400302	5400373	71
SL2.40ch01	5400566	5400617	51
SL2.40ch01	5408293	5408428	135
SL2.40ch01	5409309	5409352	43
SL2.40ch01	5410823	5410904	81
SL2.40ch01	5410991	5411013	22
SL2.40ch01	5417849	5418098	249
SL2.40ch01	5418212	5418373	161
SL2.40ch01	5424059	5424252	193
SL2.40ch01	5425073	5425097	24
SL2.40ch01	5425639	5425705	66
SL2.40ch01	5427728	5427771	43
SL2.40ch01	5428421	5428553	132
SL2.40ch01	5435478	5435533	55
SL2.40ch01	5436526	5436564	38
SL2.40ch01	5436706	5436775	69
SL2.40ch01	5436874	5436908	34
SL2.40ch01	5437023	5437063	40
SL2.40ch01	5440152	5440424	272
SL2.40ch01	5470502	5470825	323
SL2.40ch01	5470959	5470998	39
SL2.40ch01	5471098	5471201	103
SL2.40ch01	5474689	5475010	321
SL2.40ch01	5482833	5482902	69
SL2.40ch01	5489024	5489086	62
SL2.40ch01	5493942	5494039	97
SL2.40ch01	5516398	5516451	53
SL2.40ch01	5519753	5519841	88
SL2.40ch01	5535051	5535105	54
SL2.40ch01	5548205	5548488	283
SL2.40ch01	5552700	5552749	49
SL2.40ch01	5552823	5552857	34
SL2.40ch01	5585724	5585775	51
SL2.40ch01	5608291	5608447	156
SL2.40ch01	5618957	5619004	47
SL2.40ch01	5619550	5619585	35
SL2.40ch01	5622726	5622838	112
SL2.40ch01	5630136	5630160	24
SL2.40ch01	5630266	5630336	70
SL2.40ch01	5630386	5630447	61
SL2.40ch01	5646250	5646284	34
SL2.40ch01	5649004	5649168	164
SL2.40ch01	5680650	5680685	35
SL2.40ch01	5683443	5683499	56
SL2.40ch01	5713002	5713062	60
SL2.40ch01	5750923	5750952	29
SL2.40ch01	5755161	5755207	46
SL2.40ch01	5755456	5755509	53
SL2.40ch01	5755814	5755927	113
SL2.40ch01	5760106	5760132	26
SL2.40ch01	5767677	5767701	24
SL2.40ch01	5773567	5773650	83
SL2.40ch01	5777476	5777533	57
SL2.40ch01	5778520	5778570	50
SL2.40ch01	5806164	5806782	618
SL2.40ch01	5806863	5806959	96
SL2.40ch01	5813387	5813678	291
SL2.40ch01	5813778	5813818	40
SL2.40ch01	5814351	5814608	257
SL2.40ch01	5819000	5819062	62
SL2.40ch01	5819079	5819106	27
SL2.40ch01	5829702	5829818	116
SL2.40ch01	5857920	5857945	25
SL2.40ch01	5858046	5858268	222
SL2.40ch01	5898285	5898312	27
SL2.40ch01	5900864	5900962	98
SL2.40ch01	5902814	5902846	32
SL2.40ch01	5908637	5908681	44
SL2.40ch01	5909609	5909631	22
SL2.40ch01	5932125	5932232	107
SL2.40ch01	5973504	5973531	27
SL2.40ch01	5996997	5997023	26
SL2.40ch01	6004920	6004968	48
SL2.40ch01	6005107	6005331	224
SL2.40ch01	6011711	6011784	73
SL2.40ch01	6052365	6052696	331
SL2.40ch01	6094621	6094653	32
SL2.40ch01	6218567	6218607	40
SL2.40ch01	6237648	6237673	25
SL2.40ch01	6298640	6298772	132
SL2.40ch01	6314821	6314842	21
SL2.40ch01	6328712	6328766	54
SL2.40ch01	6338145	6338312	167
SL2.40ch01	6338816	6339000	184
SL2.40ch01	6339819	6339874	55
SL2.40ch01	6340055	6340234	179
SL2.40ch01	6340324	6340346	22
SL2.40ch01	6340742	6340817	75
SL2.40ch01	6344828	6345194	366
SL2.40ch01	6346809	6346927	118
SL2.40ch01	6349229	6349378	149
SL2.40ch01	6353152	6353321	169
SL2.40ch01	6353428	6353787	359
SL2.40ch01	6354508	6354549	41
SL2.40ch01	6397541	6397570	29
SL2.40ch01	6399455	6399514	59
SL2.40ch01	6399770	6399816	46
SL2.40ch01	6403632	6403686	54
SL2.40ch01	6422516	6422549	33
SL2.40ch01	6422756	6422817	61
SL2.40ch01	6423205	6423232	27
SL2.40ch01	6423926	6423978	52
SL2.40ch01	6424486	6424620	134
SL2.40ch01	6424721	6424750	29
SL2.40ch01	6427142	6427294	152
SL2.40ch01	6434572	6434693	121
SL2.40ch01	6449251	6449314	63
SL2.40ch01	6450278	6450313	35
SL2.40ch01	6483862	6484027	165
SL2.40ch01	6530593	6530691	98
SL2.40ch01	6552409	6552450	41
SL2.40ch01	6558989	6559010	21
SL2.40ch01	6563763	6563928	165
SL2.40ch01	6607172	6607349	177
SL2.40ch01	6636577	6636649	72
SL2.40ch01	6636826	6636863	37
SL2.40ch01	6652966	6653052	86
SL2.40ch01	6913596	6914009	413
SL2.40ch01	6951641	6951740	99
SL2.40ch01	6980368	6980410	42
SL2.40ch01	7001998	7002032	34
SL2.40ch01	7003225	7003248	23
SL2.40ch01	7029138	7029176	38
SL2.40ch01	7030858	7030883	25
SL2.40ch01	7039093	7039123	30
SL2.40ch01	7065558	7065631	73
SL2.40ch01	7104110	7104169	59
SL2.40ch01	7106718	7106746	28
SL2.40ch01	7368005	7368062	57
SL2.40ch01	7513794	7513826	32
SL2.40ch01	7529197	7529245	48
SL2.40ch01	7650503	7650530	27
SL2.40ch01	7667654	7667772	118
SL2.40ch01	7692693	7692889	196
SL2.40ch01	7703490	7703547	57
SL2.40ch01	7749198	7752087	2889
SL2.40ch01	7752164	7752294	130
SL2.40ch01	7768074	7768957	883
SL2.40ch01	7776569	7776598	29
SL2.40ch01	7817086	7817248	162
SL2.40ch01	7817742	7817864	122
SL2.40ch01	7818064	7819240	1176
SL2.40ch01	7827435	7827465	30
SL2.40ch01	7827525	7827579	54
SL2.40ch01	7828291	7828346	55
SL2.40ch01	7935194	7935244	50
SL2.40ch01	7954025	7954062	37
SL2.40ch01	7958121	7958146	25
SL2.40ch01	8007579	8007644	65
SL2.40ch01	8023856	8023883	27
SL2.40ch01	8055212	8055335	123
SL2.40ch01	8055697	8055722	25
SL2.40ch01	8055802	8055845	43
SL2.40ch01	8055924	8055953	29
SL2.40ch01	8121968	8122004	36
SL2.40ch01	8340085	8340128	43
SL2.40ch01	8479394	8479416	22
SL2.40ch01	8484807	8484879	72
SL2.40ch01	8486427	8486501	74
SL2.40ch01	8493882	8494248	366
SL2.40ch01	8528164	8528386	222
SL2.40ch01	8528868	8528889	21
SL2.40ch01	8530353	8530391	38
SL2.40ch01	8531847	8532023	176
SL2.40ch01	8532205	8532264	59
SL2.40ch01	8532407	8532637	230
SL2.40ch01	8532700	8532723	23
SL2.40ch01	8555985	8556062	77
SL2.40ch01	8582893	8582919	26
SL2.40ch01	8660538	8660644	106
SL2.40ch01	8721327	8721414	87
SL2.40ch01	8869814	8869843	29
SL2.40ch01	8870487	8870511	24
SL2.40ch01	8884680	8884720	40
SL2.40ch01	8918756	8919002	246
SL2.40ch01	8958177	8958271	94
SL2.40ch01	9022153	9022174	21
SL2.40ch01	9052753	9052966	213
SL2.40ch01	9053135	9053848	713
SL2.40ch01	9095604	9095664	60
SL2.40ch01	9100761	9100783	22
SL2.40ch01	9143182	9143348	166
SL2.40ch01	9242326	9242373	47
SL2.40ch01	9274445	9274499	54
SL2.40ch01	9277542	9281676	4134
SL2.40ch01	9285777	9285893	116
SL2.40ch01	9287150	9287179	29
SL2.40ch01	9287284	9287338	54
SL2.40ch01	9292606	9292632	26
SL2.40ch01	9293149	9293175	26
SL2.40ch01	9311103	9311186	83
SL2.40ch01	9311593	9311632	39
SL2.40ch01	9363976	9364006	30
SL2.40ch01	9365314	9365357	43
SL2.40ch01	9383705	9383726	21
SL2.40ch01	9439337	9439364	27
SL2.40ch01	9461489	9461541	52
SL2.40ch01	9463372	9463430	58
SL2.40ch01	9468642	9468805	163
SL2.40ch01	9479984	9480015	31
SL2.40ch01	9492576	9492605	29
SL2.40ch01	9495411	9495472	61
SL2.40ch01	9514903	9515062	159
SL2.40ch01	9525455	9525492	37
SL2.40ch01	9551555	9551589	34
SL2.40ch01	9593008	9593131	123
SL2.40ch01	9605189	9605220	31
SL2.40ch01	9662909	9662961	52
SL2.40ch01	9663075	9663098	23
SL2.40ch01	9665575	9665773	198
SL2.40ch01	9674871	9674912	41
SL2.40ch01	9689217	9689311	94
SL2.40ch01	9697080	9697101	21
SL2.40ch01	9709558	9709614	56
SL2.40ch01	9730659	9730700	41
SL2.40ch01	9771571	9771598	27
SL2.40ch01	9775207	9775562	355
SL2.40ch01	9786955	9787259	304
SL2.40ch01	9787291	9787313	22
SL2.40ch01	9787383	9787446	63
SL2.40ch01	9787547	9787697	150
SL2.40ch01	9789071	9789105	34
SL2.40ch01	9794352	9794626	274
SL2.40ch01	9894260	9894420	160
SL2.40ch01	9951599	9951663	64
SL2.40ch01	9958229	9958260	31
SL2.40ch01	9973837	9974446	609
SL2.40ch01	9974641	9974764	123
SL2.40ch01	9977085	9977202	117
SL2.40ch01	9982906	9982929	23
SL2.40ch01	9985525	9985546	21
SL2.40ch01	10063556	10063587	31
SL2.40ch01	10073228	10073286	58
SL2.40ch01	10075130	10075327	197
SL2.40ch01	10086341	10086435	94
SL2.40ch01	10097416	10097440	24
SL2.40ch01	10097684	10097710	26
SL2.40ch01	10097910	10097932	22
SL2.40ch01	10098054	10098756	702
SL2.40ch01	10099519	10099809	290
SL2.40ch01	10100000	10100088	88
SL2.40ch01	10105241	10105596	355
SL2.40ch01	10105687	10105780	93
SL2.40ch01	10105889	10106034	145
SL2.40ch01	10106223	10106264	41
SL2.40ch01	10106313	10106391	78
SL2.40ch01	10107841	10108077	236
SL2.40ch01	10108969	10108995	26
SL2.40ch01	10109049	10109134	85
SL2.40ch01	10109341	10109367	26
SL2.40ch01	10109458	10109570	112
SL2.40ch01	10109849	10110402	553
SL2.40ch01	10110699	10111067	368
SL2.40ch01	10111319	10111363	44
SL2.40ch01	10113040	10113460	420
SL2.40ch01	10114203	10114419	216
SL2.40ch01	10117481	10117584	103
SL2.40ch01	10117654	10117694	40
SL2.40ch01	10117840	10117922	82
SL2.40ch01	10121229	10121254	25
SL2.40ch01	10124209	10124237	28
SL2.40ch01	10251907	10251935	28
SL2.40ch01	10252452	10252484	32
SL2.40ch01	10301821	10301860	39
SL2.40ch01	10310119	10310179	60
SL2.40ch01	10311044	10311069	25
SL2.40ch01	10328937	10328968	31
SL2.40ch01	10330672	10330712	40
SL2.40ch01	10337149	10337184	35
SL2.40ch01	10364203	10364353	150
SL2.40ch01	10390023	10390052	29
SL2.40ch01	10400760	10400801	41
SL2.40ch01	10411153	10411267	114
SL2.40ch01	10430054	10430139	85
SL2.40ch01	10470487	10470533	46
SL2.40ch01	10472820	10472848	28
SL2.40ch01	10472944	10472976	32
SL2.40ch01	10484691	10484717	26
SL2.40ch01	10511126	10511159	33
SL2.40ch01	10576463	10576487	24
SL2.40ch01	10629853	10630088	235
SL2.40ch01	10633069	10633236	167
SL2.40ch01	10634533	10634724	191
SL2.40ch01	10634856	10635159	303
SL2.40ch01	10635544	10635633	89
SL2.40ch01	10635914	10636239	325
SL2.40ch01	10636570	10636604	34
SL2.40ch01	10636757	10636796	39
SL2.40ch01	10636882	10636993	111
SL2.40ch01	10637249	10637421	172
SL2.40ch01	10638127	10638210	83
SL2.40ch01	10663549	10663610	61
SL2.40ch01	10665318	10665348	30
SL2.40ch01	10673403	10673460	57
SL2.40ch01	10674044	10674185	141
SL2.40ch01	10805373	10805412	39
SL2.40ch01	10828317	10828482	165
SL2.40ch01	10831107	10831140	33
SL2.40ch01	10831230	10831288	58
SL2.40ch01	10854184	10854209	25
SL2.40ch01	10919521	10919563	42
SL2.40ch01	10926488	10926514	26
SL2.40ch01	10926564	10926591	27
SL2.40ch01	11076134	11076156	22
SL2.40ch01	11126718	11126753	35
SL2.40ch01	11126803	11126838	35
SL2.40ch01	11127419	11127480	61
SL2.40ch01	11127997	11128087	90
SL2.40ch01	11133335	11133412	77
SL2.40ch01	11175975	11175997	22
SL2.40ch01	11176708	11176752	44
SL2.40ch01	11191031	11191054	23
SL2.40ch01	11216793	11216814	21
SL2.40ch01	11390023	11390061	38
SL2.40ch01	11391323	11391344	21
SL2.40ch01	11415560	11415612	52
SL2.40ch01	11592921	11593220	299
SL2.40ch01	11598830	11599151	321
SL2.40ch01	11600006	11600069	63
SL2.40ch01	11600119	11600200	81
SL2.40ch01	11601995	11602050	55
SL2.40ch01	11603514	11603781	267
SL2.40ch01	11604917	11604996	79
SL2.40ch01	11611282	11611315	33
SL2.40ch01	11620129	11620176	47
SL2.40ch01	11640680	11640712	32
SL2.40ch01	11654094	11654138	44
SL2.40ch01	11666950	11666999	49
SL2.40ch01	11679149	11679180	31
SL2.40ch01	11703805	11703828	23
SL2.40ch01	11725565	11725623	58
SL2.40ch01	11725914	11726156	242
SL2.40ch01	11733418	11733444	26
SL2.40ch01	11793079	11793124	45
SL2.40ch01	11816224	11816245	21
SL2.40ch01	11850171	11850198	27
SL2.40ch01	11857181	11857243	62
SL2.40ch01	11857957	11858029	72
SL2.40ch01	11868582	11868606	24
SL2.40ch01	11971355	11971400	45
SL2.40ch01	11983627	11983731	104
SL2.40ch01	11986345	11986378	33
SL2.40ch01	12010597	12010632	35
SL2.40ch01	12014462	12014706	244
SL2.40ch01	12042777	12042829	52
SL2.40ch01	12053813	12053837	24
SL2.40ch01	12059128	12059165	37
SL2.40ch01	12059234	12059260	26
SL2.40ch01	12059833	12060188	355
SL2.40ch01	12060199	12060270	71
SL2.40ch01	12061305	12061330	25
SL2.40ch01	12064847	12064877	30
SL2.40ch01	12079022	12079088	66
SL2.40ch01	12104358	12104394	36
SL2.40ch01	12107105	12107169	64
SL2.40ch01	12153044	12155318	2274
SL2.40ch01	12155723	12155834	111
SL2.40ch01	12156022	12157597	1575
SL2.40ch01	12157663	12159631	1968
SL2.40ch01	12160259	12161766	1507
SL2.40ch01	12206926	12207015	89
SL2.40ch01	12278670	12278744	74
SL2.40ch01	12281507	12281855	348
SL2.40ch01	12284339	12284377	38
SL2.40ch01	12322632	12322656	24
SL2.40ch01	12378144	12378169	25
SL2.40ch01	12417728	12418281	553
SL2.40ch01	12489394	12489470	76
SL2.40ch01	12489592	12489620	28
SL2.40ch01	12601017	12601042	25
SL2.40ch01	12610688	12610782	94
SL2.40ch01	12677589	12677617	28
SL2.40ch01	12801244	12801326	82
SL2.40ch01	12820750	12820798	48
SL2.40ch01	12861600	12861637	37
SL2.40ch01	12861870	12861915	45
SL2.40ch01	12862073	12862438	365
SL2.40ch01	12862506	12862566	60
SL2.40ch01	12862646	12862791	145
SL2.40ch01	12863009	12863031	22
SL2.40ch01	12863087	12863283	196
SL2.40ch01	12863381	12863412	31
SL2.40ch01	12863585	12863685	100
SL2.40ch01	12863797	12864161	364
SL2.40ch01	12864287	12864338	51
SL2.40ch01	12864423	12865442	1019
SL2.40ch01	12865500	12865539	39
SL2.40ch01	12865655	12865972	317
SL2.40ch01	12866044	12866410	366
SL2.40ch01	12866478	12866803	325
SL2.40ch01	12866910	12867113	203
SL2.40ch01	12867174	12867240	66
SL2.40ch01	12867303	12867352	49
SL2.40ch01	12867732	12868089	357
SL2.40ch01	12868164	12869009	845
SL2.40ch01	12869297	12869341	44
SL2.40ch01	12869438	12870262	824
SL2.40ch01	12870342	12870481	139
SL2.40ch01	12870612	12870734	122
SL2.40ch01	12870845	12871062	217
SL2.40ch01	12871209	12871777	568
SL2.40ch01	12871843	12872203	360
SL2.40ch01	12872305	12873094	789
SL2.40ch01	12873174	12873488	314
SL2.40ch01	12873632	12873737	105
SL2.40ch01	12874049	12874119	70
SL2.40ch01	12874185	12874291	106
SL2.40ch01	12884741	12884909	168
SL2.40ch01	12903278	12903299	21
SL2.40ch01	12943159	12943190	31
SL2.40ch01	12943281	12943443	162
SL2.40ch01	12950135	12950160	25
SL2.40ch01	12952305	12952364	59
SL2.40ch01	12952445	12952491	46
SL2.40ch01	13001311	13001377	66
SL2.40ch01	13052844	13052865	21
SL2.40ch01	13181571	13182238	667
SL2.40ch01	13187384	13187405	21
SL2.40ch01	13192857	13192906	49
SL2.40ch01	13193093	13193128	35
SL2.40ch01	13193199	13193380	181
SL2.40ch01	13194017	13194077	60
SL2.40ch01	13194222	13194243	21
SL2.40ch01	13194671	13194706	35
SL2.40ch01	13224155	13224189	34
SL2.40ch01	13224974	13224999	25
SL2.40ch01	13330474	13330498	24
SL2.40ch01	13363385	13363406	21
SL2.40ch01	13416257	13416314	57
SL2.40ch01	13483543	13483615	72
SL2.40ch01	13485375	13485495	120
SL2.40ch01	13540838	13540882	44
SL2.40ch01	13540984	13541008	24
SL2.40ch01	13544216	13544237	21
SL2.40ch01	13558110	13558150	40
SL2.40ch01	13723972	13724009	37
SL2.40ch01	13725349	13725478	129
SL2.40ch01	13748236	13748392	156
SL2.40ch01	13773175	13773211	36
SL2.40ch01	13778528	13778579	51
SL2.40ch01	13814844	13815045	201
SL2.40ch01	13980113	13980154	41
SL2.40ch01	14012252	14012320	68
SL2.40ch01	14035262	14035327	65
SL2.40ch01	14035331	14035367	36
SL2.40ch01	14072145	14072174	29
SL2.40ch01	14103301	14103335	34
SL2.40ch01	14182722	14182747	25
SL2.40ch01	14195573	14195632	59
SL2.40ch01	14201475	14201539	64
SL2.40ch01	14221586	14221609	23
SL2.40ch01	14221639	14221661	22
SL2.40ch01	14228390	14228426	36
SL2.40ch01	14269100	14269122	22
SL2.40ch01	14274782	14281416	6634
SL2.40ch01	14281517	14282467	950
SL2.40ch01	14282532	14289561	7029
SL2.40ch01	14289662	14290752	1090
SL2.40ch01	14290838	14292463	1625
SL2.40ch01	14292534	14293280	746
SL2.40ch01	14293355	14294878	1523
SL2.40ch01	14294946	14297228	2282
SL2.40ch01	14297388	14297670	282
SL2.40ch01	14326653	14326731	78
SL2.40ch01	14332625	14332653	28
SL2.40ch01	14342265	14342303	38
SL2.40ch01	14346190	14346394	204
SL2.40ch01	14346523	14346549	26
SL2.40ch01	14404034	14404072	38
SL2.40ch01	14460165	14460223	58
SL2.40ch01	14460309	14460385	76
SL2.40ch01	14528872	14528924	52
SL2.40ch01	14615378	14615701	323
SL2.40ch01	14659439	14659479	40
SL2.40ch01	14661612	14661749	137
SL2.40ch01	14664573	14664626	53
SL2.40ch01	14664816	14664850	34
SL2.40ch01	14669924	14669975	51
SL2.40ch01	14676243	14676270	27
SL2.40ch01	14736163	14736204	41
SL2.40ch01	14770928	14770972	44
SL2.40ch01	14772859	14772900	41
SL2.40ch01	14773238	14773275	37
SL2.40ch01	14773938	14774092	154
SL2.40ch01	14882780	14882816	36
SL2.40ch01	14892557	14897120	4563
SL2.40ch01	14920775	14920807	32
SL2.40ch01	14928472	14928494	22
SL2.40ch01	14943668	14943764	96
SL2.40ch01	14956379	14956592	213
SL2.40ch01	14972650	14972991	341
SL2.40ch01	14974063	14974112	49
SL2.40ch01	15103506	15103548	42
SL2.40ch01	15106128	15106215	87
SL2.40ch01	15106761	15106809	48
SL2.40ch01	15126068	15126089	21
SL2.40ch01	15172108	15172138	30
SL2.40ch01	15172259	15172285	26
SL2.40ch01	15180017	15180054	37
SL2.40ch01	15193423	15193449	26
SL2.40ch01	15196448	15196575	127
SL2.40ch01	15295477	15295503	26
SL2.40ch01	15313758	15313828	70
SL2.40ch01	15318508	15318534	26
SL2.40ch01	15337432	15337455	23
SL2.40ch01	15340487	15340515	28
SL2.40ch01	15352191	15352423	232
SL2.40ch01	15352544	15352572	28
SL2.40ch01	15373273	15373299	26
SL2.40ch01	15393158	15393188	30
SL2.40ch01	15393577	15393647	70
SL2.40ch01	15401356	15401617	261
SL2.40ch01	15490733	15490802	69
SL2.40ch01	15500982	15501022	40
SL2.40ch01	15501447	15501469	22
SL2.40ch01	15530472	15530521	49
SL2.40ch01	15532920	15532941	21
SL2.40ch01	15558538	15558585	47
SL2.40ch01	15566568	15566598	30
SL2.40ch01	15606203	15606639	436
SL2.40ch01	15625246	15625304	58
SL2.40ch01	15760871	15760963	92
SL2.40ch01	15768973	15769097	124
SL2.40ch01	15783841	15784555	714
SL2.40ch01	15824408	15824469	61
SL2.40ch01	15843045	15843087	42
SL2.40ch01	15941388	15941449	61
SL2.40ch01	16115180	16115246	66
SL2.40ch01	16115779	16115870	91
SL2.40ch01	16116021	16116230	209
SL2.40ch01	16117758	16124051	6293
SL2.40ch01	16124315	16124770	455
SL2.40ch01	16124845	16124906	61
SL2.40ch01	16125971	16126003	32
SL2.40ch01	16126101	16126306	205
SL2.40ch01	16126779	16127099	320
SL2.40ch01	16127188	16127514	326
SL2.40ch01	16127909	16127985	76
SL2.40ch01	16128216	16128258	42
SL2.40ch01	16131424	16131495	71
SL2.40ch01	16133229	16133277	48
SL2.40ch01	16138840	16141578	2738
SL2.40ch01	16141696	16142757	1061
SL2.40ch01	16142857	16142904	47
SL2.40ch01	16142963	16150130	7167
SL2.40ch01	16156109	16156177	68
SL2.40ch01	16159202	16159806	604
SL2.40ch01	16159872	16160252	380
SL2.40ch01	16160342	16160526	184
SL2.40ch01	16160621	16164718	4097
SL2.40ch01	16164819	16167010	2191
SL2.40ch01	16167120	16168309	1189
SL2.40ch01	16168319	16171950	3631
SL2.40ch01	16172031	16172609	578
SL2.40ch01	16172818	16172870	52
SL2.40ch01	16173069	16174181	1112
SL2.40ch01	16174255	16174280	25
SL2.40ch01	16174381	16181271	6890
SL2.40ch01	16181372	16182845	1473
SL2.40ch01	16187988	16188170	182
SL2.40ch01	16191140	16191161	21
SL2.40ch01	16195277	16197717	2440
SL2.40ch01	16197790	16199280	1490
SL2.40ch01	16199373	16199512	139
SL2.40ch01	16209475	16211657	2182
SL2.40ch01	16211755	16217806	6051
SL2.40ch01	16217871	16218207	336
SL2.40ch01	16229126	16229147	21
SL2.40ch01	16246291	16246408	117
SL2.40ch01	16261561	16261785	224
SL2.40ch01	16263009	16263077	68
SL2.40ch01	16263740	16263764	24
SL2.40ch01	16263952	16264316	364
SL2.40ch01	16267447	16267493	46
SL2.40ch01	16271990	16272039	49
SL2.40ch01	16272108	16272264	156
SL2.40ch01	16272609	16272647	38
SL2.40ch01	16279311	16279378	67
SL2.40ch01	16292805	16292847	42
SL2.40ch01	16311494	16311523	29
SL2.40ch01	16312280	16312404	124
SL2.40ch01	16318559	16318585	26
SL2.40ch01	16319199	16319294	95
SL2.40ch01	16350869	16350896	27
SL2.40ch01	16389346	16389371	25
SL2.40ch01	16394874	16394911	37
SL2.40ch01	16409761	16409804	43
SL2.40ch01	16463258	16463339	81
SL2.40ch01	16469921	16470094	173
SL2.40ch01	16470832	16471072	240
SL2.40ch01	16478361	16481341	2980
SL2.40ch01	16482098	16483792	1694
SL2.40ch01	16483940	16486073	2133
SL2.40ch01	16486188	16497216	11028
SL2.40ch01	16501987	16502055	68
SL2.40ch01	16502121	16502674	553
SL2.40ch01	16502772	16506548	3776
SL2.40ch01	16511849	16512146	297
SL2.40ch01	16512434	16512466	32
SL2.40ch01	16513520	16514298	778
SL2.40ch01	16514929	16515276	347
SL2.40ch01	16517713	16519162	1449
SL2.40ch01	16524493	16526367	1874
SL2.40ch01	16526426	16526467	41
SL2.40ch01	16526521	16528042	1521
SL2.40ch01	16528111	16535326	7215
SL2.40ch01	16535585	16536061	476
SL2.40ch01	16546939	16547023	84
SL2.40ch01	16547417	16547466	49
SL2.40ch01	16548759	16548978	219
SL2.40ch01	16549133	16549210	77
SL2.40ch01	16549261	16549333	72
SL2.40ch01	16550403	16550754	351
SL2.40ch01	16552996	16553020	24
SL2.40ch01	16566607	16566696	89
SL2.40ch01	16566795	16566865	70
SL2.40ch01	16566915	16567201	286
SL2.40ch01	16578761	16578817	56
SL2.40ch01	16585231	16585464	233
SL2.40ch01	16585476	16585761	285
SL2.40ch01	16587468	16587496	28
SL2.40ch01	16597186	16597208	22
SL2.40ch01	16632644	16632679	35
SL2.40ch01	16632775	16632801	26
SL2.40ch01	16636289	16636554	265
SL2.40ch01	16636752	16636782	30
SL2.40ch01	16639982	16640013	31
SL2.40ch01	16640650	16640688	38
SL2.40ch01	16656659	16656690	31
SL2.40ch01	16675407	16675505	98
SL2.40ch01	16679804	16679856	52
SL2.40ch01	16680405	16680468	63
SL2.40ch01	16685859	16686002	143
SL2.40ch01	16686835	16687141	306
SL2.40ch01	16689320	16689404	84
SL2.40ch01	16689481	16689529	48
SL2.40ch01	16690184	16690207	23
SL2.40ch01	16690309	16690463	154
SL2.40ch01	16692259	16692419	160
SL2.40ch01	16694563	16694951	388
SL2.40ch01	16695379	16695524	145
SL2.40ch01	16696523	16696664	141
SL2.40ch01	16697977	16698261	284
SL2.40ch01	16698526	16698680	154
SL2.40ch01	16698991	16699241	250
SL2.40ch01	16699593	16699977	384
SL2.40ch01	16700050	16700126	76
SL2.40ch01	16700174	16701642	1468
SL2.40ch01	16701755	16701798	43
SL2.40ch01	16701958	16702805	847
SL2.40ch01	16702876	16702949	73
SL2.40ch01	16712119	16712196	77
SL2.40ch01	16712254	16712343	89
SL2.40ch01	16712401	16712439	38
SL2.40ch01	16712549	16712577	28
SL2.40ch01	16712977	16712999	22
SL2.40ch01	16722077	16722127	50
SL2.40ch01	16841323	16841353	30
SL2.40ch01	16867590	16867821	231
SL2.40ch01	16907306	16907330	24
SL2.40ch01	16940207	16940813	606
SL2.40ch01	16940995	16941259	264
SL2.40ch01	17004027	17004059	32
SL2.40ch01	17010455	17010519	64
SL2.40ch01	17010704	17010805	101
SL2.40ch01	17014072	17014096	24
SL2.40ch01	17019641	17019714	73
SL2.40ch01	17027935	17027977	42
SL2.40ch01	17050832	17050860	28
SL2.40ch01	17059999	17060022	23
SL2.40ch01	17063654	17063722	68
SL2.40ch01	17072097	17072253	156
SL2.40ch01	17074076	17074097	21
SL2.40ch01	17103321	17103386	65
SL2.40ch01	17107851	17107874	23
SL2.40ch01	17108010	17108098	88
SL2.40ch01	17108188	17108225	37
SL2.40ch01	17108526	17108573	47
SL2.40ch01	17112059	17112088	29
SL2.40ch01	17112191	17112223	32
SL2.40ch01	17115727	17115971	244
SL2.40ch01	17126850	17126887	37
SL2.40ch01	17134656	17134891	235
SL2.40ch01	17135935	17135963	28
SL2.40ch01	17135968	17136032	64
SL2.40ch01	17169181	17169236	55
SL2.40ch01	17174884	17174915	31
SL2.40ch01	17197406	17197436	30
SL2.40ch01	17200320	17200343	23
SL2.40ch01	17203774	17203861	87
SL2.40ch01	17204914	17204958	44
SL2.40ch01	17213869	17213971	102
SL2.40ch01	17217324	17219353	2029
SL2.40ch01	17219423	17219820	397
SL2.40ch01	17221708	17221734	26
SL2.40ch01	17227579	17227604	25
SL2.40ch01	17228293	17228356	63
SL2.40ch01	17228576	17228673	97
SL2.40ch01	17230507	17230823	316
SL2.40ch01	17231914	17231969	55
SL2.40ch01	17283298	17283357	59
SL2.40ch01	17316399	17316429	30
SL2.40ch01	17338246	17338327	81
SL2.40ch01	17338410	17338457	47
SL2.40ch01	17367128	17367200	72
SL2.40ch01	17388320	17388360	40
SL2.40ch01	17395113	17395147	34
SL2.40ch01	17398011	17398054	43
SL2.40ch01	17428559	17428602	43
SL2.40ch01	17431294	17431315	21
SL2.40ch01	17432184	17432249	65
SL2.40ch01	17432268	17432299	31
SL2.40ch01	17436128	17436191	63
SL2.40ch01	17447402	17447428	26
SL2.40ch01	17464549	17464653	104
SL2.40ch01	17470557	17470583	26
SL2.40ch01	17471599	17471658	59
SL2.40ch01	17471780	17471814	34
SL2.40ch01	17471969	17472019	50
SL2.40ch01	17497340	17497422	82
SL2.40ch01	17502322	17502399	77
SL2.40ch01	17528900	17528966	66
SL2.40ch01	17530305	17530359	54
SL2.40ch01	17545106	17545128	22
SL2.40ch01	17556768	17556839	71
SL2.40ch01	17558396	17558460	64
SL2.40ch01	17558707	17558813	106
SL2.40ch01	17559747	17559785	38
SL2.40ch01	17560596	17560618	22
SL2.40ch01	17560895	17560917	22
SL2.40ch01	17561065	17561108	43
SL2.40ch01	17561197	17561315	118
SL2.40ch01	17561365	17561429	64
SL2.40ch01	17561652	17561712	60
SL2.40ch01	17562082	17562139	57
SL2.40ch01	17562277	17562371	94
SL2.40ch01	17563527	17563574	47
SL2.40ch01	17564792	17564844	52
SL2.40ch01	17586752	17586828	76
SL2.40ch01	17588408	17588458	50
SL2.40ch01	17597531	17597557	26
SL2.40ch01	17609027	17609058	31
SL2.40ch01	17613621	17613657	36
SL2.40ch01	17622173	17622423	250
SL2.40ch01	17622946	17623194	248
SL2.40ch01	17623615	17624020	405
SL2.40ch01	17624558	17624712	154
SL2.40ch01	17625444	17625657	213
SL2.40ch01	17625767	17626044	277
SL2.40ch01	17626142	17626382	240
SL2.40ch01	17626545	17626570	25
SL2.40ch01	17626669	17626758	89
SL2.40ch01	17626827	17626883	56
SL2.40ch01	17629143	17629168	25
SL2.40ch01	17629550	17629586	36
SL2.40ch01	17632648	17632676	28
SL2.40ch01	17634071	17634151	80
SL2.40ch01	17647570	17647653	83
SL2.40ch01	17677300	17677321	21
SL2.40ch01	17705493	17705560	67
SL2.40ch01	17810890	17810930	40
SL2.40ch01	17810989	17811190	201
SL2.40ch01	17858256	17858293	37
SL2.40ch01	17860345	17860378	33
SL2.40ch01	17912041	17912140	99
SL2.40ch01	17935667	17935786	119
SL2.40ch01	17935859	17935894	35
SL2.40ch01	17940540	17940619	79
SL2.40ch01	17941318	17941528	210
SL2.40ch01	17941624	17941650	26
SL2.40ch01	17977700	17977797	97
SL2.40ch01	17978810	17979021	211
SL2.40ch01	17984054	17984094	40
SL2.40ch01	17984169	17984192	23
SL2.40ch01	17984488	17984540	52
SL2.40ch01	17984929	17984997	68
SL2.40ch01	17985512	17985539	27
SL2.40ch01	18005583	18005612	29
SL2.40ch01	18008641	18008840	199
SL2.40ch01	18028483	18028508	25
SL2.40ch01	18049267	18049521	254
SL2.40ch01	18051007	18051115	108
SL2.40ch01	18067444	18067477	33
SL2.40ch01	18074664	18074785	121
SL2.40ch01	18079081	18079115	34
SL2.40ch01	18079498	18079519	21
SL2.40ch01	18082751	18082779	28
SL2.40ch01	18086089	18086147	58
SL2.40ch01	18140202	18140535	333
SL2.40ch01	18203238	18203326	88
SL2.40ch01	18251143	18251226	83
SL2.40ch01	18267102	18267136	34
SL2.40ch01	18278428	18278481	53
SL2.40ch01	18325180	18325214	34
SL2.40ch01	18345694	18345748	54
SL2.40ch01	18456998	18457156	158
SL2.40ch01	18536299	18536346	47
SL2.40ch01	18536447	18536515	68
SL2.40ch01	18541935	18542177	242
SL2.40ch01	18543092	18543115	23
SL2.40ch01	18597207	18597337	130
SL2.40ch01	18598650	18598683	33
SL2.40ch01	18603598	18603656	58
SL2.40ch01	18620215	18620260	45
SL2.40ch01	18620264	18620307	43
SL2.40ch01	18630610	18630691	81
SL2.40ch01	18634341	18634469	128
SL2.40ch01	18641299	18641335	36
SL2.40ch01	18671194	18671251	57
SL2.40ch01	18716865	18716919	54
SL2.40ch01	18775114	18775140	26
SL2.40ch01	18783075	18783099	24
SL2.40ch01	18822475	18822505	30
SL2.40ch01	18840120	18840141	21
SL2.40ch01	18853553	18854248	695
SL2.40ch01	18854436	18854608	172
SL2.40ch01	18854634	18854710	76
SL2.40ch01	18856900	18856952	52
SL2.40ch01	18858778	18858873	95
SL2.40ch01	18859086	18859630	544
SL2.40ch01	18861969	18863048	1079
SL2.40ch01	18863140	18864007	867
SL2.40ch01	18870910	18870999	89
SL2.40ch01	18871100	18871128	28
SL2.40ch01	18871183	18871229	46
SL2.40ch01	18871303	18871354	51
SL2.40ch01	18872700	18872724	24
SL2.40ch01	18873697	18874713	1016
SL2.40ch01	18878792	18878830	38
SL2.40ch01	18882515	18882614	99
SL2.40ch01	18924063	18924124	61
SL2.40ch01	18945802	18945857	55
SL2.40ch01	18946171	18946278	107
SL2.40ch01	18951863	18951927	64
SL2.40ch01	19058150	19058183	33
SL2.40ch01	19129333	19129360	27
SL2.40ch01	19144945	19144978	33
SL2.40ch01	19148964	19149010	46
SL2.40ch01	19158800	19158863	63
SL2.40ch01	19162614	19162770	156
SL2.40ch01	19172661	19172695	34
SL2.40ch01	19186402	19186446	44
SL2.40ch01	19186633	19186671	38
SL2.40ch01	19196527	19196663	136
SL2.40ch01	19199794	19199849	55
SL2.40ch01	19200317	19200416	99
SL2.40ch01	19200637	19200667	30
SL2.40ch01	19201323	19201350	27
SL2.40ch01	19201404	19201435	31
SL2.40ch01	19223825	19223948	123
SL2.40ch01	19224049	19224217	168
SL2.40ch01	19264431	19264494	63
SL2.40ch01	19282714	19282835	121
SL2.40ch01	19292912	19292973	61
SL2.40ch01	19295415	19295436	21
SL2.40ch01	19295490	19295516	26
SL2.40ch01	19296023	19296072	49
SL2.40ch01	19296443	19296968	525
SL2.40ch01	19297410	19297451	41
SL2.40ch01	19297620	19297681	61
SL2.40ch01	19298003	19298220	217
SL2.40ch01	19301230	19301848	618
SL2.40ch01	19301929	19302359	430
SL2.40ch01	19302888	19302911	23
SL2.40ch01	19312245	19312283	38
SL2.40ch01	19312357	19312492	135
SL2.40ch01	19312868	19312912	44
SL2.40ch01	19334222	19334244	22
SL2.40ch01	19334400	19334694	294
SL2.40ch01	19334861	19334911	50
SL2.40ch01	19336248	19336280	32
SL2.40ch01	19337836	19337951	115
SL2.40ch01	19339374	19339530	156
SL2.40ch01	19340079	19340107	28
SL2.40ch01	19341351	19341389	38
SL2.40ch01	19349572	19349627	55
SL2.40ch01	19349686	19349720	34
SL2.40ch01	19351559	19351763	204
SL2.40ch01	19352714	19352750	36
SL2.40ch01	19391793	19391862	69
SL2.40ch01	19429181	19429210	29
SL2.40ch01	19446491	19446526	35
SL2.40ch01	19447340	19447415	75
SL2.40ch01	19447559	19447604	45
SL2.40ch01	19454256	19454283	27
SL2.40ch01	19483930	19483991	61
SL2.40ch01	19494386	19494425	39
SL2.40ch01	19494570	19494595	25
SL2.40ch01	19494641	19494724	83
SL2.40ch01	19505340	19505419	79
SL2.40ch01	19520920	19520953	33
SL2.40ch01	19567716	19567836	120
SL2.40ch01	19573393	19573483	90
SL2.40ch01	19631068	19631106	38
SL2.40ch01	19631115	19631290	175
SL2.40ch01	19631311	19631447	136
SL2.40ch01	19632638	19632678	40
SL2.40ch01	19634192	19634219	27
SL2.40ch01	19690395	19690495	100
SL2.40ch01	19761371	19761416	45
SL2.40ch01	19796140	19796161	21
SL2.40ch01	19851829	19851854	25
SL2.40ch01	19856577	19856604	27
SL2.40ch01	19856708	19856770	62
SL2.40ch01	19896104	19896333	229
SL2.40ch01	19896349	19896533	184
SL2.40ch01	19898258	19898304	46
SL2.40ch01	19908546	19908620	74
SL2.40ch01	19973887	19974000	113
SL2.40ch01	19974112	19974142	30
SL2.40ch01	19988909	19988932	23
SL2.40ch01	19993935	19993966	31
SL2.40ch01	20063435	20063513	78
SL2.40ch01	20068932	20068960	28
SL2.40ch01	20113872	20113904	32
SL2.40ch01	20145124	20145152	28
SL2.40ch01	20172120	20172288	168
SL2.40ch01	20194284	20194386	102
SL2.40ch01	20194435	20194478	43
SL2.40ch01	20227382	20227419	37
SL2.40ch01	20237629	20237694	65
SL2.40ch01	20255130	20255155	25
SL2.40ch01	20340053	20340244	191
SL2.40ch01	20422068	20422220	152
SL2.40ch01	20447594	20447659	65
SL2.40ch01	20504587	20504626	39
SL2.40ch01	20528572	20528631	59
SL2.40ch01	20554495	20554527	32
SL2.40ch01	20564552	20564683	131
SL2.40ch01	20584969	20585008	39
SL2.40ch01	20603549	20604763	1214
SL2.40ch01	20604872	20605302	430
SL2.40ch01	20678059	20678310	251
SL2.40ch01	20678398	20678475	77
SL2.40ch01	20678543	20679048	505
SL2.40ch01	20728297	20728399	102
SL2.40ch01	20738563	20738624	61
SL2.40ch01	20744580	20744663	83
SL2.40ch01	20773920	20773944	24
SL2.40ch01	20800711	20800770	59
SL2.40ch01	20834794	20834828	34
SL2.40ch01	20835125	20835151	26
SL2.40ch01	20835556	20835696	140
SL2.40ch01	20836362	20836507	145
SL2.40ch01	20836622	20836661	39
SL2.40ch01	20868680	20868712	32
SL2.40ch01	20898810	20898886	76
SL2.40ch01	20899042	20899075	33
SL2.40ch01	20899134	20899185	51
SL2.40ch01	20990570	20990591	21
SL2.40ch01	20991175	20991279	104
SL2.40ch01	20991511	20991545	34
SL2.40ch01	20991833	20991874	41
SL2.40ch01	20995100	20995129	29
SL2.40ch01	21000261	21000294	33
SL2.40ch01	21108431	21108581	150
SL2.40ch01	21108664	21109048	384
SL2.40ch01	21109198	21109281	83
SL2.40ch01	21109423	21109447	24
SL2.40ch01	21109526	21110145	619
SL2.40ch01	21110248	21110503	255
SL2.40ch01	21110843	21111775	932
SL2.40ch01	21111788	21114013	2225
SL2.40ch01	21114229	21114583	354
SL2.40ch01	21236952	21236978	26
SL2.40ch01	21237070	21237096	26
SL2.40ch01	21247763	21247922	159
SL2.40ch01	21334578	21334686	108
SL2.40ch01	21392137	21392159	22
SL2.40ch01	21395096	21395130	34
SL2.40ch01	21468241	21468300	59
SL2.40ch01	21471673	21471699	26
SL2.40ch01	21471848	21471989	141
SL2.40ch01	21480000	21480056	56
SL2.40ch01	21480124	21480148	24
SL2.40ch01	21502902	21502932	30
SL2.40ch01	21515690	21515735	45
SL2.40ch01	21606752	21606778	26
SL2.40ch01	21616692	21616723	31
SL2.40ch01	21635187	21641343	6156
SL2.40ch01	21641400	21641847	447
SL2.40ch01	21645066	21645327	261
SL2.40ch01	21645428	21645663	235
SL2.40ch01	21645843	21645907	64
SL2.40ch01	21646001	21646145	144
SL2.40ch01	21653517	21653573	56
SL2.40ch01	21798104	21798125	21
SL2.40ch01	21804976	21805007	31
SL2.40ch01	21878331	21878379	48
SL2.40ch01	21878481	21878548	67
SL2.40ch01	21917481	21917521	40
SL2.40ch01	21918431	21918527	96
SL2.40ch01	21919358	21919425	67
SL2.40ch01	21932415	21932445	30
SL2.40ch01	21933558	21933660	102
SL2.40ch01	22030195	22030217	22
SL2.40ch01	22053352	22053380	28
SL2.40ch01	22056405	22056514	109
SL2.40ch01	22109842	22109878	36
SL2.40ch01	22109946	22109969	23
SL2.40ch01	22115369	22115408	39
SL2.40ch01	22117717	22118424	707
SL2.40ch01	22119880	22119902	22
SL2.40ch01	22127202	22127226	24
SL2.40ch01	22160180	22160206	26
SL2.40ch01	22160307	22160350	43
SL2.40ch01	22160428	22160475	47
SL2.40ch01	22171380	22171442	62
SL2.40ch01	22181469	22181509	40
SL2.40ch01	22278663	22278758	95
SL2.40ch01	22293409	22293431	22
SL2.40ch01	22340616	22340656	40
SL2.40ch01	22340732	22340756	24
SL2.40ch01	22340832	22340900	68
SL2.40ch01	22341897	22341983	86
SL2.40ch01	22342483	22342505	22
SL2.40ch01	22342574	22342693	119
SL2.40ch01	22377144	22377166	22
SL2.40ch01	22434115	22434148	33
SL2.40ch01	22459063	22459095	32
SL2.40ch01	22491664	22497126	5462
SL2.40ch01	22501799	22502463	664
SL2.40ch01	22502621	22503022	401
SL2.40ch01	22503129	22503691	562
SL2.40ch01	22503793	22506090	2297
SL2.40ch01	22506180	22506264	84
SL2.40ch01	22506317	22506399	82
SL2.40ch01	22506497	22507495	998
SL2.40ch01	22507618	22507656	38
SL2.40ch01	22509459	22510618	1159
SL2.40ch01	22510697	22510923	226
SL2.40ch01	22511023	22511214	191
SL2.40ch01	22511316	22511363	47
SL2.40ch01	22511566	22512182	616
SL2.40ch01	22513828	22514408	580
SL2.40ch01	22529251	22529312	61
SL2.40ch01	22531146	22531721	575
SL2.40ch01	22539668	22540973	1305
SL2.40ch01	22541015	22542492	1477
SL2.40ch01	22542559	22542806	247
SL2.40ch01	22542907	22543201	294
SL2.40ch01	22543286	22548264	4978
SL2.40ch01	22548313	22551153	2840
SL2.40ch01	22551254	22552759	1505
SL2.40ch01	22552817	22553332	515
SL2.40ch01	22553475	22555821	2346
SL2.40ch01	22559443	22559619	176
SL2.40ch01	22559717	22563041	3324
SL2.40ch01	22563059	22567488	4429
SL2.40ch01	22567568	22568097	529
SL2.40ch01	22568234	22568783	549
SL2.40ch01	22568935	22572813	3878
SL2.40ch01	22572912	22577291	4379
SL2.40ch01	22577390	22577442	52
SL2.40ch01	22577533	22580235	2702
SL2.40ch01	22580284	22585310	5026
SL2.40ch01	22585372	22586098	726
SL2.40ch01	22586171	22589690	3519
SL2.40ch01	22590977	22591058	81
SL2.40ch01	22591702	22591728	26
SL2.40ch01	22594509	22594576	67
SL2.40ch01	22595551	22595584	33
SL2.40ch01	22597995	22598043	48
SL2.40ch01	22598148	22602221	4073
SL2.40ch01	22608708	22608765	57
SL2.40ch01	22608960	22609050	90
SL2.40ch01	22610099	22610251	152
SL2.40ch01	22610976	22611012	36
SL2.40ch01	22611458	22613470	2012
SL2.40ch01	22613589	22613995	406
SL2.40ch01	22614118	22614230	112
SL2.40ch01	22614288	22614359	71
SL2.40ch01	22614576	22616004	1428
SL2.40ch01	22616111	22617923	1812
SL2.40ch01	22618039	22618130	91
SL2.40ch01	22618182	22618233	51
SL2.40ch01	22618390	22618976	586
SL2.40ch01	22619064	22619436	372
SL2.40ch01	22619532	22619881	349
SL2.40ch01	22619980	22620091	111
SL2.40ch01	22620272	22620554	282
SL2.40ch01	22620654	22621279	625
SL2.40ch01	22621578	22621820	242
SL2.40ch01	22621899	22622120	221
SL2.40ch01	22622184	22623259	1075
SL2.40ch01	22623393	22623422	29
SL2.40ch01	22623525	22624285	760
SL2.40ch01	22624419	22624824	405
SL2.40ch01	22627291	22627326	35
SL2.40ch01	22634934	22635211	277
SL2.40ch01	22635435	22635529	94
SL2.40ch01	22636504	22636792	288
SL2.40ch01	22636987	22637430	443
SL2.40ch01	22637516	22638201	685
SL2.40ch01	22640664	22641079	415
SL2.40ch01	22641183	22641213	30
SL2.40ch01	22641316	22641398	82
SL2.40ch01	22641574	22641706	132
SL2.40ch01	22681855	22681884	29
SL2.40ch01	22748096	22748373	277
SL2.40ch01	22748471	22748692	221
SL2.40ch01	22757139	22757166	27
SL2.40ch01	22757972	22758001	29
SL2.40ch01	22817026	22817087	61
SL2.40ch01	22826790	22826841	51
SL2.40ch01	22827040	22827104	64
SL2.40ch01	22833877	22833917	40
SL2.40ch01	22899074	22899108	34
SL2.40ch01	22903009	22903032	23
SL2.40ch01	22976162	22976194	32
SL2.40ch01	23057342	23057387	45
SL2.40ch01	23059816	23059839	23
SL2.40ch01	23107638	23107665	27
SL2.40ch01	23163609	23163643	34
SL2.40ch01	23176680	23176753	73
SL2.40ch01	23213699	23213729	30
SL2.40ch01	23226085	23226117	32
SL2.40ch01	23230913	23230943	30
SL2.40ch01	23433663	23433684	21
SL2.40ch01	23447623	23447646	23
SL2.40ch01	23509236	23509271	35
SL2.40ch01	23530977	23531007	30
SL2.40ch01	23627300	23627454	154
SL2.40ch01	23642300	23643039	739
SL2.40ch01	23643215	23643343	128
SL2.40ch01	23643427	23643456	29
SL2.40ch01	23645106	23645179	73
SL2.40ch01	23645244	23645302	58
SL2.40ch01	23645461	23645501	40
SL2.40ch01	23645603	23645656	53
SL2.40ch01	23649354	23649557	203
SL2.40ch01	23675197	23675218	21
SL2.40ch01	23708411	23708482	71
SL2.40ch01	23708581	23708614	33
SL2.40ch01	23742116	23742168	52
SL2.40ch01	23742206	23742230	24
SL2.40ch01	23750302	23750352	50
SL2.40ch01	23750363	23750400	37
SL2.40ch01	23777126	23777162	36
SL2.40ch01	23818159	23818657	498
SL2.40ch01	23818728	23819213	485
SL2.40ch01	23825934	23828326	2392
SL2.40ch01	23846165	23846638	473
SL2.40ch01	23880845	23880983	138
SL2.40ch01	23890248	23890315	67
SL2.40ch01	23890424	23890574	150
SL2.40ch01	23890659	23891227	568
SL2.40ch01	23939840	23939880	40
SL2.40ch01	24096464	24096505	41
SL2.40ch01	24327903	24327955	52
SL2.40ch01	24340177	24340221	44
SL2.40ch01	24345842	24345883	41
SL2.40ch01	24348135	24348226	91
SL2.40ch01	24372729	24373265	536
SL2.40ch01	24432719	24432760	41
SL2.40ch01	24518506	24518559	53
SL2.40ch01	24667651	24667692	41
SL2.40ch01	24679542	24679629	87
SL2.40ch01	24687822	24688298	476
SL2.40ch01	24692718	24692746	28
SL2.40ch01	24740820	24740858	38
SL2.40ch01	24767565	24767634	69
SL2.40ch01	24767757	24767904	147
SL2.40ch01	24768755	24768827	72
SL2.40ch01	24804677	24804708	31
SL2.40ch01	24915736	24915944	208
SL2.40ch01	24944721	24944747	26
SL2.40ch01	24948460	24948481	21
SL2.40ch01	25323201	25323238	37
SL2.40ch01	25335109	25335132	23
SL2.40ch01	25375312	25375334	22
SL2.40ch01	25387440	25387478	38
SL2.40ch01	25406832	25406877	45
SL2.40ch01	25418218	25418240	22
SL2.40ch01	25540234	25540329	95
SL2.40ch01	25674656	25674712	56
SL2.40ch01	25803559	25803588	29
SL2.40ch01	25810144	25810184	40
SL2.40ch01	25824270	25824301	31
SL2.40ch01	25898467	25898723	256
SL2.40ch01	25928355	25928377	22
SL2.40ch01	26079685	26079712	27
SL2.40ch01	26115177	26115686	509
SL2.40ch01	26121487	26121537	50
SL2.40ch01	26168290	26168409	119
SL2.40ch01	26197379	26197407	28
SL2.40ch01	26245348	26245400	52
SL2.40ch01	26245466	26245554	88
SL2.40ch01	26247478	26247554	76
SL2.40ch01	26263998	26264337	339
SL2.40ch01	26293807	26294078	271
SL2.40ch01	26304133	26304183	50
SL2.40ch01	26308757	26308787	30
SL2.40ch01	26336509	26336546	37
SL2.40ch01	26337212	26337265	53
SL2.40ch01	26364666	26364688	22
SL2.40ch01	26380772	26380802	30
SL2.40ch01	26382399	26382471	72
SL2.40ch01	26386345	26386427	82
SL2.40ch01	26423310	26423390	80
SL2.40ch01	26423447	26423474	27
SL2.40ch01	26425900	26426206	306
SL2.40ch01	26426288	26426436	148
SL2.40ch01	26426619	26426643	24
SL2.40ch01	26426737	26426797	60
SL2.40ch01	26426995	26427051	56
SL2.40ch01	26427152	26427446	294
SL2.40ch01	26428903	26429357	454
SL2.40ch01	26429446	26429551	105
SL2.40ch01	26429649	26429676	27
SL2.40ch01	26429951	26431118	1167
SL2.40ch01	26431186	26431213	27
SL2.40ch01	26431546	26432058	512
SL2.40ch01	26432793	26433422	629
SL2.40ch01	26454514	26454648	134
SL2.40ch01	26457451	26457587	136
SL2.40ch01	26472217	26472830	613
SL2.40ch01	26481274	26481347	73
SL2.40ch01	26482071	26482140	69
SL2.40ch01	26482235	26482282	47
SL2.40ch01	26521930	26521978	48
SL2.40ch01	26522048	26522086	38
SL2.40ch01	26533707	26533728	21
SL2.40ch01	26535722	26535746	24
SL2.40ch01	26536728	26536759	31
SL2.40ch01	26536817	26536847	30
SL2.40ch01	26541150	26545813	4663
SL2.40ch01	26553989	26554723	734
SL2.40ch01	26554788	26554899	111
SL2.40ch01	26554974	26555041	67
SL2.40ch01	26555141	26555224	83
SL2.40ch01	26555275	26555512	237
SL2.40ch01	26573325	26573346	21
SL2.40ch01	26584035	26584101	66
SL2.40ch01	26619655	26619676	21
SL2.40ch01	26621064	26621108	44
SL2.40ch01	26621678	26621767	89
SL2.40ch01	26621868	26621890	22
SL2.40ch01	26622658	26622698	40
SL2.40ch01	26625155	26625190	35
SL2.40ch01	26642579	26642709	130
SL2.40ch01	26745364	26746735	1371
SL2.40ch01	26746849	26748450	1601
SL2.40ch01	26836752	26836793	41
SL2.40ch01	26971098	26971234	136
SL2.40ch01	27073457	27073487	30
SL2.40ch01	27106028	27106052	24
SL2.40ch01	27111379	27111409	30
SL2.40ch01	27113577	27113605	28
SL2.40ch01	27176468	27176491	23
SL2.40ch01	27184024	27184324	300
SL2.40ch01	27234140	27234298	158
SL2.40ch01	27234461	27234668	207
SL2.40ch01	27236873	27236902	29
SL2.40ch01	27241734	27241776	42
SL2.40ch01	27328083	27328136	53
SL2.40ch01	27335143	27335169	26
SL2.40ch01	27354542	27354624	82
SL2.40ch01	27360811	27360898	87
SL2.40ch01	27362027	27362165	138
SL2.40ch01	27547666	27547706	40
SL2.40ch01	27552515	27552548	33
SL2.40ch01	27566448	27566470	22
SL2.40ch01	27580923	27581015	92
SL2.40ch01	27621989	27622022	33
SL2.40ch01	27763851	27763901	50
SL2.40ch01	27806012	27806088	76
SL2.40ch01	27806549	27806682	133
SL2.40ch01	27830535	27830556	21
SL2.40ch01	27832337	27832401	64
SL2.40ch01	27843978	27844043	65
SL2.40ch01	27864311	27864332	21
SL2.40ch01	27898391	27898424	33
SL2.40ch01	27926773	27926974	201
SL2.40ch01	27934213	27934257	44
SL2.40ch01	27935825	27935912	87
SL2.40ch01	27944224	27944264	40
SL2.40ch01	28020590	28020618	28
SL2.40ch01	28024909	28024979	70
SL2.40ch01	28035185	28035213	28
SL2.40ch01	28045094	28045186	92
SL2.40ch01	28070956	28071955	999
SL2.40ch01	28108785	28108885	100
SL2.40ch01	28109396	28109477	81
SL2.40ch01	28113043	28113064	21
SL2.40ch01	28113621	28113732	111
SL2.40ch01	28114153	28114185	32
SL2.40ch01	28114342	28114463	121
SL2.40ch01	28114552	28114911	359
SL2.40ch01	28115939	28115974	35
SL2.40ch01	28169713	28169801	88
SL2.40ch01	28170397	28170535	138
SL2.40ch01	28170762	28170785	23
SL2.40ch01	28170880	28170953	73
SL2.40ch01	28171144	28171411	267
SL2.40ch01	28218393	28218471	78
SL2.40ch01	28257492	28257696	204
SL2.40ch01	28263437	28263521	84
SL2.40ch01	28268499	28268707	208
SL2.40ch01	28268998	28269075	77
SL2.40ch01	28280708	28280839	131
SL2.40ch01	28281212	28281297	85
SL2.40ch01	28281967	28282158	191
SL2.40ch01	28284072	28284106	34
SL2.40ch01	28284715	28284781	66
SL2.40ch01	28285310	28285409	99
SL2.40ch01	28285994	28286032	38
SL2.40ch01	28287509	28287562	53
SL2.40ch01	28357910	28357940	30
SL2.40ch01	28359545	28359567	22
SL2.40ch01	28409611	28409833	222
SL2.40ch01	28413363	28413905	542
SL2.40ch01	28414635	28414882	247
SL2.40ch01	28415167	28415265	98
SL2.40ch01	28420223	28420257	34
SL2.40ch01	28420353	28420385	32
SL2.40ch01	28420397	28420457	60
SL2.40ch01	28420627	28420672	45
SL2.40ch01	28481296	28481434	138
SL2.40ch01	28483507	28483616	109
SL2.40ch01	28483670	28483740	70
SL2.40ch01	28483810	28483845	35
SL2.40ch01	28485214	28485246	32
SL2.40ch01	28486102	28486295	193
SL2.40ch01	28486519	28486561	42
SL2.40ch01	28487204	28487425	221
SL2.40ch01	28488382	28488670	288
SL2.40ch01	28500206	28500231	25
SL2.40ch01	28574738	28574850	112
SL2.40ch01	28574904	28575026	122
SL2.40ch01	28605007	28605075	68
SL2.40ch01	28607297	28607384	87
SL2.40ch01	28675671	28675866	195
SL2.40ch01	28682113	28682179	66
SL2.40ch01	28683405	28683433	28
SL2.40ch01	28718092	28718144	52
SL2.40ch01	28726086	28726213	127
SL2.40ch01	28726439	28726462	23
SL2.40ch01	28727175	28727260	85
SL2.40ch01	28749921	28749973	52
SL2.40ch01	28794237	28794290	53
SL2.40ch01	28869610	28869695	85
SL2.40ch01	28889268	28889336	68
SL2.40ch01	28889595	28889660	65
SL2.40ch01	28908228	28908655	427
SL2.40ch01	29049988	29050154	166
SL2.40ch01	29065917	29065938	21
SL2.40ch01	29075615	29075644	29
SL2.40ch01	29187868	29189819	1951
SL2.40ch01	29213798	29213872	74
SL2.40ch01	29244954	29245058	104
SL2.40ch01	29247382	29247424	42
SL2.40ch01	29247711	29247800	89
SL2.40ch01	29255644	29255728	84
SL2.40ch01	29256044	29256155	111
SL2.40ch01	29258294	29258392	98
SL2.40ch01	29258649	29258697	48
SL2.40ch01	29285752	29285779	27
SL2.40ch01	29285894	29285930	36
SL2.40ch01	29287173	29287209	36
SL2.40ch01	29289866	29289919	53
SL2.40ch01	29298099	29298123	24
SL2.40ch01	29298727	29298821	94
SL2.40ch01	29298964	29299096	132
SL2.40ch01	29308519	29308543	24
SL2.40ch01	29315055	29315281	226
SL2.40ch01	29315335	29315434	99
SL2.40ch01	29323015	29323052	37
SL2.40ch01	29422340	29422428	88
SL2.40ch01	29423022	29423150	128
SL2.40ch01	29425606	29425627	21
SL2.40ch01	29474812	29474838	26
SL2.40ch01	29517444	29517785	341
SL2.40ch01	29528829	29528860	31
SL2.40ch01	29553564	29553629	65
SL2.40ch01	29557714	29557796	82
SL2.40ch01	29633211	29633244	33
SL2.40ch01	29659259	29659294	35
SL2.40ch01	29661193	29661214	21
SL2.40ch01	29684321	29684474	153
SL2.40ch01	29684569	29684598	29
SL2.40ch01	29684894	29685483	589
SL2.40ch01	29685940	29685976	36
SL2.40ch01	29686699	29686903	204
SL2.40ch01	29688057	29688193	136
SL2.40ch01	29688294	29688315	21
SL2.40ch01	29690597	29690941	344
SL2.40ch01	29719650	29719675	25
SL2.40ch01	29733609	29733646	37
SL2.40ch01	29753660	29758755	5095
SL2.40ch01	29758888	29762436	3548
SL2.40ch01	29762521	29767492	4971
SL2.40ch01	29767609	29769314	1705
SL2.40ch01	29769414	29770832	1418
SL2.40ch01	29770897	29771050	153
SL2.40ch01	29771329	29771625	296
SL2.40ch01	29771725	29772000	275
SL2.40ch01	29779180	29779222	42
SL2.40ch01	29779464	29779529	65
SL2.40ch01	29779620	29779949	329
SL2.40ch01	29780287	29780935	648
SL2.40ch01	29780957	29781830	873
SL2.40ch01	29821395	29821451	56
SL2.40ch01	29821554	29821578	24
SL2.40ch01	29828489	29828526	37
SL2.40ch01	29858776	29858809	33
SL2.40ch01	29862505	29862612	107
SL2.40ch01	29870290	29870312	22
SL2.40ch01	29870418	29870561	143
SL2.40ch01	29899409	29899442	33
SL2.40ch01	29951263	29951299	36
SL2.40ch01	29967181	29967237	56
SL2.40ch01	29985772	29985826	54
SL2.40ch01	29986859	29986885	26
SL2.40ch01	29991051	29991083	32
SL2.40ch01	30045801	30045822	21
SL2.40ch01	30074708	30074852	144
SL2.40ch01	30075416	30075450	34
SL2.40ch01	30076744	30076894	150
SL2.40ch01	30117346	30117662	316
SL2.40ch01	30118160	30118459	299
SL2.40ch01	30118843	30118881	38
SL2.40ch01	30119036	30119057	21
SL2.40ch01	30119150	30119256	106
SL2.40ch01	30121080	30121118	38
SL2.40ch01	30123177	30123267	90
SL2.40ch01	30123886	30124026	140
SL2.40ch01	30124203	30124242	39
SL2.40ch01	30163413	30163610	197
SL2.40ch01	30163906	30163969	63
SL2.40ch01	30164329	30164372	43
SL2.40ch01	30167310	30167381	71
SL2.40ch01	30168288	30168309	21
SL2.40ch01	30168903	30168931	28
SL2.40ch01	30169001	30169271	270
SL2.40ch01	30171079	30171123	44
SL2.40ch01	30189451	30189530	79
SL2.40ch01	30191317	30191532	215
SL2.40ch01	30191831	30191951	120
SL2.40ch01	30192015	30192105	90
SL2.40ch01	30192174	30192234	60
SL2.40ch01	30196847	30197042	195
SL2.40ch01	30197442	30197500	58
SL2.40ch01	30197574	30197598	24
SL2.40ch01	30198160	30198225	65
SL2.40ch01	30198294	30198552	258
SL2.40ch01	30198865	30199029	164
SL2.40ch01	30199135	30199217	82
SL2.40ch01	30199398	30199433	35
SL2.40ch01	30199624	30199757	133
SL2.40ch01	30253379	30253414	35
SL2.40ch01	30301539	30301561	22
SL2.40ch01	30341590	30341673	83
SL2.40ch01	30343826	30343850	24
SL2.40ch01	30346557	30346641	84
SL2.40ch01	30347375	30347429	54
SL2.40ch01	30348740	30348797	57
SL2.40ch01	30350408	30350473	65
SL2.40ch01	30351679	30351709	30
SL2.40ch01	30353642	30353668	26
SL2.40ch01	30364617	30364641	24
SL2.40ch01	30371311	30371340	29
SL2.40ch01	30379329	30379466	137
SL2.40ch01	30381303	30381327	24
SL2.40ch01	30388218	30388264	46
SL2.40ch01	30388453	30388551	98
SL2.40ch01	30388631	30388695	64
SL2.40ch01	30388825	30388851	26
SL2.40ch01	30389059	30389204	145
SL2.40ch01	30389597	30389651	54
SL2.40ch01	30415583	30415618	35
SL2.40ch01	30435248	30435297	49
SL2.40ch01	30466428	30466488	60
SL2.40ch01	30489122	30489154	32
SL2.40ch01	30492219	30492308	89
SL2.40ch01	30492325	30492456	131
SL2.40ch01	30555394	30555851	457
SL2.40ch01	30568090	30568171	81
SL2.40ch01	30575933	30576063	130
SL2.40ch01	30580241	30580341	100
SL2.40ch01	30599743	30599779	36
SL2.40ch01	30617709	30617779	70
SL2.40ch01	30617957	30618158	201
SL2.40ch01	30618513	30618829	316
SL2.40ch01	30647000	30647208	208
SL2.40ch01	30650256	30650303	47
SL2.40ch01	30650412	30650503	91
SL2.40ch01	30665104	30665318	214
SL2.40ch01	30665750	30666036	286
SL2.40ch01	30666257	30666300	43
SL2.40ch01	30666403	30666749	346
SL2.40ch01	30666810	30666872	62
SL2.40ch01	30668714	30668784	70
SL2.40ch01	30675834	30675884	50
SL2.40ch01	30691307	30691338	31
SL2.40ch01	30699340	30699362	22
SL2.40ch01	30715945	30715969	24
SL2.40ch01	30731802	30731844	42
SL2.40ch01	30734667	30734703	36
SL2.40ch01	30736500	30736671	171
SL2.40ch01	30736679	30736810	131
SL2.40ch01	30774476	30774515	39
SL2.40ch01	30775369	30775404	35
SL2.40ch01	30776390	30776461	71
SL2.40ch01	30776626	30776732	106
SL2.40ch01	30856848	30856881	33
SL2.40ch01	30857549	30857586	37
SL2.40ch01	30859666	30859718	52
SL2.40ch01	30860396	30860454	58
SL2.40ch01	30884122	30884145	23
SL2.40ch01	30927349	30927374	25
SL2.40ch01	31026838	31026870	32
SL2.40ch01	31043591	31043709	118
SL2.40ch01	31093909	31093981	72
SL2.40ch01	31171505	31171542	37
SL2.40ch01	31291627	31291650	23
SL2.40ch01	31311111	31311205	94
SL2.40ch01	31438525	31440112	1587
SL2.40ch01	31440402	31440764	362
SL2.40ch01	31441013	31441660	647
SL2.40ch01	31441748	31441817	69
SL2.40ch01	31442102	31442183	81
SL2.40ch01	31442279	31442607	328
SL2.40ch01	31442703	31442860	157
SL2.40ch01	31470130	31470253	123
SL2.40ch01	31499727	31499815	88
SL2.40ch01	31499860	31499906	46
SL2.40ch01	31552054	31552079	25
SL2.40ch01	31569250	31569272	22
SL2.40ch01	31597462	31597487	25
SL2.40ch01	31597727	31597876	149
SL2.40ch01	31606649	31606715	66
SL2.40ch01	31608331	31608357	26
SL2.40ch01	31611851	31611913	62
SL2.40ch01	31619549	31619582	33
SL2.40ch01	31623824	31623849	25
SL2.40ch01	31623908	31623962	54
SL2.40ch01	31624824	31624876	52
SL2.40ch01	31670845	31670877	32
SL2.40ch01	31671875	31671976	101
SL2.40ch01	31674231	31674260	29
SL2.40ch01	31675566	31675753	187
SL2.40ch01	31676736	31676759	23
SL2.40ch01	31687979	31688008	29
SL2.40ch01	31696552	31696582	30
SL2.40ch01	31718021	31718097	76
SL2.40ch01	31720052	31720110	58
SL2.40ch01	31720384	31720408	24
SL2.40ch01	31720765	31720828	63
SL2.40ch01	31724533	31724578	45
SL2.40ch01	31732729	31732876	147
SL2.40ch01	31732977	31734967	1990
SL2.40ch01	31735009	31736117	1108
SL2.40ch01	31737490	31738741	1251
SL2.40ch01	31738888	31740219	1331
SL2.40ch01	31740247	31741593	1346
SL2.40ch01	31741692	31741977	285
SL2.40ch01	31742080	31742496	416
SL2.40ch01	31742596	31743621	1025
SL2.40ch01	31743721	31743950	229
SL2.40ch01	31744106	31745840	1734
SL2.40ch01	31745970	31746813	843
[truncated: 67,607 more rows]
