# Supplementary material for: Comparative genomics and phylogenetic discordance of cultivated tomato and close wild relatives
Source: PeerJ. 2015 Feb 26;3:e793. doi: 10.7717/peerj.793 (PMC4358695; doi:10.7717/peerj.793)
Supplement: File S1 — Files are in BED format. gal, S. galapagense; pim, S. pimpinellifolium, yp. YP-1 [file peerj-03-793-s013.zip › Supplemental_File_S1/yp_gaps.gr20.bed]

SL2.40ch01	392424	392453	29
SL2.40ch01	1594065	1594158	93
SL2.40ch01	1621142	1621171	29
SL2.40ch01	1755856	1756440	584
SL2.40ch01	1758281	1758413	132
SL2.40ch01	1758545	1758636	91
SL2.40ch01	1758737	1759075	338
SL2.40ch01	1759176	1759312	136
SL2.40ch01	1759413	1759516	103
SL2.40ch01	1759637	1759735	98
SL2.40ch01	1759906	1760016	110
SL2.40ch01	1760197	1760235	38
SL2.40ch01	1760336	1760360	24
SL2.40ch01	2033180	2033203	23
SL2.40ch01	2033209	2033233	24
SL2.40ch01	2240755	2240780	25
SL2.40ch01	2787927	2787949	22
SL2.40ch01	3471278	3471317	39
SL2.40ch01	3556798	3557179	381
SL2.40ch01	3649048	3649069	21
SL2.40ch01	3686789	3686873	84
SL2.40ch01	3723149	3723199	50
SL2.40ch01	3985793	3985829	36
SL2.40ch01	4086820	4086847	27
SL2.40ch01	4091211	4091356	145
SL2.40ch01	4277968	4278053	85
SL2.40ch01	4294919	4294990	71
SL2.40ch01	4345199	4345262	63
SL2.40ch01	4550697	4550741	44
SL2.40ch01	4551191	4551217	26
SL2.40ch01	5190449	5190555	106
SL2.40ch01	5388297	5388331	34
SL2.40ch01	5409751	5409786	35
SL2.40ch01	5425677	5425702	25
SL2.40ch01	5474690	5474720	30
SL2.40ch01	6353152	6353226	74
SL2.40ch01	6523369	6523420	51
SL2.40ch01	6552721	6552765	44
SL2.40ch01	6557753	6557806	53
SL2.40ch01	6558852	6558892	40
SL2.40ch01	6560766	6560792	26
SL2.40ch01	6902089	6902192	103
SL2.40ch01	6913398	6913420	22
SL2.40ch01	7297830	7297856	26
SL2.40ch01	7365915	7365940	25
SL2.40ch01	8033576	8033606	30
SL2.40ch01	8042763	8042811	48
SL2.40ch01	8532924	8532960	36
SL2.40ch01	9270464	9270492	28
SL2.40ch01	9281583	9281676	93
SL2.40ch01	9487442	9487466	24
SL2.40ch01	9525458	9525492	34
SL2.40ch01	9788488	9788548	60
SL2.40ch01	9983957	9984036	79
SL2.40ch01	10100231	10100309	78
SL2.40ch01	10104774	10104799	25
SL2.40ch01	10118115	10118140	25
SL2.40ch01	10122323	10122459	136
SL2.40ch01	10502375	10502407	32
SL2.40ch01	10828450	10828605	155
SL2.40ch01	10828833	10828867	34
SL2.40ch01	11594855	11594916	61
SL2.40ch01	11596525	11596754	229
SL2.40ch01	11597583	11597794	211
SL2.40ch01	11971366	11971400	34
SL2.40ch01	12059143	12059165	22
SL2.40ch01	12380571	12380592	21
SL2.40ch01	12627445	12627524	79
SL2.40ch01	12948997	12949025	28
SL2.40ch01	13194630	13194651	21
SL2.40ch01	13814935	13814981	46
SL2.40ch01	14067535	14067559	24
SL2.40ch01	14067580	14067605	25
SL2.40ch01	14678721	14678742	21
SL2.40ch01	15400376	15400464	88
SL2.40ch01	15493849	15493870	21
SL2.40ch01	15500818	15500979	161
SL2.40ch01	15558538	15558568	30
SL2.40ch01	15760128	15760149	21
SL2.40ch01	16314843	16314879	36
SL2.40ch01	16548402	16548440	38
SL2.40ch01	16584454	16584483	29
SL2.40ch01	16637128	16637164	36
SL2.40ch01	16878133	16878165	32
SL2.40ch01	17115794	17115900	106
SL2.40ch01	17471599	17471646	47
SL2.40ch01	18128965	18128989	24
SL2.40ch01	18140286	18140329	43
SL2.40ch01	18542455	18542477	22
SL2.40ch01	18618976	18618998	22
SL2.40ch01	18653564	18653614	50
SL2.40ch01	18777503	18777580	77
SL2.40ch01	18917670	18917691	21
SL2.40ch01	18945619	18945654	35
SL2.40ch01	19351011	19351044	33
SL2.40ch01	19394775	19394798	23
SL2.40ch01	19395796	19395833	37
SL2.40ch01	19447082	19447127	45
SL2.40ch01	19573440	19573483	43
SL2.40ch01	19573532	19573555	23
SL2.40ch01	19973809	19973857	48
SL2.40ch01	20059487	20059571	84
SL2.40ch01	20137642	20137664	22
SL2.40ch01	20145303	20145376	73
SL2.40ch01	20471626	20471651	25
SL2.40ch01	20836900	20836945	45
SL2.40ch01	20837063	20837093	30
SL2.40ch01	21292884	21292907	23
SL2.40ch01	21372374	21372547	173
SL2.40ch01	21372677	21372704	27
SL2.40ch01	21465164	21465268	104
SL2.40ch01	21465850	21465880	30
SL2.40ch01	21606752	21606776	24
SL2.40ch01	21653257	21653347	90
SL2.40ch01	21653468	21653778	310
SL2.40ch01	22157244	22157269	25
SL2.40ch01	22642526	22642553	27
SL2.40ch01	23567826	23567852	26
SL2.40ch01	23708532	23708555	23
SL2.40ch01	24340177	24340274	97
SL2.40ch01	24342876	24342951	75
SL2.40ch01	24348135	24348226	91
SL2.40ch01	24758812	24758834	22
SL2.40ch01	24943602	24943650	48
SL2.40ch01	24944858	24944888	30
SL2.40ch01	25407464	25407509	45
SL2.40ch01	25410530	25410557	27
SL2.40ch01	26458316	26458361	45
SL2.40ch01	26618554	26618648	94
SL2.40ch01	27357222	27357266	44
SL2.40ch01	27359691	27359721	30
SL2.40ch01	27547665	27547770	105
SL2.40ch01	27566263	27566311	48
SL2.40ch01	27621979	27622022	43
SL2.40ch01	27897717	27897751	34
SL2.40ch01	28420402	28420461	59
SL2.40ch01	28420562	28420639	77
SL2.40ch01	28574649	28574793	144
SL2.40ch01	29029548	29029598	50
SL2.40ch01	29285894	29285941	47
SL2.40ch01	29298727	29298821	94
SL2.40ch01	29688278	29688301	23
SL2.40ch01	29690541	29690592	51
SL2.40ch01	30124716	30124756	40
SL2.40ch01	30169721	30169781	60
SL2.40ch01	30425253	30425279	26
SL2.40ch01	30492271	30492308	37
SL2.40ch01	30743171	30743208	37
SL2.40ch01	30859666	30859743	77
SL2.40ch01	31142605	31142629	24
SL2.40ch01	31883838	31883878	40
SL2.40ch01	31985882	31985908	26
SL2.40ch01	32033598	32033639	41
SL2.40ch01	32033739	32033800	61
SL2.40ch01	32290817	32290855	38
SL2.40ch01	32458102	32458124	22
SL2.40ch01	32606592	32606620	28
SL2.40ch01	32764092	32764136	44
SL2.40ch01	32770879	32770901	22
SL2.40ch01	33046982	33047067	85
SL2.40ch01	33058163	33058192	29
SL2.40ch01	33141864	33141950	86
SL2.40ch01	33491080	33491173	93
SL2.40ch01	33491336	33491389	53
SL2.40ch01	33681153	33681211	58
SL2.40ch01	33789959	33789991	32
SL2.40ch01	33802433	33802467	34
SL2.40ch01	34280316	34280404	88
SL2.40ch01	34298447	34298470	23
SL2.40ch01	34561289	34561363	74
SL2.40ch01	34620071	34620174	103
SL2.40ch01	34622928	34622955	27
SL2.40ch01	34931360	34931399	39
SL2.40ch01	35037706	35037792	86
SL2.40ch01	35048173	35048203	30
SL2.40ch01	35295318	35295343	25
SL2.40ch01	35306490	35306540	50
SL2.40ch01	35753539	35753573	34
SL2.40ch01	35837023	35837046	23
SL2.40ch01	35839368	35839433	65
SL2.40ch01	35870407	35870432	25
SL2.40ch01	35931890	35931914	24
SL2.40ch01	35965696	35965727	31
SL2.40ch01	36085558	36085580	22
SL2.40ch01	36191200	36191252	52
SL2.40ch01	36334739	36334776	37
SL2.40ch01	36336785	36336858	73
SL2.40ch01	36403350	36403382	32
SL2.40ch01	36410238	36410292	54
SL2.40ch01	36460117	36460190	73
SL2.40ch01	36608442	36608466	24
SL2.40ch01	36615264	36615287	23
SL2.40ch01	36639901	36639929	28
SL2.40ch01	36683966	36684002	36
SL2.40ch01	37527960	37527994	34
SL2.40ch01	37566392	37566452	60
SL2.40ch01	37673722	37673777	55
SL2.40ch01	38192413	38192537	124
SL2.40ch01	38195203	38195263	60
SL2.40ch01	38205010	38205052	42
SL2.40ch01	38378848	38378877	29
SL2.40ch01	38688260	38688320	60
SL2.40ch01	38689704	38689725	21
SL2.40ch01	38689752	38689896	144
SL2.40ch01	38690447	38690486	39
SL2.40ch01	38769308	38769346	38
SL2.40ch01	38772366	38772404	38
SL2.40ch01	38805524	38805590	66
SL2.40ch01	38975083	38975163	80
SL2.40ch01	39053132	39053173	41
SL2.40ch01	39078243	39078287	44
SL2.40ch01	39113037	39113068	31
SL2.40ch01	39117990	39118049	59
SL2.40ch01	39118150	39118175	25
SL2.40ch01	39424238	39424262	24
SL2.40ch01	39497472	39497506	34
SL2.40ch01	39499338	39499365	27
SL2.40ch01	39614307	39614414	107
SL2.40ch01	39645584	39645607	23
SL2.40ch01	39702841	39702881	40
SL2.40ch01	39740728	39740777	49
SL2.40ch01	39785995	39786021	26
SL2.40ch01	39812521	39812543	22
SL2.40ch01	39835523	39835589	66
SL2.40ch01	39906865	39906893	28
SL2.40ch01	39938023	39938048	25
SL2.40ch01	39949671	39949705	34
SL2.40ch01	40057082	40057105	23
SL2.40ch01	40057123	40057164	41
SL2.40ch01	40063449	40063564	115
SL2.40ch01	40063574	40063620	46
SL2.40ch01	40099963	40099995	32
SL2.40ch01	40111528	40111565	37
SL2.40ch01	40153227	40153255	28
SL2.40ch01	40156891	40156946	55
SL2.40ch01	40157472	40157569	97
SL2.40ch01	40242867	40242893	26
SL2.40ch01	40372889	40372918	29
SL2.40ch01	40373107	40373132	25
SL2.40ch01	40575104	40575153	49
SL2.40ch01	40876785	40876859	74
SL2.40ch01	41200926	41200994	68
SL2.40ch01	41692699	41692737	38
SL2.40ch01	41693539	41693566	27
SL2.40ch01	41723530	41723565	35
SL2.40ch01	41903776	41903988	212
SL2.40ch01	42227645	42227666	21
SL2.40ch01	42536525	42536553	28
SL2.40ch01	42659241	42659317	76
SL2.40ch01	42659386	42659469	83
SL2.40ch01	43287907	43287973	66
SL2.40ch01	43487219	43487247	28
SL2.40ch01	43633962	43633987	25
SL2.40ch01	43814472	43814564	92
SL2.40ch01	43878440	43878486	46
SL2.40ch01	43999117	43999187	70
SL2.40ch01	44187661	44187703	42
SL2.40ch01	44406477	44406520	43
SL2.40ch01	44518376	44518421	45
SL2.40ch01	44524720	44524741	21
SL2.40ch01	44609217	44609304	87
SL2.40ch01	44612198	44612285	87
SL2.40ch01	44725170	44725201	31
SL2.40ch01	44727193	44727229	36
SL2.40ch01	44747330	44747361	31
SL2.40ch01	44760997	44761034	37
SL2.40ch01	44800366	44800412	46
SL2.40ch01	44879481	44879529	48
SL2.40ch01	44879813	44879870	57
SL2.40ch01	44978398	44978432	34
SL2.40ch01	45008291	45008324	33
SL2.40ch01	45010185	45010214	29
SL2.40ch01	45214318	45214390	72
SL2.40ch01	45215730	45215771	41
SL2.40ch01	45215871	45215968	97
SL2.40ch01	45301932	45301972	40
SL2.40ch01	45302284	45302317	33
SL2.40ch01	45321379	45321574	195
SL2.40ch01	45325795	45325863	68
SL2.40ch01	45340825	45340868	43
SL2.40ch01	45456846	45456891	45
SL2.40ch01	45595825	45595914	89
SL2.40ch01	46201513	46201542	29
SL2.40ch01	46220765	46220829	64
SL2.40ch01	46229999	46230038	39
SL2.40ch01	46230227	46230378	151
SL2.40ch01	46230569	46230689	120
SL2.40ch01	46675656	46675686	30
SL2.40ch01	47165732	47165755	23
SL2.40ch01	47477125	47477152	27
SL2.40ch01	47481157	47481185	28
SL2.40ch01	47506507	47506685	178
SL2.40ch01	47874973	47875018	45
SL2.40ch01	47877206	47877307	101
SL2.40ch01	48237031	48237062	31
SL2.40ch01	48242078	48242125	47
SL2.40ch01	48282904	48282950	46
SL2.40ch01	48337135	48337159	24
SL2.40ch01	48338009	48338099	90
SL2.40ch01	48339299	48339338	39
SL2.40ch01	48344548	48344572	24
SL2.40ch01	48716068	48716122	54
SL2.40ch01	49346563	49346601	38
SL2.40ch01	49622106	49622153	47
SL2.40ch01	49622283	49622469	186
SL2.40ch01	49622570	49622597	27
SL2.40ch01	49713672	49713711	39
SL2.40ch01	50088089	50088117	28
SL2.40ch01	50137222	50137259	37
SL2.40ch01	50139660	50139718	58
SL2.40ch01	50139959	50140086	127
SL2.40ch01	50150903	50150945	42
SL2.40ch01	50222607	50222639	32
SL2.40ch01	50357302	50357379	77
SL2.40ch01	50357624	50357714	90
SL2.40ch01	50386015	50386160	145
SL2.40ch01	50502218	50502242	24
SL2.40ch01	50794254	50794292	38
SL2.40ch01	51219064	51219100	36
SL2.40ch01	51324409	51324431	22
SL2.40ch01	51325138	51325225	87
SL2.40ch01	51325260	51325347	87
SL2.40ch01	52041522	52041582	60
SL2.40ch01	52067762	52067793	31
SL2.40ch01	52368733	52368776	43
SL2.40ch01	52795216	52795240	24
SL2.40ch01	52795596	52795628	32
SL2.40ch01	52814266	52814356	90
SL2.40ch01	52850606	52850680	74
SL2.40ch01	52850867	52850903	36
SL2.40ch01	53050979	53051026	47
SL2.40ch01	53244732	53244784	52
SL2.40ch01	53272327	53272417	90
SL2.40ch01	53398862	53398892	30
SL2.40ch01	53718681	53718727	46
SL2.40ch01	53735060	53735149	89
SL2.40ch01	53749486	53749521	35
SL2.40ch01	53882832	53882854	22
SL2.40ch01	54396576	54396600	24
SL2.40ch01	54938305	54938327	22
SL2.40ch01	54948901	54948993	92
SL2.40ch01	54949966	54950010	44
SL2.40ch01	54992222	54992255	33
SL2.40ch01	55132230	55132264	34
SL2.40ch01	55369808	55369897	89
SL2.40ch01	55374484	55374516	32
SL2.40ch01	55374715	55374741	26
SL2.40ch01	55376544	55376654	110
SL2.40ch01	55398165	55398207	42
SL2.40ch01	55404222	55404247	25
SL2.40ch01	55913540	55913597	57
SL2.40ch01	55921557	55921638	81
SL2.40ch01	55922644	55922707	63
SL2.40ch01	56111797	56111858	61
SL2.40ch01	56303600	56303720	120
SL2.40ch01	56370739	56370798	59
SL2.40ch01	56428158	56428248	90
SL2.40ch01	56700350	56700485	135
SL2.40ch01	56709448	56709523	75
SL2.40ch01	56709693	56709728	35
SL2.40ch01	56782279	56782306	27
SL2.40ch01	56785230	56785288	58
SL2.40ch01	56878078	56878114	36
SL2.40ch01	56894280	56894327	47
SL2.40ch01	56927090	56927138	48
SL2.40ch01	57009080	57009155	75
SL2.40ch01	57009256	57009280	24
SL2.40ch01	57179713	57179803	90
SL2.40ch01	57451961	57451987	26
SL2.40ch01	57680985	57681009	24
SL2.40ch01	58627990	58628058	68
SL2.40ch01	58641520	58641549	29
SL2.40ch01	58739593	58739684	91
SL2.40ch01	58837794	58837831	37
SL2.40ch01	58839856	58839919	63
SL2.40ch01	58840721	58840765	44
SL2.40ch01	58896307	58896331	24
SL2.40ch01	59154556	59154648	92
SL2.40ch01	59493204	59493288	84
SL2.40ch01	59493294	59493384	90
SL2.40ch01	59515847	59515872	25
SL2.40ch01	59578067	59578115	48
SL2.40ch01	59800587	59800622	35
SL2.40ch01	59803817	59803843	26
SL2.40ch01	59876255	59876280	25
SL2.40ch01	59984612	59984655	43
SL2.40ch01	60041198	60041298	100
SL2.40ch01	60052825	60052893	68
SL2.40ch01	60230321	60230388	67
SL2.40ch01	60459652	60459695	43
SL2.40ch01	60501880	60501967	87
SL2.40ch01	60937917	60937939	22
SL2.40ch01	61208273	61208343	70
SL2.40ch01	61220902	61220932	30
SL2.40ch01	61285426	61285481	55
SL2.40ch01	61455588	61455783	195
SL2.40ch01	61458630	61458656	26
SL2.40ch01	61458956	61458991	35
SL2.40ch01	61481831	61481907	76
SL2.40ch01	61960007	61960041	34
SL2.40ch01	62042041	62042182	141
SL2.40ch01	62042342	62042453	111
SL2.40ch01	62236286	62236322	36
SL2.40ch01	62243750	62243812	62
SL2.40ch01	62574212	62574248	36
SL2.40ch01	62593890	62593915	25
SL2.40ch01	62594170	62594207	37
SL2.40ch01	62937705	62937830	125
SL2.40ch01	62938493	62938514	21
SL2.40ch01	62938550	62938601	51
SL2.40ch01	63361878	63361903	25
SL2.40ch01	63664189	63664261	72
SL2.40ch01	63665022	63665047	25
SL2.40ch01	64124115	64124148	33
SL2.40ch01	64295548	64295572	24
SL2.40ch01	64296173	64296203	30
SL2.40ch01	64964027	64964055	28
SL2.40ch01	65480086	65480115	29
SL2.40ch01	65520548	65520582	34
SL2.40ch01	65706790	65706814	24
SL2.40ch01	66192790	66192823	33
SL2.40ch01	66624639	66624732	93
SL2.40ch01	66624933	66624954	21
SL2.40ch01	66745759	66745780	21
SL2.40ch01	66750124	66750176	52
SL2.40ch01	66780746	66780933	187
SL2.40ch01	66830523	66830595	72
SL2.40ch01	66970594	66970650	56
SL2.40ch01	67131280	67131308	28
SL2.40ch01	67176976	67176999	23
SL2.40ch01	67585141	67585238	97
SL2.40ch01	67872318	67872352	34
SL2.40ch01	67872361	67872451	90
SL2.40ch01	68071584	68071613	29
SL2.40ch01	68141407	68141448	41
SL2.40ch01	68937478	68937722	244
SL2.40ch01	69412335	69412381	46
SL2.40ch01	69423234	69423484	250
SL2.40ch01	69425150	69425185	35
SL2.40ch01	69437971	69438113	142
SL2.40ch01	70035886	70035935	49
SL2.40ch01	70698456	70698501	45
SL2.40ch01	70699808	70699943	135
SL2.40ch01	71158507	71158536	29
SL2.40ch01	71576510	71576572	62
SL2.40ch01	71598571	71598615	44
SL2.40ch01	71723418	71723441	23
SL2.40ch01	71849019	71849043	24
SL2.40ch01	72194181	72194212	31
SL2.40ch01	72418204	72418227	23
SL2.40ch01	72418364	72418453	89
SL2.40ch01	72633801	72633833	32
SL2.40ch01	72767592	72767635	43
SL2.40ch01	72767853	72767890	37
SL2.40ch01	72858153	72858234	81
SL2.40ch01	72963777	72963821	44
SL2.40ch01	72993358	72993406	48
SL2.40ch01	73178003	73178079	76
SL2.40ch01	73392301	73392344	43
SL2.40ch01	73500410	73500469	59
SL2.40ch01	73502931	73502975	44
SL2.40ch01	73505875	73505898	23
SL2.40ch01	74990986	74991026	40
SL2.40ch01	75406774	75406809	35
SL2.40ch01	75907246	75907297	51
SL2.40ch01	75974136	75974164	28
SL2.40ch01	75997909	75997931	22
SL2.40ch01	75999694	75999742	48
SL2.40ch01	75999902	75999973	71
SL2.40ch01	76005122	76005285	163
SL2.40ch01	76005529	76005601	72
SL2.40ch01	76009572	76009643	71
SL2.40ch01	76009763	76009853	90
SL2.40ch01	76013667	76013696	29
SL2.40ch01	76015032	76015112	80
SL2.40ch01	76029316	76029350	34
SL2.40ch01	76131401	76131479	78
SL2.40ch01	76158395	76158481	86
SL2.40ch01	76520087	76520138	51
SL2.40ch01	77052001	77052037	36
SL2.40ch01	77270565	77270587	22
SL2.40ch01	77270674	77270708	34
SL2.40ch01	77290923	77291013	90
SL2.40ch01	77546991	77547181	190
SL2.40ch01	77547219	77547520	301
SL2.40ch01	77547716	77547842	126
SL2.40ch01	77547969	77548151	182
SL2.40ch01	78207942	78208045	103
SL2.40ch01	78241940	78241975	35
SL2.40ch01	78823339	78823438	99
SL2.40ch01	79398624	79398647	23
SL2.40ch01	80312588	80312658	70
SL2.40ch01	80327175	80327225	50
SL2.40ch01	80328177	80328284	107
SL2.40ch01	80328762	80328793	31
SL2.40ch01	80329332	80329408	76
SL2.40ch01	80329629	80329782	153
SL2.40ch01	80330200	80330233	33
SL2.40ch01	80347801	80347855	54
SL2.40ch01	80347868	80347916	48
SL2.40ch01	80918900	80918923	23
SL2.40ch01	81119311	81119352	41
SL2.40ch01	81355006	81355047	41
SL2.40ch01	81361011	81361135	124
SL2.40ch01	81363849	81363884	35
SL2.40ch01	81555219	81555254	35
SL2.40ch01	81597899	81597941	42
SL2.40ch01	81704329	81704360	31
SL2.40ch01	81854227	81854278	51
SL2.40ch01	81854510	81854565	55
SL2.40ch01	81854967	81854988	21
SL2.40ch01	82052864	82052947	83
SL2.40ch01	82054051	82054121	70
SL2.40ch01	82059874	82060053	179
SL2.40ch01	82061002	82061145	143
SL2.40ch01	82063370	82063403	33
SL2.40ch01	82067698	82067754	56
SL2.40ch01	82162714	82162745	31
SL2.40ch01	82476432	82476485	53
SL2.40ch01	82489237	82489282	45
SL2.40ch01	82489341	82489381	40
SL2.40ch01	82489502	82489559	57
SL2.40ch01	82489838	82489864	26
SL2.40ch01	82697550	82697708	158
SL2.40ch01	82697710	82697808	98
SL2.40ch01	82767096	82767134	38
SL2.40ch01	82831529	82831591	62
SL2.40ch01	83114005	83114035	30
SL2.40ch01	83115004	83115069	65
SL2.40ch01	83115889	83115939	50
SL2.40ch01	83116066	83116343	277
SL2.40ch01	83116418	83116508	90
SL2.40ch01	83116551	83116641	90
SL2.40ch01	83132605	83132675	70
SL2.40ch01	83735236	83735454	218
SL2.40ch01	83735777	83735801	24
SL2.40ch01	83865688	83865714	26
SL2.40ch01	83865847	83865886	39
SL2.40ch01	84402837	84402874	37
SL2.40ch01	84424662	84424698	36
SL2.40ch01	84424862	84424911	49
SL2.40ch01	84425012	84425304	292
SL2.40ch01	84425713	84425860	147
SL2.40ch01	84425961	84425991	30
SL2.40ch01	84632636	84632690	54
SL2.40ch01	85361349	85361373	24
SL2.40ch01	85473110	85473222	112
SL2.40ch01	85473373	85473414	41
SL2.40ch01	85500859	85500882	23
SL2.40ch01	85500983	85501018	35
SL2.40ch01	85503201	85503228	27
SL2.40ch01	85504370	85504475	105
SL2.40ch01	85644969	85645024	55
SL2.40ch01	85645154	85645241	87
SL2.40ch01	85645372	85645427	55
SL2.40ch01	85694618	85694681	63
SL2.40ch01	85695494	85695516	22
SL2.40ch01	85696863	85697035	172
SL2.40ch01	85697722	85697945	223
SL2.40ch01	85709932	85710001	69
SL2.40ch01	85896899	85896932	33
SL2.40ch01	85899048	85899072	24
SL2.40ch01	85899237	85899295	58
SL2.40ch01	85932393	85932498	105
SL2.40ch01	85934124	85934181	57
SL2.40ch01	85940605	85940741	136
SL2.40ch01	85959754	85959837	83
SL2.40ch01	85976462	85976485	23
SL2.40ch01	86022677	86022705	28
SL2.40ch01	86023417	86023586	169
SL2.40ch01	86024187	86024290	103
SL2.40ch01	86024333	86025513	1180
SL2.40ch01	86025614	86025690	76
SL2.40ch01	86025791	86025948	157
SL2.40ch01	86242165	86242201	36
SL2.40ch01	86424563	86424817	254
SL2.40ch01	86878715	86878827	112
SL2.40ch01	86991287	86991312	25
SL2.40ch01	87068169	87068208	39
SL2.40ch01	87107516	87107576	60
SL2.40ch01	87242894	87242920	26
SL2.40ch01	87320297	87320565	268
SL2.40ch01	87456427	87456460	33
SL2.40ch01	87456639	87456698	59
SL2.40ch01	87469902	87469924	22
SL2.40ch01	87485771	87485852	81
SL2.40ch01	87485910	87485940	30
SL2.40ch01	87537761	87537788	27
SL2.40ch01	87578348	87578438	90
SL2.40ch01	87677794	87677833	39
SL2.40ch01	87946272	87946328	56
SL2.40ch01	87946334	87946396	62
SL2.40ch01	87948248	87948279	31
SL2.40ch01	87990620	87990811	191
SL2.40ch01	88016506	88016535	29
SL2.40ch01	88178994	88179049	55
SL2.40ch01	89462101	89462163	62
SL2.40ch01	89463533	89463567	34
SL2.40ch01	89471860	89471885	25
SL2.40ch01	89699168	89699258	90
SL2.40ch01	89843881	89844087	206
SL2.40ch01	90069390	90069447	57
SL2.40ch01	90243875	90243921	46
SL2.40ch02	27906	27972	66
SL2.40ch02	30807	30850	43
SL2.40ch02	350556	350590	34
SL2.40ch02	443838	443919	81
SL2.40ch02	525674	525813	139
SL2.40ch02	631808	631917	109
SL2.40ch02	752339	752376	37
SL2.40ch02	877312	877403	91
SL2.40ch02	964546	964570	24
SL2.40ch02	1182265	1182333	68
SL2.40ch02	1196110	1196171	61
SL2.40ch02	1754946	1754981	35
SL2.40ch02	1769590	1769612	22
SL2.40ch02	1810211	1810259	48
SL2.40ch02	1812486	1812561	75
SL2.40ch02	1823594	1823615	21
SL2.40ch02	1935100	1935128	28
SL2.40ch02	2039171	2039196	25
SL2.40ch02	2061019	2061045	26
SL2.40ch02	2282162	2282214	52
SL2.40ch02	2284276	2284312	36
SL2.40ch02	2944836	2944864	28
SL2.40ch02	2946799	2946821	22
SL2.40ch02	2950442	2950469	27
SL2.40ch02	2964495	2964560	65
SL2.40ch02	3123175	3123339	164
SL2.40ch02	3258982	3259003	21
SL2.40ch02	3496735	3496825	90
SL2.40ch02	4521224	4521248	24
SL2.40ch02	4889353	4889388	35
SL2.40ch02	4916239	4916261	22
SL2.40ch02	5258386	5258409	23
SL2.40ch02	5666176	5666202	26
SL2.40ch02	7539742	7539808	66
SL2.40ch02	8311238	8311261	23
SL2.40ch02	8618618	8618681	63
SL2.40ch02	9564249	9564283	34
SL2.40ch02	9565160	9565224	64
SL2.40ch02	9791019	9791063	44
SL2.40ch02	10128487	10128546	59
SL2.40ch02	10157311	10157348	37
SL2.40ch02	11076918	11076968	50
SL2.40ch02	12310402	12310467	65
SL2.40ch02	12364515	12364588	73
SL2.40ch02	12600600	12600623	23
SL2.40ch02	12841808	12841832	24
SL2.40ch02	13675693	13675722	29
SL2.40ch02	13689129	13689158	29
SL2.40ch02	13900336	13900377	41
SL2.40ch02	14467665	14467713	48
SL2.40ch02	14880162	14880272	110
SL2.40ch02	14893017	14893043	26
SL2.40ch02	14908804	14908834	30
SL2.40ch02	15393351	15393385	34
SL2.40ch02	15608069	15608102	33
SL2.40ch02	15906596	15906629	33
SL2.40ch02	16516789	16516812	23
SL2.40ch02	16974398	16974442	44
SL2.40ch02	17516134	17516236	102
SL2.40ch02	17776575	17776625	50
SL2.40ch02	17777549	17777573	24
SL2.40ch02	18054713	18054858	145
SL2.40ch02	18736535	18736683	148
SL2.40ch02	18770413	18770439	26
SL2.40ch02	18914168	18914196	28
SL2.40ch02	19070709	19070734	25
SL2.40ch02	19133841	19133907	66
SL2.40ch02	19159661	19159694	33
SL2.40ch02	19229244	19229284	40
SL2.40ch02	19423564	19423592	28
SL2.40ch02	19528614	19528650	36
SL2.40ch02	19528706	19528804	98
SL2.40ch02	19588380	19588424	44
SL2.40ch02	20035219	20035276	57
SL2.40ch02	20432585	20432606	21
SL2.40ch02	20489225	20489249	24
SL2.40ch02	20536029	20536062	33
SL2.40ch02	20703254	20703353	99
SL2.40ch02	20767145	20767235	90
SL2.40ch02	20899115	20899161	46
SL2.40ch02	20955460	20955493	33
SL2.40ch02	20955582	20955614	32
SL2.40ch02	21084172	21084209	37
SL2.40ch02	21131087	21131140	53
SL2.40ch02	21207068	21207184	116
SL2.40ch02	21579931	21579952	21
SL2.40ch02	21667878	21667919	41
SL2.40ch02	21813572	21813619	47
SL2.40ch02	21822511	21822561	50
SL2.40ch02	22076107	22076129	22
SL2.40ch02	22115218	22115255	37
SL2.40ch02	22290771	22290794	23
SL2.40ch02	22323653	22323693	40
SL2.40ch02	23030058	23030091	33
SL2.40ch02	23105728	23105802	74
SL2.40ch02	23105903	23105982	79
SL2.40ch02	23132026	23132049	23
SL2.40ch02	23132565	23132633	68
SL2.40ch02	23132819	23132944	125
SL2.40ch02	23133661	23133705	44
SL2.40ch02	23138218	23138243	25
SL2.40ch02	23280935	23280962	27
SL2.40ch02	23285391	23285417	26
SL2.40ch02	23325288	23325312	24
SL2.40ch02	23885321	23885346	25
SL2.40ch02	24424371	24424400	29
SL2.40ch02	24528650	24528689	39
SL2.40ch02	24529075	24529097	22
SL2.40ch02	24530115	24530163	48
SL2.40ch02	25214775	25214800	25
SL2.40ch02	25522055	25522164	109
SL2.40ch02	25522237	25522272	35
SL2.40ch02	25550734	25550771	37
SL2.40ch02	26085681	26085712	31
SL2.40ch02	26105768	26105793	25
SL2.40ch02	26109959	26109999	40
SL2.40ch02	27065063	27065119	56
SL2.40ch02	27332272	27332297	25
SL2.40ch02	27624997	27625023	26
SL2.40ch02	27675115	27675145	30
SL2.40ch02	27748947	27749062	115
SL2.40ch02	27749163	27749215	52
SL2.40ch02	27794334	27794433	99
SL2.40ch02	28120552	28120609	57
SL2.40ch02	28202663	28202698	35
SL2.40ch02	28508796	28508833	37
SL2.40ch02	28620373	28620430	57
SL2.40ch02	28623354	28623399	45
SL2.40ch02	28623614	28623652	38
SL2.40ch02	28682826	28682978	152
SL2.40ch02	28744701	28744734	33
SL2.40ch02	28773755	28773776	21
SL2.40ch02	28807579	28807615	36
SL2.40ch02	28972339	28972372	33
SL2.40ch02	29024971	29024996	25
SL2.40ch02	29036734	29036844	110
SL2.40ch02	29036959	29037024	65
SL2.40ch02	29102372	29102417	45
SL2.40ch02	29136529	29136638	109
SL2.40ch02	29208644	29208684	40
SL2.40ch02	29450865	29450953	88
SL2.40ch02	29455771	29455826	55
SL2.40ch02	29460335	29460388	53
SL2.40ch02	29642491	29642525	34
SL2.40ch02	29716117	29716147	30
SL2.40ch02	29743529	29743678	149
SL2.40ch02	29762590	29762615	25
SL2.40ch02	29965559	29965649	90
SL2.40ch02	29994040	29994066	26
SL2.40ch02	29995495	29995529	34
SL2.40ch02	30037757	30037791	34
SL2.40ch02	30037899	30037978	79
SL2.40ch02	30202057	30202130	73
SL2.40ch02	30202343	30202368	25
SL2.40ch02	30202466	30202689	223
SL2.40ch02	30341197	30341228	31
SL2.40ch02	30454829	30454935	106
SL2.40ch02	30455077	30455127	50
SL2.40ch02	30459778	30459824	46
SL2.40ch02	30492439	30492472	33
SL2.40ch02	30492672	30492719	47
SL2.40ch02	30494753	30494804	51
SL2.40ch02	30588899	30588924	25
SL2.40ch02	30662561	30662650	89
SL2.40ch02	30662683	30662773	90
SL2.40ch02	30662929	30663075	146
SL2.40ch02	30677334	30677423	89
SL2.40ch02	30680502	30680527	25
SL2.40ch02	30721954	30722023	69
SL2.40ch02	30722224	30722480	256
SL2.40ch02	30723072	30723459	387
SL2.40ch02	30724835	30724866	31
SL2.40ch02	30724967	30726115	1148
SL2.40ch02	30726251	30726508	257
SL2.40ch02	30726661	30726742	81
SL2.40ch02	30727043	30727151	108
SL2.40ch02	30728542	30728572	30
SL2.40ch02	30739125	30739187	62
SL2.40ch02	30801949	30802016	67
SL2.40ch02	30974241	30974324	83
SL2.40ch02	31051986	31052014	28
SL2.40ch02	31060669	31060692	23
SL2.40ch02	31106796	31106860	64
SL2.40ch02	31106956	31107145	189
SL2.40ch02	31107212	31107639	427
SL2.40ch02	31107812	31108321	509
SL2.40ch02	31377567	31377606	39
SL2.40ch02	31527129	31527384	255
SL2.40ch02	31527694	31527741	47
SL2.40ch02	31528434	31528495	61
SL2.40ch02	31528642	31528678	36
SL2.40ch02	31528786	31528808	22
SL2.40ch02	31536557	31536579	22
SL2.40ch02	31584106	31584151	45
SL2.40ch02	31587329	31587361	32
SL2.40ch02	31608838	31608874	36
SL2.40ch02	31609487	31609509	22
SL2.40ch02	31644484	31644505	21
SL2.40ch02	31645754	31645801	47
SL2.40ch02	31687514	31687615	101
SL2.40ch02	31693267	31693388	121
SL2.40ch02	31719663	31719700	37
SL2.40ch02	31725540	31725704	164
SL2.40ch02	31725960	31725984	24
SL2.40ch02	31726107	31726217	110
SL2.40ch02	31726347	31726437	90
SL2.40ch02	31726541	31726643	102
SL2.40ch02	31726744	31726868	124
SL2.40ch02	31726969	31727008	39
SL2.40ch02	31727076	31727183	107
SL2.40ch02	31727628	31727827	199
SL2.40ch02	31729221	31729292	71
SL2.40ch02	31864970	31865133	163
SL2.40ch02	31891636	31891665	29
SL2.40ch02	31914872	31914913	41
SL2.40ch02	32004894	32004959	65
SL2.40ch02	32237486	32237507	21
SL2.40ch02	32339923	32340042	119
SL2.40ch02	32350019	32350045	26
SL2.40ch02	32358655	32358758	103
SL2.40ch02	32754696	32754719	23
SL2.40ch02	32754738	32754780	42
SL2.40ch02	32757195	32757226	31
SL2.40ch02	32758042	32758067	25
SL2.40ch02	32832675	32832751	76
SL2.40ch02	32988270	32988323	53
SL2.40ch02	33286996	33287041	45
SL2.40ch02	33312044	33312070	26
SL2.40ch02	33325429	33325458	29
SL2.40ch02	33329322	33329354	32
SL2.40ch02	33605903	33606145	242
SL2.40ch02	33608067	33608229	162
SL2.40ch02	33609106	33609152	46
SL2.40ch02	33609253	33609359	106
SL2.40ch02	33610048	33610087	39
SL2.40ch02	33610207	33610240	33
SL2.40ch02	33610377	33610442	65
SL2.40ch02	33610543	33610774	231
SL2.40ch02	33611725	33611756	31
SL2.40ch02	33612901	33612968	67
SL2.40ch02	33613124	33613173	49
SL2.40ch02	33613274	33613583	309
SL2.40ch02	33942068	33942136	68
SL2.40ch02	34432708	34432745	37
SL2.40ch02	34433606	34433646	40
SL2.40ch02	34434954	34434996	42
SL2.40ch02	34436100	34436123	23
SL2.40ch02	34437186	34437220	34
SL2.40ch02	34438223	34438255	32
SL2.40ch02	34440786	34440821	35
SL2.40ch02	34443408	34443498	90
SL2.40ch02	34449671	34449694	23
SL2.40ch02	34452006	34452054	48
SL2.40ch02	34466794	34466907	113
SL2.40ch02	34468043	34468068	25
SL2.40ch02	34468282	34468359	77
SL2.40ch02	34682208	34682245	37
SL2.40ch02	34682346	34682392	46
SL2.40ch02	34705544	34705577	33
SL2.40ch02	35476923	35476950	27
SL2.40ch02	35512139	35512205	66
SL2.40ch02	35539711	35539732	21
SL2.40ch02	35609490	35609587	97
SL2.40ch02	36255817	36255870	53
SL2.40ch02	36433699	36433722	23
SL2.40ch02	36678682	36678767	85
SL2.40ch02	36898407	36898467	60
SL2.40ch02	36898569	36898664	95
SL2.40ch02	36998925	36998951	26
SL2.40ch02	37005628	37005691	63
SL2.40ch02	37006363	37006395	32
SL2.40ch02	37006533	37006567	34
SL2.40ch02	37903509	37903542	33
SL2.40ch02	38303574	38303648	74
SL2.40ch02	38438006	38438045	39
SL2.40ch02	38514920	38514948	28
SL2.40ch02	38569031	38569085	54
SL2.40ch02	38700350	38700438	88
SL2.40ch02	38702316	38702353	37
SL2.40ch02	38880364	38880389	25
SL2.40ch02	39094752	39094773	21
SL2.40ch02	39160386	39160416	30
SL2.40ch02	39692018	39692098	80
SL2.40ch02	39760682	39760841	159
SL2.40ch02	39765468	39765546	78
SL2.40ch02	39772661	39772706	45
SL2.40ch02	40148910	40148940	30
SL2.40ch02	40183832	40183944	112
SL2.40ch02	40302993	40303050	57
SL2.40ch02	40599554	40599658	104
SL2.40ch02	40607223	40607283	60
SL2.40ch02	40996397	40996440	43
SL2.40ch02	41185051	41185104	53
SL2.40ch02	41248446	41248490	44
SL2.40ch02	42074768	42074879	111
SL2.40ch02	42075065	42075096	31
SL2.40ch02	42075319	42075386	67
SL2.40ch02	42077348	42077439	91
SL2.40ch02	42248749	42248940	191
SL2.40ch02	42307975	42308017	42
SL2.40ch02	42843210	42843240	30
SL2.40ch02	43237103	43237130	27
SL2.40ch02	43352019	43352046	27
SL2.40ch02	43403152	43403187	35
SL2.40ch02	43665543	43665591	48
SL2.40ch02	43665698	43665719	21
SL2.40ch02	43667629	43667653	24
SL2.40ch02	43669845	43669970	125
SL2.40ch02	43670491	43670588	97
SL2.40ch02	43689177	43689222	45
SL2.40ch02	44130101	44130191	90
SL2.40ch02	44287683	44287741	58
SL2.40ch02	44287892	44287982	90
SL2.40ch02	44289095	44289124	29
SL2.40ch02	44293097	44293138	41
SL2.40ch02	44293609	44293646	37
SL2.40ch02	44294025	44294116	91
SL2.40ch02	44296376	44296419	43
SL2.40ch02	44297534	44297610	76
SL2.40ch02	44805736	44805774	38
SL2.40ch02	44833917	44833942	25
SL2.40ch02	44834135	44834186	51
SL2.40ch02	44836550	44836751	201
SL2.40ch02	44864310	44864332	22
SL2.40ch02	45084290	45084341	51
SL2.40ch02	45087869	45087893	24
SL2.40ch02	45088648	45088738	90
SL2.40ch02	45092595	45092694	99
SL2.40ch02	45470138	45470165	27
SL2.40ch02	45997523	45997595	72
SL2.40ch02	46005824	46005923	99
SL2.40ch02	46169049	46169203	154
SL2.40ch02	46180531	46180569	38
SL2.40ch02	46180670	46180746	76
SL2.40ch02	46530940	46530967	27
SL2.40ch02	46609977	46610067	90
SL2.40ch02	46610078	46610130	52
SL2.40ch02	46610397	46610435	38
SL2.40ch02	46613337	46613358	21
SL2.40ch02	46613362	46613414	52
SL2.40ch02	46958720	46958812	92
SL2.40ch02	47083738	47083872	134
SL2.40ch02	47091911	47092001	90
SL2.40ch02	47092714	47092739	25
SL2.40ch02	47229043	47229069	26
SL2.40ch02	47235455	47235531	76
SL2.40ch02	47600094	47600143	49
SL2.40ch02	47893196	47893238	42
SL2.40ch02	48149607	48149675	68
SL2.40ch02	48149827	48149862	35
SL2.40ch02	48212272	48212295	23
SL2.40ch02	48422429	48422453	24
SL2.40ch02	48422503	48422593	90
SL2.40ch02	48423124	48423148	24
SL2.40ch02	48424836	48424932	96
SL2.40ch02	48425260	48425300	40
SL2.40ch02	48425322	48425390	68
SL2.40ch02	48425533	48425572	39
SL2.40ch02	48426092	48426312	220
SL2.40ch02	48426413	48426459	46
SL2.40ch02	48429453	48429487	34
SL2.40ch02	48430145	48430306	161
SL2.40ch02	48506169	48506190	21
SL2.40ch02	48753056	48753084	28
SL2.40ch02	48848983	48849020	37
SL2.40ch02	48920863	48920934	71
SL2.40ch02	48921049	48921114	65
SL2.40ch02	48921127	48921155	28
SL2.40ch02	48985201	48985246	45
SL2.40ch02	49035298	49035339	41
SL2.40ch02	49349716	49349742	26
SL2.40ch02	49350486	49350514	28
SL2.40ch02	49569206	49569236	30
SL2.40ch02	49569337	49569362	25
SL2.40ch02	49570063	49570098	35
SL2.40ch02	49570250	49570293	43
SL2.40ch02	49572475	49572604	129
SL2.40ch02	49574208	49574239	31
SL2.40ch02	49575448	49575503	55
SL2.40ch02	49835971	49835992	21
SL2.40ch02	49838167	49838191	24
SL2.40ch03	406553	406576	23
SL2.40ch03	431946	431993	47
SL2.40ch03	843968	843990	22
SL2.40ch03	915801	915978	177
SL2.40ch03	1263992	1264013	21
SL2.40ch03	2480273	2480295	22
SL2.40ch03	2676677	2676756	79
SL2.40ch03	3180530	3180569	39
SL2.40ch03	3370681	3370759	78
SL2.40ch03	4423291	4423350	59
SL2.40ch03	4816492	4816536	44
SL2.40ch03	5003053	5003089	36
SL2.40ch03	5206938	5206991	53
SL2.40ch03	6108253	6108315	62
SL2.40ch03	6432845	6432877	32
SL2.40ch03	6591685	6591730	45
SL2.40ch03	6833358	6833381	23
SL2.40ch03	6923953	6923990	37
SL2.40ch03	7032912	7032982	70
SL2.40ch03	7355975	7356000	25
SL2.40ch03	7377561	7377612	51
SL2.40ch03	7445591	7445632	41
SL2.40ch03	7563173	7563228	55
SL2.40ch03	7953939	7954157	218
SL2.40ch03	8077870	8077893	23
SL2.40ch03	8135243	8135265	22
SL2.40ch03	8518562	8518613	51
SL2.40ch03	8641827	8641853	26
SL2.40ch03	8642068	8642093	25
SL2.40ch03	8724189	8724262	73
SL2.40ch03	8724374	8724452	78
SL2.40ch03	9109434	9109457	23
SL2.40ch03	9571924	9571984	60
SL2.40ch03	9571989	9572043	54
SL2.40ch03	9588609	9588639	30
SL2.40ch03	9632348	9632381	33
SL2.40ch03	9635478	9635511	33
SL2.40ch03	9825709	9825808	99
SL2.40ch03	9827827	9827859	32
SL2.40ch03	9856362	9856401	39
SL2.40ch03	9896923	9896967	44
SL2.40ch03	9897275	9897370	95
SL2.40ch03	9907053	9907085	32
SL2.40ch03	10055425	10055549	124
SL2.40ch03	10088663	10088723	60
SL2.40ch03	10186374	10186419	45
SL2.40ch03	10259192	10259238	46
SL2.40ch03	10259821	10259876	55
SL2.40ch03	10262144	10262233	89
SL2.40ch03	10267837	10267905	68
SL2.40ch03	10273526	10273569	43
SL2.40ch03	10275385	10275469	84
SL2.40ch03	10276194	10276244	50
SL2.40ch03	10276527	10276551	24
SL2.40ch03	10280006	10280100	94
SL2.40ch03	10324387	10324414	27
SL2.40ch03	10445579	10445606	27
SL2.40ch03	10445839	10445902	63
SL2.40ch03	10541761	10541793	32
SL2.40ch03	10627161	10627185	24
SL2.40ch03	10627760	10627799	39
SL2.40ch03	10736239	10736293	54
SL2.40ch03	10758931	10758984	53
SL2.40ch03	10799464	10799485	21
SL2.40ch03	10821036	10821077	41
SL2.40ch03	10838816	10838840	24
SL2.40ch03	10838949	10839018	69
SL2.40ch03	10872686	10872711	25
SL2.40ch03	10908894	10908925	31
SL2.40ch03	10909109	10909150	41
SL2.40ch03	10938085	10938126	41
SL2.40ch03	10942814	10942842	28
SL2.40ch03	10950720	10950830	110
SL2.40ch03	10957824	10957870	46
SL2.40ch03	10962245	10962275	30
SL2.40ch03	10962918	10962959	41
SL2.40ch03	10984511	10984560	49
SL2.40ch03	11001376	11001399	23
SL2.40ch03	11008133	11008174	41
SL2.40ch03	11039719	11039747	28
SL2.40ch03	11372037	11372061	24
SL2.40ch03	11682381	11682402	21
SL2.40ch03	11788704	11788739	35
SL2.40ch03	11930989	11931047	58
SL2.40ch03	12351058	12351139	81
SL2.40ch03	12351251	12351277	26
SL2.40ch03	12542877	12542921	44
SL2.40ch03	12580211	12580336	125
SL2.40ch03	12994942	12995036	94
SL2.40ch03	13359718	13359778	60
SL2.40ch03	13359977	13360003	26
SL2.40ch03	13461491	13461516	25
SL2.40ch03	13628743	13628767	24
SL2.40ch03	13632043	13632134	91
SL2.40ch03	14337935	14337961	26
SL2.40ch03	14338135	14338173	38
SL2.40ch03	14343134	14343308	174
SL2.40ch03	14343639	14343738	99
SL2.40ch03	14344580	14344754	174
SL2.40ch03	14345279	14345347	68
SL2.40ch03	14345544	14345585	41
SL2.40ch03	14345821	14345856	35
SL2.40ch03	14345963	14346036	73
SL2.40ch03	14346220	14346249	29
SL2.40ch03	14349735	14349777	42
SL2.40ch03	14583894	14583935	41
SL2.40ch03	14584845	14584917	72
SL2.40ch03	14750029	14750120	91
SL2.40ch03	15676867	15676894	27
SL2.40ch03	16237995	16238018	23
SL2.40ch03	16364057	16364078	21
SL2.40ch03	16613790	16613846	56
SL2.40ch03	16613947	16614002	55
SL2.40ch03	16614841	16614892	51
SL2.40ch03	16615018	16615108	90
SL2.40ch03	16615114	16615140	26
SL2.40ch03	16972371	16972394	23
SL2.40ch03	17337210	17337234	24
SL2.40ch03	17337269	17337359	90
SL2.40ch03	17426499	17426528	29
SL2.40ch03	17459442	17459510	68
SL2.40ch03	17463384	17463451	67
SL2.40ch03	17629009	17629062	53
SL2.40ch03	17629123	17629179	56
SL2.40ch03	17774384	17774414	30
SL2.40ch03	17879454	17879577	123
SL2.40ch03	17920919	17920955	36
SL2.40ch03	18086746	18086827	81
SL2.40ch03	18158331	18158356	25
SL2.40ch03	18294422	18294512	90
SL2.40ch03	18346180	18346223	43
SL2.40ch03	18625118	18625208	90
SL2.40ch03	18804082	18804107	25
SL2.40ch03	18852962	18853052	90
SL2.40ch03	18853473	18853501	28
SL2.40ch03	18855826	18855944	118
SL2.40ch03	18856299	18856336	37
SL2.40ch03	18860119	18860189	70
SL2.40ch03	19151537	19151565	28
SL2.40ch03	19634084	19634115	31
SL2.40ch03	19637157	19637202	45
SL2.40ch03	19637889	19637910	21
SL2.40ch03	19638452	19638596	144
SL2.40ch03	19639468	19639558	90
SL2.40ch03	19706223	19706244	21
SL2.40ch03	20087359	20087459	100
SL2.40ch03	20090102	20090126	24
SL2.40ch03	20090313	20090345	32
SL2.40ch03	20400734	20400763	29
SL2.40ch03	20551720	20551743	23
SL2.40ch03	20700522	20700544	22
SL2.40ch03	21174576	21174646	70
SL2.40ch03	21175921	21175947	26
SL2.40ch03	21180787	21180834	47
SL2.40ch03	21183252	21183291	39
SL2.40ch03	21185089	21185121	32
SL2.40ch03	21190804	21190837	33
SL2.40ch03	21493213	21493371	158
SL2.40ch03	21493936	21494144	208
SL2.40ch03	21494171	21494204	33
SL2.40ch03	22160624	22160658	34
SL2.40ch03	22589985	22590039	54
SL2.40ch03	22606711	22606740	29
SL2.40ch03	23046568	23046591	23
SL2.40ch03	23659648	23659708	60
SL2.40ch03	25431615	25431667	52
SL2.40ch03	25645069	25645094	25
SL2.40ch03	26574522	26574592	70
SL2.40ch03	27110888	27110909	21
SL2.40ch03	27497432	27497488	56
SL2.40ch03	27497589	27497643	54
SL2.40ch03	29316031	29316059	28
SL2.40ch03	29441069	29441104	35
SL2.40ch03	29473268	29473298	30
SL2.40ch03	29504134	29504159	25
SL2.40ch03	29516652	29516680	28
SL2.40ch03	29751611	29751698	87
SL2.40ch03	30231101	30231179	78
SL2.40ch03	31217325	31217431	106
SL2.40ch03	31828713	31828746	33
SL2.40ch03	33093228	33093278	50
SL2.40ch03	33481427	33481512	85
SL2.40ch03	34368443	34368474	31
SL2.40ch03	34866070	34866145	75
SL2.40ch03	34869691	34869722	31
SL2.40ch03	35000382	35000416	34
SL2.40ch03	35204803	35204837	34
SL2.40ch03	35915122	35915152	30
SL2.40ch03	36670141	36670184	43
SL2.40ch03	36877975	36877997	22
SL2.40ch03	37518906	37518943	37
SL2.40ch03	37549348	37549371	23
SL2.40ch03	37655430	37655469	39
SL2.40ch03	38467525	38467557	32
SL2.40ch03	38541629	38541664	35
SL2.40ch03	38885301	38885441	140
SL2.40ch03	38885562	38885629	67
SL2.40ch03	38885795	38885851	56
SL2.40ch03	38885952	38886172	220
SL2.40ch03	38886291	38886326	35
SL2.40ch03	38886529	38886579	50
SL2.40ch03	38886927	38886971	44
SL2.40ch03	38887113	38887483	370
SL2.40ch03	38887688	38887764	76
SL2.40ch03	38887882	38888246	364
SL2.40ch03	38888337	38888511	174
SL2.40ch03	38888673	38888792	119
SL2.40ch03	38888893	38889243	350
SL2.40ch03	38889344	38889401	57
SL2.40ch03	38889572	38889640	68
SL2.40ch03	38889741	38889835	94
SL2.40ch03	38889936	38890060	124
SL2.40ch03	38890161	38890919	758
SL2.40ch03	38891020	38891146	126
SL2.40ch03	38891247	38891320	73
SL2.40ch03	38891518	38891586	68
SL2.40ch03	38891794	38891873	79
SL2.40ch03	38892029	38892310	281
SL2.40ch03	38892472	38892514	42
SL2.40ch03	38892716	38892787	71
SL2.40ch03	38892888	38892921	33
SL2.40ch03	39526634	39526659	25
SL2.40ch03	39735070	39735114	44
SL2.40ch03	39749144	39749168	24
SL2.40ch03	40712418	40712478	60
SL2.40ch03	41125966	41125990	24
SL2.40ch03	41126105	41126247	142
SL2.40ch03	41335355	41335386	31
SL2.40ch03	41487201	41487232	31
SL2.40ch03	41497977	41498114	137
SL2.40ch03	41559133	41559159	26
SL2.40ch03	41601508	41601566	58
SL2.40ch03	41695812	41695841	29
SL2.40ch03	41819849	41819881	32
SL2.40ch03	41977427	41977459	32
SL2.40ch03	42095316	42095353	37
SL2.40ch03	42152559	42152581	22
SL2.40ch03	43541363	43541392	29
SL2.40ch03	43829866	43829999	133
SL2.40ch03	44497793	44497832	39
SL2.40ch03	44507238	44507284	46
SL2.40ch03	44507486	44507528	42
SL2.40ch03	44507984	44508029	45
SL2.40ch03	44823878	44823914	36
SL2.40ch03	44945117	44945207	90
SL2.40ch03	45084417	45084474	57
SL2.40ch03	45240630	45240705	75
SL2.40ch03	45355068	45355164	96
SL2.40ch03	45357049	45357073	24
SL2.40ch03	45361963	45362034	71
SL2.40ch03	45365621	45365751	130
SL2.40ch03	45369241	45369297	56
SL2.40ch03	45387199	45387302	103
SL2.40ch03	45520200	45520224	24
SL2.40ch03	45584494	45584609	115
SL2.40ch03	45707579	45707640	61
SL2.40ch03	45709150	45709181	31
SL2.40ch03	45759835	45759971	136
SL2.40ch03	45993723	45993826	103
SL2.40ch03	46155543	46155580	37
SL2.40ch03	46155777	46155826	49
SL2.40ch03	46156011	46156041	30
SL2.40ch03	46211888	46211917	29
SL2.40ch03	46691629	46691656	27
SL2.40ch03	46855566	46855596	30
SL2.40ch03	46926586	46926657	71
SL2.40ch03	46926805	46926878	73
SL2.40ch03	46931592	46931617	25
SL2.40ch03	47042124	47042183	59
SL2.40ch03	47042365	47042401	36
SL2.40ch03	47068839	47068899	60
SL2.40ch03	47163155	47163245	90
SL2.40ch03	47166248	47166299	51
SL2.40ch03	47204087	47204131	44
SL2.40ch03	47289636	47289678	42
SL2.40ch03	47408543	47408579	36
SL2.40ch03	47530863	47530888	25
SL2.40ch03	47652679	47652708	29
SL2.40ch03	47692106	47692135	29
SL2.40ch03	47692443	47692489	46
SL2.40ch03	47694379	47694420	41
SL2.40ch03	47694968	47695012	44
SL2.40ch03	47697706	47697730	24
SL2.40ch03	47697949	47698081	132
SL2.40ch03	47718521	47718544	23
SL2.40ch03	47718669	47718753	84
SL2.40ch03	47722037	47722064	27
SL2.40ch03	47724193	47724219	26
SL2.40ch03	47727375	47727407	32
SL2.40ch03	48112269	48112319	50
SL2.40ch03	48121004	48121061	57
SL2.40ch03	48126170	48126216	46
SL2.40ch03	48126337	48126455	118
SL2.40ch03	48127203	48127224	21
SL2.40ch03	48127499	48127545	46
SL2.40ch03	48139978	48140023	45
SL2.40ch03	48342112	48342179	67
SL2.40ch03	48615497	48615521	24
SL2.40ch03	48687264	48687311	47
SL2.40ch03	48879680	48879864	184
SL2.40ch03	49519783	49519829	46
SL2.40ch03	49575191	49575280	89
SL2.40ch03	49736978	49736999	21
SL2.40ch03	49799734	49799755	21
SL2.40ch03	49925221	49925266	45
SL2.40ch03	49926151	49926214	63
SL2.40ch03	49928973	49929004	31
SL2.40ch03	49929196	49929232	36
SL2.40ch03	49997312	49997337	25
SL2.40ch03	50360213	50360264	51
SL2.40ch03	50361066	50361101	35
SL2.40ch03	50367487	50367576	89
SL2.40ch03	50368304	50368332	28
SL2.40ch03	50876571	50876823	252
SL2.40ch03	51035802	51035954	152
SL2.40ch03	51056393	51056415	22
SL2.40ch03	51178044	51178134	90
SL2.40ch03	51694811	51694901	90
SL2.40ch03	51732286	51732335	49
SL2.40ch03	51732563	51732601	38
SL2.40ch03	51855461	51855492	31
SL2.40ch03	52464089	52464159	70
SL2.40ch03	53142161	53142213	52
SL2.40ch03	53274373	53274461	88
SL2.40ch03	53290509	53290547	38
SL2.40ch03	53317898	53317930	32
SL2.40ch03	53965813	53965839	26
SL2.40ch03	54064029	54064052	23
SL2.40ch03	54148893	54148920	27
SL2.40ch03	54270995	54271016	21
SL2.40ch03	54967557	54967579	22
SL2.40ch03	55045685	55045724	39
SL2.40ch03	55544789	55544855	66
SL2.40ch03	55642717	55642750	33
SL2.40ch03	55714032	55714066	34
SL2.40ch03	55862085	55862125	40
SL2.40ch03	55899392	55899497	105
SL2.40ch03	55903774	55903804	30
SL2.40ch03	55907737	55907927	190
SL2.40ch03	55913600	55913628	28
SL2.40ch03	56096962	56097019	57
SL2.40ch03	56186651	56186846	195
SL2.40ch03	56332126	56332164	38
SL2.40ch03	56336987	56337030	43
SL2.40ch03	56337628	56337921	293
SL2.40ch03	56340188	56340243	55
SL2.40ch03	56561647	56561693	46
SL2.40ch03	56561855	56561896	41
SL2.40ch03	56575779	56575820	41
SL2.40ch03	56580411	56580500	89
SL2.40ch03	56586909	56586960	51
SL2.40ch03	56587326	56587520	194
SL2.40ch03	56587538	56587647	109
SL2.40ch03	56587664	56587749	85
SL2.40ch03	56592329	56592350	21
SL2.40ch03	56592450	56592529	79
SL2.40ch03	56701460	56701487	27
SL2.40ch03	56701875	56701918	43
SL2.40ch03	56702115	56702173	58
SL2.40ch03	56706325	56706447	122
SL2.40ch03	56707401	56707427	26
SL2.40ch03	56707823	56707917	94
SL2.40ch03	56708037	56708134	97
SL2.40ch03	56944510	56944557	47
SL2.40ch03	57233135	57233184	49
SL2.40ch03	57384229	57384252	23
SL2.40ch03	57701253	57701353	100
SL2.40ch03	57725442	57725509	67
SL2.40ch03	57925458	57925614	156
SL2.40ch03	58051097	58051162	65
SL2.40ch03	58307319	58307365	46
SL2.40ch03	58977995	58978053	58
SL2.40ch03	58978202	58978233	31
SL2.40ch03	58983026	58983052	26
SL2.40ch03	58983249	58983344	95
SL2.40ch03	58983639	58983802	163
SL2.40ch03	59075467	59075552	85
SL2.40ch03	59075687	59075721	34
SL2.40ch03	59084830	59084881	51
SL2.40ch03	59085069	59085142	73
SL2.40ch03	59087670	59087781	111
SL2.40ch03	59087882	59087947	65
SL2.40ch03	59088136	59088186	50
SL2.40ch03	59088324	59088380	56
SL2.40ch03	59088481	59088565	84
SL2.40ch03	59088701	59088858	157
SL2.40ch03	59119891	59120048	157
SL2.40ch03	59120149	59120408	259
SL2.40ch03	59120509	59120670	161
SL2.40ch03	59368633	59368689	56
SL2.40ch03	59649783	59649832	49
SL2.40ch03	59708485	59708714	229
SL2.40ch03	59825199	59825489	290
SL2.40ch03	59825599	59825700	101
SL2.40ch03	59827150	59827228	78
SL2.40ch03	59827386	59828195	809
SL2.40ch03	59832145	59832263	118
SL2.40ch03	59832279	59832388	109
SL2.40ch03	59832779	59832810	31
SL2.40ch03	59832911	59833044	133
SL2.40ch03	59833145	59833265	120
SL2.40ch03	59834689	59834904	215
SL2.40ch03	59835005	59835094	89
SL2.40ch03	59835274	59835429	155
SL2.40ch03	59835609	59835630	21
SL2.40ch03	59838700	59838915	215
SL2.40ch03	59839011	59839148	137
SL2.40ch03	59839249	59839401	152
SL2.40ch03	59839605	59839628	23
SL2.40ch03	59839733	59839860	127
SL2.40ch03	59840355	59840437	82
SL2.40ch03	59841435	59841564	129
SL2.40ch03	59844388	59844552	164
SL2.40ch03	59846400	59846430	30
SL2.40ch03	60145683	60145742	59
SL2.40ch03	60147243	60147652	409
SL2.40ch03	60147686	60147776	90
SL2.40ch03	60150249	60150411	162
SL2.40ch03	60627729	60627754	25
SL2.40ch03	60633173	60633206	33
SL2.40ch03	60636004	60636030	26
SL2.40ch03	60636397	60636437	40
SL2.40ch03	60640509	60640552	43
SL2.40ch03	60786384	60786472	88
SL2.40ch03	60834957	60835003	46
SL2.40ch03	60933277	60933713	436
SL2.40ch03	60946131	60946177	46
SL2.40ch03	60958752	60958954	202
SL2.40ch03	60971875	60971950	75
SL2.40ch03	60996570	60996706	136
SL2.40ch03	60996862	60996922	60
SL2.40ch03	60997140	60997230	90
SL2.40ch03	60998058	60998084	26
SL2.40ch03	61138611	61139130	519
SL2.40ch03	61139231	61139410	179
SL2.40ch03	61139511	61139632	121
SL2.40ch03	61139799	61139855	56
SL2.40ch03	61140053	61140394	341
SL2.40ch03	61140494	61140637	143
SL2.40ch03	61140857	61140955	98
SL2.40ch03	61141477	61141870	393
SL2.40ch03	61141971	61142123	152
SL2.40ch03	61142224	61142308	84
SL2.40ch03	61142409	61142482	73
SL2.40ch03	61142638	61142755	117
SL2.40ch03	61142964	61143140	176
SL2.40ch03	61159196	61159218	22
SL2.40ch03	61183815	61183878	63
SL2.40ch03	61211153	61211214	61
SL2.40ch03	61272651	61272989	338
SL2.40ch03	61297468	61297522	54
SL2.40ch03	61297684	61297742	58
SL2.40ch03	61680205	61680464	259
SL2.40ch03	62494985	62495048	63
SL2.40ch03	62987732	62987757	25
SL2.40ch03	63095325	63095353	28
SL2.40ch03	63095583	63095606	23
SL2.40ch03	63095651	63095682	31
SL2.40ch03	63095917	63095960	43
SL2.40ch03	63096988	63097045	57
SL2.40ch03	63097238	63097289	51
SL2.40ch03	63097516	63097634	118
SL2.40ch03	63221756	63221784	28
SL2.40ch03	63445309	63445354	45
SL2.40ch03	63452640	63452669	29
SL2.40ch03	63874836	63874899	63
SL2.40ch03	63875085	63875179	94
SL2.40ch03	63884708	63884782	74
SL2.40ch03	64161086	64161153	67
SL2.40ch03	64161546	64161598	52
SL2.40ch03	64164061	64164138	77
SL2.40ch03	64164478	64164527	49
SL2.40ch03	64431675	64431697	22
SL2.40ch03	64589960	64589981	21
SL2.40ch03	64678923	64679046	123
SL2.40ch03	64736858	64736907	49
SL2.40ch03	64737905	64737942	37
SL2.40ch03	64738875	64738900	25
SL2.40ch03	64739809	64739834	25
SL2.40ch04	22182	22211	29
SL2.40ch04	703897	703993	96
SL2.40ch04	754490	754595	105
SL2.40ch04	936615	936730	115
SL2.40ch04	968239	968430	191
SL2.40ch04	1085976	1086008	32
SL2.40ch04	1800237	1801438	1201
SL2.40ch04	1801528	1801693	165
SL2.40ch04	1801823	1802958	1135
SL2.40ch04	1811155	1811383	228
SL2.40ch04	1811498	1811617	119
SL2.40ch04	1811718	1811941	223
SL2.40ch04	1812247	1812275	28
SL2.40ch04	1812517	1812617	100
SL2.40ch04	1812750	1813002	252
SL2.40ch04	1813053	1813272	219
SL2.40ch04	1813442	1813584	142
SL2.40ch04	1813694	1813763	69
SL2.40ch04	1813864	1814371	507
SL2.40ch04	2080000	2080021	21
SL2.40ch04	2080174	2080267	93
SL2.40ch04	2088274	2088303	29
SL2.40ch04	2752146	2752202	56
SL2.40ch04	4172652	4172678	26
SL2.40ch04	4220186	4220270	84
SL2.40ch04	4220371	4220709	338
SL2.40ch04	4220876	4221091	215
SL2.40ch04	4247978	4248122	144
SL2.40ch04	4248291	4248372	81
SL2.40ch04	4306030	4306059	29
SL2.40ch04	4399906	4399950	44
SL2.40ch04	4400056	4400179	123
SL2.40ch04	4598620	4598685	65
SL2.40ch04	4598838	4599008	170
SL2.40ch04	4599564	4599688	124
SL2.40ch04	4599978	4600303	325
SL2.40ch04	4600404	4600438	34
SL2.40ch04	4600664	4600719	55
SL2.40ch04	4600924	4600962	38
SL2.40ch04	4601063	4601505	442
SL2.40ch04	4601606	4601664	58
SL2.40ch04	4601822	4601867	45
SL2.40ch04	4602015	4602076	61
SL2.40ch04	4602177	4602237	60
SL2.40ch04	4602338	4602379	41
SL2.40ch04	4602537	4602597	60
SL2.40ch04	4602758	4602864	106
SL2.40ch04	4603151	4603210	59
SL2.40ch04	4603384	4603453	69
SL2.40ch04	4603652	4603745	93
SL2.40ch04	4603897	4604051	154
SL2.40ch04	4604152	4604183	31
SL2.40ch04	4604338	4604387	49
SL2.40ch04	4604626	4604675	49
SL2.40ch04	4604806	4604963	157
SL2.40ch04	4605165	4605310	145
SL2.40ch04	4605428	4605552	124
SL2.40ch04	4606407	4606544	137
SL2.40ch04	4606645	4607022	377
SL2.40ch04	4607462	4607498	36
SL2.40ch04	4607819	4607944	125
SL2.40ch04	4608045	4608172	127
SL2.40ch04	4608273	4608487	214
SL2.40ch04	4608688	4608782	94
SL2.40ch04	4608959	4609025	66
SL2.40ch04	4677601	4677678	77
SL2.40ch04	4701532	4701716	184
SL2.40ch04	4764224	4764245	21
SL2.40ch04	5003095	5003157	62
SL2.40ch04	5003257	5003289	32
SL2.40ch04	5049085	5049133	48
SL2.40ch04	5173241	5173286	45
SL2.40ch04	5428027	5428175	148
SL2.40ch04	5428269	5428368	99
SL2.40ch04	5432009	5432039	30
SL2.40ch04	5435919	5435945	26
SL2.40ch04	5440848	5440873	25
SL2.40ch04	5443435	5443462	27
SL2.40ch04	5760910	5760931	21
SL2.40ch04	5761986	5762210	224
SL2.40ch04	5794251	5794293	42
SL2.40ch04	5841337	5841358	21
SL2.40ch04	6044281	6044325	44
SL2.40ch04	6044492	6044528	36
SL2.40ch04	6070034	6070062	28
SL2.40ch04	6118853	6118877	24
SL2.40ch04	6838021	6838105	84
SL2.40ch04	6925779	6925825	46
SL2.40ch04	6926056	6926086	30
SL2.40ch04	7136479	7136529	50
SL2.40ch04	7272418	7272489	71
SL2.40ch04	7531946	7532036	90
SL2.40ch04	7728098	7728144	46
SL2.40ch04	7728374	7728416	42
SL2.40ch04	7728958	7728979	21
SL2.40ch04	7729503	7729592	89
SL2.40ch04	8052535	8052559	24
SL2.40ch04	8610301	8610330	29
SL2.40ch04	8728415	8728437	22
SL2.40ch04	8895541	8895572	31
SL2.40ch04	9076489	9076547	58
SL2.40ch04	9504552	9504575	23
SL2.40ch04	9678433	9678462	29
SL2.40ch04	11332183	11332225	42
SL2.40ch04	12770755	12770790	35
SL2.40ch04	12854150	12854178	28
SL2.40ch04	13574506	13574574	68
SL2.40ch04	13575171	13575214	43
SL2.40ch04	13703443	13703492	49
SL2.40ch04	13750886	13750927	41
SL2.40ch04	14051232	14051262	30
SL2.40ch04	16082693	16082719	26
SL2.40ch04	16096638	16096673	35
SL2.40ch04	16186322	16186349	27
SL2.40ch04	16331687	16331711	24
SL2.40ch04	17274843	17274883	40
SL2.40ch04	18198295	18198386	91
SL2.40ch04	19505115	19505140	25
SL2.40ch04	20340213	20340236	23
SL2.40ch04	20581378	20581440	62
SL2.40ch04	20618498	20618519	21
SL2.40ch04	20666948	20666970	22
SL2.40ch04	21180953	21181015	62
SL2.40ch04	21738333	21738372	39
SL2.40ch04	22534910	22534948	38
SL2.40ch04	22558009	22558088	79
SL2.40ch04	23086069	23086108	39
SL2.40ch04	23189135	23189160	25
SL2.40ch04	23406353	23406380	27
SL2.40ch04	23733335	23733358	23
SL2.40ch04	23793205	23793304	99
SL2.40ch04	23793329	23793442	113
SL2.40ch04	23793452	23793578	126
SL2.40ch04	23867813	23867840	27
SL2.40ch04	23867848	23867941	93
SL2.40ch04	23867963	23868288	325
SL2.40ch04	24412100	24412221	121
SL2.40ch04	24664281	24664310	29
SL2.40ch04	25178019	25178049	30
SL2.40ch04	25695002	25695033	31
SL2.40ch04	25696733	25696767	34
SL2.40ch04	25746155	25746182	27
SL2.40ch04	26565465	26565528	63
SL2.40ch04	26697740	26697761	21
SL2.40ch04	26924751	26924832	81
SL2.40ch04	27016615	27016648	33
SL2.40ch04	27127810	27127855	45
SL2.40ch04	27512283	27512338	55
SL2.40ch04	27513186	27513207	21
SL2.40ch04	28898234	28898298	64
SL2.40ch04	28902352	28902373	21
SL2.40ch04	28971157	28971182	25
SL2.40ch04	28995734	28995763	29
SL2.40ch04	28999211	28999274	63
SL2.40ch04	29037905	29037948	43
SL2.40ch04	29054615	29054696	81
SL2.40ch04	29206796	29206820	24
SL2.40ch04	30040568	30040731	163
SL2.40ch04	30551740	30551779	39
SL2.40ch04	30669272	30669297	25
SL2.40ch04	30726361	30726429	68
SL2.40ch04	30770257	30770280	23
SL2.40ch04	30906612	30906636	24
SL2.40ch04	30949326	30949356	30
SL2.40ch04	30995250	30995275	25
SL2.40ch04	31421964	31421995	31
SL2.40ch04	31479634	31479658	24
SL2.40ch04	31850048	31850146	98
SL2.40ch04	31954952	31955092	140
SL2.40ch04	33430100	33430194	94
SL2.40ch04	33430304	33430327	23
SL2.40ch04	33823718	33823761	43
SL2.40ch04	33844776	33844804	28
SL2.40ch04	34047089	34047144	55
SL2.40ch04	34246097	34246150	53
SL2.40ch04	34269867	34269899	32
SL2.40ch04	35195095	35195156	61
SL2.40ch04	35196107	35196154	47
SL2.40ch04	35196245	35196335	90
SL2.40ch04	35246498	35246532	34
SL2.40ch04	35322118	35322179	61
SL2.40ch04	35323378	35323537	159
SL2.40ch04	35400861	35400893	32
SL2.40ch04	35673667	35673736	69
SL2.40ch04	37039994	37040045	51
SL2.40ch04	37066028	37066116	88
SL2.40ch04	37114484	37114525	41
SL2.40ch04	37165136	37165163	27
SL2.40ch04	37244561	37244589	28
SL2.40ch04	37245425	37245447	22
SL2.40ch04	37246673	37246718	45
SL2.40ch04	37783572	37783604	32
SL2.40ch04	38143667	38143746	79
SL2.40ch04	38143760	38143798	38
SL2.40ch04	38554227	38554254	27
SL2.40ch04	39605318	39605386	68
SL2.40ch04	39744336	39744397	61
SL2.40ch04	39807761	39807853	92
SL2.40ch04	39888627	39888691	64
SL2.40ch04	40214374	40214439	65
SL2.40ch04	40621317	40621347	30
SL2.40ch04	40879828	40879860	32
SL2.40ch04	40903536	40903561	25
SL2.40ch04	41003724	41003749	25
SL2.40ch04	41180874	41180920	46
SL2.40ch04	41891742	41891801	59
SL2.40ch04	42150067	42150153	86
SL2.40ch04	42384945	42385035	90
SL2.40ch04	42464540	42464574	34
SL2.40ch04	42526627	42526679	52
SL2.40ch04	42664820	42664873	53
SL2.40ch04	42774528	42774567	39
SL2.40ch04	43653992	43654022	30
SL2.40ch04	43774638	43774667	29
SL2.40ch04	44131776	44131800	24
SL2.40ch04	44327490	44327513	23
SL2.40ch04	44349158	44349210	52
SL2.40ch04	45263649	45263671	22
SL2.40ch04	45322716	45322751	35
SL2.40ch04	46213602	46213641	39
SL2.40ch04	46255890	46255983	93
SL2.40ch04	46708587	46708619	32
SL2.40ch04	47263869	47263890	21
SL2.40ch04	47270255	47270294	39
SL2.40ch04	47274197	47274233	36
SL2.40ch04	47276349	47276399	50
SL2.40ch04	47277712	47277740	28
SL2.40ch04	47278174	47278241	67
SL2.40ch04	47603842	47603873	31
SL2.40ch04	48056692	48056731	39
SL2.40ch04	48213183	48213241	58
SL2.40ch04	48455127	48455160	33
SL2.40ch04	48555442	48555500	58
SL2.40ch04	49373219	49373258	39
SL2.40ch04	49471770	49471809	39
SL2.40ch04	49507016	49507059	43
SL2.40ch04	49660516	49660542	26
SL2.40ch04	50162530	50162563	33
SL2.40ch04	50305496	50305540	44
SL2.40ch04	50554783	50554835	52
SL2.40ch04	51154585	51154631	46
SL2.40ch04	51169241	51169269	28
SL2.40ch04	51262503	51262695	192
SL2.40ch04	51262716	51262750	34
SL2.40ch04	51279998	51280088	90
SL2.40ch04	51817147	51817226	79
SL2.40ch04	52291693	52291725	32
SL2.40ch04	52342493	52342539	46
SL2.40ch04	52346051	52346103	52
SL2.40ch04	52926679	52926702	23
SL2.40ch04	52957065	52957100	35
SL2.40ch04	52962173	52962221	48
SL2.40ch04	53058893	53058971	78
SL2.40ch04	53059085	53059233	148
SL2.40ch04	53059334	53059404	70
SL2.40ch04	53059505	53059646	141
SL2.40ch04	53059747	53059911	164
SL2.40ch04	53153341	53153398	57
SL2.40ch04	53271393	53271415	22
SL2.40ch04	53650961	53651043	82
SL2.40ch04	53651285	53651321	36
SL2.40ch04	53658787	53658809	22
SL2.40ch04	53814074	53814097	23
SL2.40ch04	53979583	53979611	28
SL2.40ch04	53997902	53997969	67
SL2.40ch04	53998835	53998880	45
SL2.40ch04	54086731	54086822	91
SL2.40ch04	54365948	54366140	192
SL2.40ch04	54370830	54370884	54
SL2.40ch04	54434933	54434974	41
SL2.40ch04	54435182	54435296	114
SL2.40ch04	54726216	54726283	67
SL2.40ch04	54996602	54996624	22
SL2.40ch04	55041603	55041650	47
SL2.40ch04	55041664	55041750	86
SL2.40ch04	55046381	55046416	35
SL2.40ch04	55283742	55283832	90
SL2.40ch04	55283878	55283969	91
SL2.40ch04	55313356	55313426	70
SL2.40ch04	55576471	55576503	32
SL2.40ch04	55755660	55755682	22
SL2.40ch04	56106467	56106508	41
SL2.40ch04	56109743	56109768	25
SL2.40ch04	56149976	56150000	24
SL2.40ch04	56391345	56391468	123
SL2.40ch04	56391654	56391685	31
SL2.40ch04	56404427	56404459	32
SL2.40ch04	56555309	56555385	76
SL2.40ch04	56801171	56801665	494
SL2.40ch04	56805295	56805333	38
SL2.40ch04	56805434	56805570	136
SL2.40ch04	56805671	56805720	49
SL2.40ch04	56805855	56805915	60
SL2.40ch04	56806235	56806359	124
SL2.40ch04	56806483	56806604	121
SL2.40ch04	56806792	56807203	411
SL2.40ch04	56807335	56807384	49
SL2.40ch04	56807735	56807808	73
SL2.40ch04	56807909	56808148	239
SL2.40ch04	56808274	56808307	33
SL2.40ch04	57281771	57281795	24
SL2.40ch04	57318209	57318272	63
SL2.40ch04	57336617	57336690	73
SL2.40ch04	57406925	57406946	21
SL2.40ch04	57419343	57419365	22
SL2.40ch04	57627595	57627631	36
SL2.40ch04	57636448	57636513	65
SL2.40ch04	57672476	57672540	64
SL2.40ch04	57847059	57847080	21
SL2.40ch04	57919488	57919526	38
SL2.40ch04	57926274	57926301	27
SL2.40ch04	57946048	57946081	33
SL2.40ch04	57953872	57953898	26
SL2.40ch04	57954036	57954111	75
SL2.40ch04	57962109	57962155	46
SL2.40ch04	57962267	57962519	252
SL2.40ch04	57985217	57985295	78
SL2.40ch04	57985433	57985465	32
SL2.40ch04	57988363	57988414	51
SL2.40ch04	57988602	57988703	101
SL2.40ch04	57988958	57989047	89
SL2.40ch04	57989148	57989312	164
SL2.40ch04	57999426	57999515	89
SL2.40ch04	58022744	58022794	50
SL2.40ch04	58046184	58046284	100
SL2.40ch04	58046481	58046503	22
SL2.40ch04	58069699	58069848	149
SL2.40ch04	58070091	58070331	240
SL2.40ch04	58119152	58119813	661
SL2.40ch04	58134170	58134229	59
SL2.40ch04	58134249	58134322	73
SL2.40ch04	58295085	58295194	109
SL2.40ch04	58322538	58322765	227
SL2.40ch04	58323751	58323830	79
SL2.40ch04	58352527	58352570	43
SL2.40ch04	58355466	58355589	123
SL2.40ch04	58355610	58355689	79
SL2.40ch04	58364859	58364944	85
SL2.40ch04	58367511	58367567	56
SL2.40ch04	58379782	58379820	38
SL2.40ch04	58381209	58381328	119
SL2.40ch04	58381651	58381743	92
SL2.40ch04	58384869	58384892	23
SL2.40ch04	58401755	58401840	85
SL2.40ch04	58434143	58434966	823
SL2.40ch04	58435532	58435783	251
SL2.40ch04	58456133	58456163	30
SL2.40ch04	58456334	58456417	83
SL2.40ch04	58483594	58483716	122
SL2.40ch04	58502299	58502363	64
SL2.40ch04	58521636	58521674	38
SL2.40ch04	58523005	58523191	186
SL2.40ch04	58523315	58523453	138
SL2.40ch04	58523556	58524421	865
SL2.40ch04	58524561	58526094	1533
SL2.40ch04	58544627	58544661	34
SL2.40ch04	58696227	58696288	61
SL2.40ch04	58697886	58697996	110
SL2.40ch04	58698500	58698870	370
SL2.40ch04	58699055	58699095	40
SL2.40ch04	58702547	58702584	37
SL2.40ch04	58702710	58702844	134
SL2.40ch04	58752082	58752105	23
SL2.40ch04	58785353	58785404	51
SL2.40ch04	58791419	58791450	31
SL2.40ch04	58872691	58873754	1063
SL2.40ch04	58947616	58947721	105
SL2.40ch04	58947919	58947982	63
SL2.40ch04	58948692	58948732	40
SL2.40ch04	58948742	58948941	199
SL2.40ch04	59004100	59004207	107
SL2.40ch04	59004320	59004412	92
SL2.40ch04	59005037	59005172	135
SL2.40ch04	59005311	59005336	25
SL2.40ch04	59006428	59006453	25
SL2.40ch04	59006656	59006684	28
SL2.40ch04	59007371	59007515	144
SL2.40ch04	59007727	59007896	169
SL2.40ch04	59114192	59114225	33
SL2.40ch04	59222673	59222945	272
SL2.40ch04	59236430	59236485	55
SL2.40ch04	59240165	59240189	24
SL2.40ch04	59259249	59259745	496
SL2.40ch04	59314924	59314995	71
SL2.40ch04	59317926	59318004	78
SL2.40ch04	59342104	59342155	51
SL2.40ch04	59378943	59379011	68
SL2.40ch04	59388565	59388607	42
SL2.40ch04	59464608	59467430	2822
SL2.40ch04	59477529	59477700	171
SL2.40ch04	59513448	59513542	94
SL2.40ch04	59524668	59524769	101
SL2.40ch04	59527880	59528564	684
SL2.40ch04	59532231	59532392	161
SL2.40ch04	59603741	59603783	42
SL2.40ch04	59645558	59645587	29
SL2.40ch04	59645739	59645768	29
SL2.40ch04	59995579	59995624	45
SL2.40ch04	59996122	59996194	72
SL2.40ch04	60002144	60002379	235
SL2.40ch04	60003957	60003979	22
SL2.40ch04	60005428	60005534	106
SL2.40ch04	60005657	60005792	135
SL2.40ch04	60005948	60006180	232
SL2.40ch04	60106054	60106081	27
SL2.40ch04	60863196	60863236	40
SL2.40ch04	60957607	60957645	38
SL2.40ch04	61041663	61041712	49
SL2.40ch04	61071768	61071799	31
SL2.40ch04	61893131	61893157	26
SL2.40ch04	62058698	62058748	50
SL2.40ch04	62059133	62059182	49
SL2.40ch04	62366972	62366996	24
SL2.40ch04	62673259	62673449	190
SL2.40ch04	63148510	63148581	71
SL2.40ch04	63361420	63361507	87
SL2.40ch04	63593840	63593866	26
SL2.40ch04	63684584	63684883	299
SL2.40ch05	256960	256997	37
SL2.40ch05	260810	260833	23
SL2.40ch05	440573	440617	44
SL2.40ch05	692720	692754	34
SL2.40ch05	935333	935407	74
SL2.40ch05	935928	935956	28
SL2.40ch05	944303	944332	29
SL2.40ch05	944543	944595	52
SL2.40ch05	1013217	1013303	86
SL2.40ch05	1013460	1013597	137
SL2.40ch05	1013698	1014268	570
SL2.40ch05	1014353	1014543	190
SL2.40ch05	1091872	1091929	57
SL2.40ch05	1244812	1244902	90
SL2.40ch05	1291265	1291291	26
SL2.40ch05	2203191	2203216	25
SL2.40ch05	2310640	2310791	151
SL2.40ch05	2874525	2874547	22
SL2.40ch05	3420046	3420125	79
SL2.40ch05	4140956	4141037	81
SL2.40ch05	4564201	4564250	49
SL2.40ch05	4754149	4754211	62
SL2.40ch05	4856246	4856389	143
SL2.40ch05	4930535	4930557	22
SL2.40ch05	5025025	5025096	71
SL2.40ch05	5490783	5490809	26
SL2.40ch05	5513899	5513937	38
SL2.40ch05	5979090	5979806	716
SL2.40ch05	5979842	5980892	1050
SL2.40ch05	5980993	5981126	133
SL2.40ch05	5982911	5983979	1068
SL2.40ch05	5984099	5984355	256
SL2.40ch05	5984357	5987874	3517
SL2.40ch05	5987975	5988104	129
SL2.40ch05	5991793	5991849	56
SL2.40ch05	5991948	5992268	320
SL2.40ch05	5992378	5992488	110
SL2.40ch05	6006453	6008566	2113
SL2.40ch05	6009388	6012489	3101
SL2.40ch05	6012590	6012733	143
SL2.40ch05	6012834	6014450	1616
SL2.40ch05	6338646	6338702	56
SL2.40ch05	6628903	6628925	22
SL2.40ch05	6745882	6745909	27
SL2.40ch05	7150752	7150881	129
SL2.40ch05	7402590	7402611	21
SL2.40ch05	7529472	7529544	72
SL2.40ch05	7583528	7583573	45
SL2.40ch05	7586678	7586748	70
SL2.40ch05	7589686	7589711	25
SL2.40ch05	7748499	7748547	48
SL2.40ch05	7756559	7756610	51
SL2.40ch05	7783291	7783363	72
SL2.40ch05	7836337	7836365	28
SL2.40ch05	7838401	7838430	29
SL2.40ch05	7908748	7909018	270
SL2.40ch05	7909119	7909260	141
SL2.40ch05	7909360	7911168	1808
SL2.40ch05	7911283	7911371	88
SL2.40ch05	7911509	7911588	79
SL2.40ch05	7911725	7911891	166
SL2.40ch05	7938552	7938586	34
SL2.40ch05	8230943	8231033	90
SL2.40ch05	8655077	8655140	63
SL2.40ch05	8655918	8655970	52
SL2.40ch05	8656030	8656063	33
SL2.40ch05	8656103	8656581	478
SL2.40ch05	8909708	8909736	28
SL2.40ch05	8930586	8930692	106
SL2.40ch05	9425488	9425522	34
SL2.40ch05	9745930	9745992	62
SL2.40ch05	9898203	9898241	38
SL2.40ch05	9978366	9978395	29
SL2.40ch05	10171705	10171727	22
SL2.40ch05	10322815	10322838	23
SL2.40ch05	10564361	10564387	26
SL2.40ch05	11036226	11036318	92
SL2.40ch05	11490515	11490573	58
SL2.40ch05	11490674	11490786	112
SL2.40ch05	11574242	11574264	22
SL2.40ch05	11647672	11647719	47
SL2.40ch05	11708344	11708426	82
SL2.40ch05	12035224	12035283	59
SL2.40ch05	12264273	12264299	26
SL2.40ch05	12331885	12331908	23
SL2.40ch05	12622821	12622870	49
SL2.40ch05	13003080	13003106	26
SL2.40ch05	13253815	13253864	49
SL2.40ch05	13629274	13629317	43
SL2.40ch05	13630619	13630646	27
SL2.40ch05	13893159	13893197	38
SL2.40ch05	14012805	14012827	22
SL2.40ch05	14015751	14015787	36
SL2.40ch05	14511401	14511468	67
SL2.40ch05	14867925	14868034	109
SL2.40ch05	15086048	15086107	59
SL2.40ch05	15086842	15086878	36
SL2.40ch05	15088312	15088344	32
SL2.40ch05	15101769	15101808	39
SL2.40ch05	15102014	15102040	26
SL2.40ch05	15534137	15534208	71
SL2.40ch05	15745545	15745579	34
SL2.40ch05	16124564	16124654	90
SL2.40ch05	16332949	16332970	21
SL2.40ch05	16400577	16400611	34
SL2.40ch05	17973764	17973825	61
SL2.40ch05	18334141	18334169	28
SL2.40ch05	18336284	18336328	44
SL2.40ch05	18495758	18495784	26
SL2.40ch05	18907515	18907574	59
SL2.40ch05	19231413	19231436	23
SL2.40ch05	19795589	19795615	26
SL2.40ch05	19927578	19927616	38
SL2.40ch05	20313239	20313271	32
SL2.40ch05	21071685	21071708	23
SL2.40ch05	21463229	21463276	47
SL2.40ch05	21637922	21638069	147
SL2.40ch05	21715985	21716014	29
SL2.40ch05	21854567	21854633	66
[truncated: 3,921 more rows]
