# Supplementary material for: Comparative genomics and phylogenetic discordance of cultivated tomato and close wild relatives
Source: PeerJ. 2015 Feb 26;3:e793. doi: 10.7717/peerj.793 (PMC4358695; doi:10.7717/peerj.793)
Supplement: File S2 [file peerj-03-793-s014.zip]

Archive with 56 entries (53 files):
- pos_sel/
- pos_sel/.DS_Store
- __MACOSX/
- __MACOSX/pos_sel/
- __MACOSX/pos_sel/._.DS_Store
- pos_sel/Solyc01g058190.fas
- __MACOSX/pos_sel/._Solyc01g058190.fas
- pos_sel/Solyc01g080190.fas
- __MACOSX/pos_sel/._Solyc01g080190.fas
- pos_sel/Solyc02g067260.fas
- __MACOSX/pos_sel/._Solyc02g067260.fas
- pos_sel/Solyc02g069260.fas
- __MACOSX/pos_sel/._Solyc02g069260.fas
- pos_sel/Solyc02g071300.fas
- __MACOSX/pos_sel/._Solyc02g071300.fas
- pos_sel/Solyc02g090340.fas
- __MACOSX/pos_sel/._Solyc02g090340.fas
- pos_sel/Solyc03g005330.fas
- __MACOSX/pos_sel/._Solyc03g005330.fas
- pos_sel/Solyc03g080090.fas
- __MACOSX/pos_sel/._Solyc03g080090.fas
- pos_sel/Solyc03g097060.fas
- __MACOSX/pos_sel/._Solyc03g097060.fas
- pos_sel/Solyc03g116460.fas
- __MACOSX/pos_sel/._Solyc03g116460.fas
- pos_sel/Solyc03g117570.fas
- __MACOSX/pos_sel/._Solyc03g117570.fas
- pos_sel/Solyc03g121670.fas
- __MACOSX/pos_sel/._Solyc03g121670.fas
- pos_sel/Solyc04g056560.fas
- __MACOSX/pos_sel/._Solyc04g056560.fas
- pos_sel/Solyc04g078160.fas
- __MACOSX/pos_sel/._Solyc04g078160.fas
- pos_sel/Solyc05g006050.fas
- __MACOSX/pos_sel/._Solyc05g006050.fas
- pos_sel/Solyc06g017860.fas
- __MACOSX/pos_sel/._Solyc06g017860.fas
- pos_sel/Solyc06g052070.fas
- __MACOSX/pos_sel/._Solyc06g052070.fas
- pos_sel/Solyc08g061980.fas
- __MACOSX/pos_sel/._Solyc08g061980.fas
- pos_sel/Solyc08g076160.fas
- __MACOSX/pos_sel/._Solyc08g076160.fas
- pos_sel/Solyc09g092330.fas
- __MACOSX/pos_sel/._Solyc09g092330.fas
- pos_sel/Solyc10g006330.fas
- __MACOSX/pos_sel/._Solyc10g006330.fas
- pos_sel/Solyc10g007730.fas
- __MACOSX/pos_sel/._Solyc10g007730.fas
- pos_sel/Solyc11g006560.fas
- __MACOSX/pos_sel/._Solyc11g006560.fas
- pos_sel/Solyc11g010910.fas
- __MACOSX/pos_sel/._Solyc11g010910.fas
- pos_sel/Solyc12g009940.fas
- __MACOSX/pos_sel/._Solyc12g009940.fas
- __MACOSX/._pos_sel
