# Supplementary material for: Comparative genomics and phylogenetic discordance of cultivated tomato and close wild relatives
Source: PeerJ. 2015 Feb 26;3:e793. doi: 10.7717/peerj.793 (PMC4358695; doi:10.7717/peerj.793)
Supplement: File S2 [file peerj-03-793-s014.zip › pos_sel/Solyc01g058190.fas]

>Solyp01g058190
ATGGAGTCCCTCCTTCTTACCTCTTCACCTGATATCGGGAAGTTGCTCAGCTCCTCTTCCTCCTCTTCTTGTAAATGTTATCCTTCAGTTTCAGCAAGTGGGCACCCTTCTTTCTTCCTATATTTTCCCCACAAGAACAACCGAATTCCCTCTGTTATTGTTTCAGCATCAAACAAGAAGAAGAAGAAATCTGACTCCCACAGCTTTATTCCTAAACCTGATGAAGCCACTGGTCCTTTTCCCGAAGCTGTGCTCCTTAGAGAGAGGAAGGTCCAAGAAGATGGTAGACTTGTACCTGAGTTTGCAGATGCTGAAGAGGAGGAACTGTTTGAGGCTCTAAATCTGCAGTTGGAAAGTGATCTGAATGTGGAACAGATGCGACACTATGAAGTGGTGTATCTGATTCATGAGGATCGTGAAGATGAGGTTGAGAGTGTGAATGCTAATGTTCAAGAATTTTTGAAAGAGAAGAAAGGGAGGTTGTGGAGATTCAGTGATTGGGGTATGCGTAGACTGGCATATAAGATTCAGAAAGCATCACGAGCTCATTACATTTTGATGAATTTTGAGTTGGAAGCCAAATGGATTAATGATTTCAAGAGCATGCTTGACAAAGATGAGAGAGTCATTCGACATCTTGTGATGAAGCGGGACAAGGCAGAAACAGAGGATTGTCCTCCACCTCCCGAGTTCCATACCACGGGTGCTGGTACAGATGATGAAAATGAAGAGGATATGGATGATTATGATGAT---------GACAATTTCGAGGGTGAGGATGATATAGATATGGAATTTAATGATGATGATTATACAGATGGTGTTATTCTTGTGGATGTTGACGACGATGTAGATGATAGGAACAGTAGAAACCGTCGACAAATTGATACACACAAGACGGGGAAAAGGAAAGTGAGTGTG
>Sogal01g058190
ATGGAGTCCCTCCTTCTTACCTCTTCACCTGATATCGGGAAGTTGCTCAGCTCCTCTTCCTCCTCTTCTTGTAAATGTTATCCTTCAGTTTCAGCAAGTGGGCACCCTTCTTTCTTCCTATATTTTCCCCACAAGAACAACCGAATTCCCTCTGTTATTGTTTCAGCATCAAACAAGAAGAAGAAGAAATCTGACTCCCACAGCTTTATTCCTAAACCTGATGAAGCCACTGGTCCTTTTCCCGAAGCTGTGCTCCTTAGAGAGAGGAAGGTCCAAGAAGATGGTAGACTTGTACCTGAGTTTGCAGATGCTGAAGAGGAGGAACTGTTTGAGGCTCTAAATCTGCAGTTGGAAAGTGATCTGAATGTGGAACAGATGCGACACTATGAAGTGGTGTATCTGATTCATGAGGATCGTGAAGATGAGGTTGAGAGTGTGAATGCTAATGTTCAAGAATTTTTGAAAGAGAAGAAAGGGAGGTTGTGGAGATTCAGTGATTGGGGTATGCGTAGACTGGCATATAAGATTCAGAAAGCATCACGAGCTCATTACATTTTGATGAATTTTGAGTTGGAAGCCAAATGGATTAATGATTTCAAGAGCATGCTTGACAAAGATGAGAGAGTCATTCGACATCTTGTGATGAAGCGGGACAAGGCAGAAACAGAGGATTGTCCTCCACCTCCCGAGTTCCATACCACGGGTGCTGGTACAGATGATGAAAATGAAGAGGATATGGATGATTATGATGAT---------GACAATTTCGAGGGTGAGGATGATATAGATATGGAAATGAATGATGATGATTATACAGATGGTGTTATTCTTGTGGATGTTGACGACGATGTAGATGATAGGAACAGTAGAAACCGTCGACAAATTGATACACACAAGACGGGGAAAAGGAAAGTGAGTGTG
>Sopim01g058190
ATGGAGTCCCTCCTTCTTACCTCTTCACCTGATATCGGGAAGTTGCTCAGCTCCTCTTCCTCCTCTTCTTGTAAATGTTATCCTTCAGTTTCAGCAAGTGGGCACCCTTCTTTCTTCCTATATTTTCCCCACAAGAACAACCGAATTCCCTCTGTTATTGTTTCAGCATCAAACAAGAAGAAGAAGAAATCTGACTCCCACAGCTTTATTCCTAAACCTGATGAAGCCACTGGTCCTTTTCCCGAAGCTGTGCTCCTTAGAGAGAGGAAGGTCCAAGAAGATGGTAGACTTGTACCTGAGTTTGCAGATGCTGAAGAGGAGGAACTGTTTGAGGCTCTAAATCTGCAGTTGGAAAGTGATCTGAATGTGGAACAGATGCGACACTATGAAGTGGTGTATCTGATTCATGAGGATCGTGAAGATGAGGTTGAGAGTGTGAATGCTAATGTTCAAGAATTTTTGAAAGAGAAGAAAGGGAGGTTGTGGAGATTCAGTGATTGGGGTATGCGTAGACTGGCATATAAGATTCAGAAAGCATCACGAGCTCATTACATTTTGATGAATTTTGAGTTGGAAGCCAAATGGATTAATGATTTCAAGAGCATGCTTGACAAAGATGAGAGAGTCATTCGACATCTTGTGATGAAGCGGGACAAGGCAGAAACAGAGGATTGTCCTCCACCTCCCGAGTTCCATACCACGGGTGCTGGTACAGATGATGAAAATGAAGAGGATATGGATGATTATGATGAT---------GACAATTTCGAGGGTGAGGATGATATAGATATGGAAATGAATGATGATGATTATACAGATGGTGTTATTCTTGTGGATGTTGACGACGATGTAGATGATAGGAACAGTAGAAACCGTCGACAAATTGATACACACAAGACGGGGAAAAGGAAAGTGAGTGTG
>Soper01g058190
ATGGAGTCCCTCCTTCTTACCTCTTCACCTGATATCGGGAAGTTGCTCAGCTCTTCTTCCTCCTCTTCTTGTAAATGTTATCCTTNAGTTTCAGCAAGTGGGCACTCTTCTTTCTTCCTATATTTTCCCCACAAGAACAACCGAANNCCCTCTGTTATTGTTTCAGCATCAAACAAGAAGAAGAAGAAATCTGACTCCCACAGCTTTATTCCTAAACCTGATGAAGCNACTGGTCCTTTTCCCGAAGCTGTGCTCCTTAGAGAGAGGAAGGTCCAAGAAGATGGTAGACTTGTACCTGAGTTTGCAGATGCTGAAGAGGAGGAACTGTTTGAGGCTCTAAATCTGCAGTTGGAAAGTGATCTGAANGTNGAACAGATGCGACACTATGAAGTGGTGTATCTGATTCATGAGGATNGTGAAGATGAGGTTGAGAGTGTGAATGCTAAAGTTCAAGAATTTTTGAAAGAGAAGAAAGGGAGGNTGTGGAGATTCAGNGATTGGGGTATGCGTAGACTGGCATATAAGATTCAGAAAGCATCACGNGCTCATTACATTTTGATGAATTTTGAGTTGGAAGCCAAATGGATTAATGATTTCAAGAGCATGCTTGACAAAGATGAGAGAGTCATTCGACATCTTGTGATGAAGCGGGACAAGGCAGAAACAGAGGATTGTCCTCCACCTCCAGAGTTCCATACCACGGGTGCTGGTACAGATGATGAAANTGAAGAGGATATGGATGATTATGATGAN---------GACGATTTCGAGGGTGAGGATGACATAGATATGGAAATGAATGATGATGATGATACAGATGGTGTTATTCTTGTGGATGNTGANGACGATGTAGATGATAGGAACAGTAGAAACCGTCGACAAATTGNTACACACAAGACGGNGAAAAGGAAAGTGAGT---
>Sotub01g058190
ATGGAGTCCCTTCTTCTTACCTCTTCACCTGATATCGTAAAGTTGCTCAGCTCCTCTTCTCCT------TGTAAATGTTATCCTTCCGTTTCAGAAAATGGCCACTCTTCTTTCTTCCTATATTTTCCCCACAAGAACAACCGAACCCCCTCTGTTATTGTTTCAGCATCAAACAAGAAGAAGAAGAAATCTGACTCCCACAGCTTTATTCCTAAACCTGATGAAGCCACTGGTCCTTTTCCCGAAGCTGTGCTCCTTAGAGAGAGGAAGGTCCAAGAAGACGGTAGACTTGTACCCGACTTTGCAGATGCTGAAGAGGAGGAACTGTTTGAGGCTCTAAATCTACAGTTGGAAAGTGATCTGAATGTTGAACAGATGCGACACTATGAAGTGGTGTATCTGATTCATGAGGATCGTGAAGATGAGGTTGAGAGTGTGAATGCAAAAGTTCAAGAATTTTTGAAAGAGAAGAAAGGGAGGTTGTGGAGATTCAGTGATTGGGGTATGCGTAGACTGGCATATAGGATTCAGAAAACATCACGAGCTCATTACATTTTGATGAATTTTGAGTTGGAAGCCAAATGGATTAATGATTTCAAGAGCATGCTTGACAAAGATGAGAGAGTCATTCGACATCTTGTGATGAAGCGGGACAAGGCAGAAACAGAGGATTGTCCTCCACCTCCAGAGTTCCATACCACGGGTGCTGGTACAGATGATGAAAATGAAGAGGATATGGATGATTATGATGATTATGATGAAGACGATTTGGAGGGTAAGGATGAAATAGATATGGAAATGAATGATGATGAT---ACTGATGGTGTTATTCTTGTGGATGCTGACGACGATATAGATGATAGGAACAGTAGAAACCGTCAACAAATTGATACACACAAGACAGGAAAAAGGAAAGTGAGTGTG
