# Supplementary material for: Comparative genomics and phylogenetic discordance of cultivated tomato and close wild relatives
Source: PeerJ. 2015 Feb 26;3:e793. doi: 10.7717/peerj.793 (PMC4358695; doi:10.7717/peerj.793)
Supplement: File S2 [file peerj-03-793-s014.zip › pos_sel/Solyc01g080190.fas]

>Solyp01g080190
ATGATCATTGGAATCAGATACAAGCCATCCTTTCACTTTCTTGCTCCATTTTTCTCACTCTCTTTTCCTTCTCTCAAATGGGTGTCTTCTTCATCTTCACAAGCCCCCTTGGATCACCTTCAACTCTTCTTGGACAAGGACAAAAACACCAAGAAACAAAAACCCAATTGGGAATTCTCTCTTGTTTCAGCCTTCAAGTCTTGTTCAGCAAATTCATCCATCACACACGGCCAACAACTTCACTCCCTTGTCTTGAAATCTGGTCTTCAATCCAATATTTTTATACTAAATAGCTTGATCACTTTTTATGTTAAATGCGGATTAGTAAATCATGCTAAGATAATCTTTGATTCTTGTAATAAGTTAGATGCGGTTTCTTGTAACATAATGTTATGTGGGTATGTTAAATTTGGGTTTTTGGATGATGCCTATGAGTTGTTTGATAAAATGACTGAGAGAAATTGTGTCTCTTATACGACCATGATAATGGGTTGGGTACAGAAGGGGTTTTGGAGCGAGGGGATTTCGGTTTTTAGGGATATGAGGTGCTTTGGTGTTGGTCCAAATGAGGTGACCATGGTGAATGTCATTTCAGCTTATTTGCATTGTGGGGGGATTAAGGTGGATAAAATGCTTCATGGGTTGGTGTTGAAAGTTGGGGTTATGGATTTCGTTCATGTGTCCACCAATTTACTTCATTTGTATTGTCTTGGTGGGTGTTTGAAGGATGCAAGAATGTTGTTTAATGAGATGCCTGAAAAAAATGTGGTTTCTTGGAATGTGATGCTGAATGGGTATGCTAAGGCAGGGCTAGTCGATTTAGCTAAAGAGGTTTTTGAACAGATTGTTGATAAGGATGTGGTCTCTTGGGGTACAATTATTGATGGTTATTTGCAAGCAGCAAGGTTGAATGATGCTGTCAAAAGATACCGTGATATGCTATATACTGGGCTGCATCCTAATGATGTTATGATTGTAGACTTTCTATCGACATGTGGACAAGTGATGTCAAATTTTGAGGGTAGGCAGTTTCATGGTGTAGCAGTAAAGATGGGTTTTAATCTCTTGGACTTTATTCAGGCAACAATAATTCACTTCTATGCAGCTTGCGGGGAAGTGGATCTTGCTCGTTTACAGTTTGAAGTAGGAAACAAGGACCATGTTGCATGTTGGAATGCCCTTATTGCTGGACTTGTTAGAAACAGAAAAATTGATGAGGCTAGAAACTTATTTGATCAAATGCCTGCAAGAGATGTTTTCTCTTGGAGCTCTATGATTTCTGGTTACTCACAGAGTGAGCAGCCTGATTTGGCTCTTGAGCTTTTTCATGAGATGTTAGCTATTGGCGTAAAACCAAACGAAATTACTATGGTCAGTGTCGTCTCTTCTATTGCTACTCTGGGGACCTTGAAAGAAGGTAGATGGACTCATGATTACATATGCAAAAATTCCATCCCTTTGAATGACAACTTGATGGCAGCACTGATTGACATGTATGCTAAATGTGCCAGCGTCAATGATGCCTTAGAGGTGTTCAATCAAATCCGCAAGAAAGCTGTAGATGTGTCACCATGGAATGCCATTATCTGTGGCCTGGCAATGCACGGGCATGCACAATTATCTCTGCATATCTTCTCAGATATGCTGAGGCAAAACATCAAACCCAATTCAATCACTTTTATTGGAGTCTTAAGTGCATGTTGCCACGCTGGGTTGGTGGATGCTGGTGAACAGCATTTCAAGAGCATGACTAAACTGTATAATGTAAAACCAAACATTAAGCACTATGGTTGTATGGTGGATCTTTTTGGTAGAGCAGGAAGGTTGAAAGAAGCTGAAGAGCTCATAAGGAGCATGCCTATGGAGGCAGATATCATCATATGGGGCACATTGTTGGCTGCTTGTAGAACTCATGGCAACACAGAAATAGGTGAAAGGGCAGCAGAGAACTTGGCAAGAGTGGAGCCATCTCATGGTCCTAGTAGGGTCCTTCTGTCTAACATTTATGCAGATGCCGGAAAATGGGATGATGCATTTGTCACTAGACAGGCTATGCGAAGTCGAGGATTGACAAGAACAACTGCATATAGTGGTGTTGTA
>Sogal01g080190
ATGATCATTGGAATCAGATACAAGCCATCCTTTCACTTTCTTGCTCCATTTTTCTCACTCTCTTTTCCTTCTCTCAAATGGGTGTCTTCTTCATCTTCACAAGCCCCCTTGGATCACCTTCAACTCTTCTTGGACAAGGACAAAAACACCAAGAAACAAAAACCCAATTGGGAATTCTCTCTTGTTTCAGCCTTCAAGTCTTGTTCAGCAAATTCATCCATCACACACGGCCAACAACTTCACTCCCTTGTCTTGAAATCTGGTCTTCAATCCAATATTTTTATACTAAATAGCTTGATCACTTTTTATGTTAAATGCGGATTAGTAAATCATGCTAAGATAATCTTTGATTCTTGTAATAAGTTAGATGCGGTTTCTTGTAACATAATGTTATGTGGGTATGTTAAATTTGGGTTTTTGGATGATGCCTATGAGTTGTTTGATAAAATGACTGAGAGAAATTGTGTGTCTTATACGACCATGATAATGGGTTGGGTACAGAAGGGGTTTTGGAGCGAGGGGATTTCGGTTTTTAGGGATATGAGGTGCTTTGGTGTTGGTCCAAATGAGGTGACCATGGTGAATGTCATTTCAGCTTATTTGCATTGTGGGGGGATTAAGGTGGATAAAATGCTTCATGGGTTGGTGTTGAAAGTTGGGGTTATGGATTTCGTTCATGTGTCCACCAATTTACTTCATTTGTATTGTCTTGGTGGGTGTTTGAAGGATGCAAGAATGTTGTTTAATGAGATGCCTGAAAAAAATGTGGTTTCTTGGAATGTGATGCTGAATGGGTATGCTAAGGCAGGGCTAGTCGATTTAGCTAAAGAGGTTTTTGAACAGATTGTTGATAAGGATGTGGTCTCTTGGGGTACAATTATTGATGGTTATTTGCAAGCAGCAAGGTTGAATGATGCTGTCAAAAGATACCGTGATATGCTATATACTGGGCTGCATCCTAATGATGTTATGATTGTAGACTTTCTATCGACATGTGGACAAGTGATGTCAAATTTTGAGGGTAGGCAGTTTCATGGTGTAGCAGTAAAGATGGGTTTTAATCTCTTGGACTTTATTCAGGCAACAATAATTCACTTCTATGCAGCTTGCGGGGAAGTGGATCTTGCTCGTTTACAGTTTGAAGTAGGAAACAAGGACCATGTTGCATGTTGGAATGCCCTTATTGCTGGACTTGTTAGAAACAGAAAAATTGATGAGGCTAGAAACTTATTTGATCAAATGCCTGCAAGAGATGTTTTCTCTTGGAGCTCTATGATTTCTGGTTACTCACAGAGTGAGCAGCCTGATTTGGCTCTTGAGCTTTTTCATGAGATGTTAGCTATTGGCGTAAAACCAAACGAAATTACTATGGTCAGTGTCGTCTCTTCTATTGCTACTCTGGGGACCTTGAAAGAAGGTAGATGGACTCATGATTACATATGCAAAAATTCCATCCCTTTGAATGACAACTTGAGTGCAGCACTGATTGACATGTATGCTAAATGTGCCAGCGTCAATGATGCCTTAGAGGTGTTCAATCAAATCCGCAAGAAAGCTGTAGATGTGTCACCATGGAATGCCATTATCTGTGGCCTGGCAATGCACGGGCATGCACAATTATCTCTGCATATCTTCTCAGATATGCTGAGGCAAAACATCAAACCCAATTCAATCACTTTTATTGGAGTCTTAAGTGCATGTTGCCACGCTGGGTTGGTGGATGCTGGTGAACAGCATTTCAAGAGCATGACTAAACTGTATAATGTAAAACCAAACATTAAGCACTATGGTTGTATGGTGGATCTTTTTGGTAGAGCAGGAAGGTTGAAAGAAGCTGAAGAGCTCATAAGGAGCATGCCTATGGAGGCAGATATCATCATATGGGGCACATTGTTGGCTGCTTGTAGAACTCATGGCAACACAGAAATAGGTGAAAGGGCAGCAGAGAACTTGGCAAGAGTGGAGCCATCTCATGGTCCTAGTAGGGTCCTTCTGTCTAACATTTATGCAGATGCCGGAAAATGGGATGATGCATTTGTCACTAGACAGGCTATGCGAAGTCGAGGATTGACAAGAACAACTGCATATAGTGGTGTTGTA
>Sopim01g080190
ATGATCATTGGAATCAGATACAAGCCATCCTTTCACTTTCTTGCTCCATTTTTCTCACTCTCTTTTCCTTCTCTCAAATGGGTGTCTTCTTCATCTTCACAAGCCCCCTTGGATCACCTTCAACTCTTCTTGGACAAGGACAAAAACACCAAGAAACAAAAACCCAATTGGGAATTCTCTCTTGTTTCAGCCTTCAAGTCTTGTTCAGCAAATTCATCCATCACACACGGCCAACAACTTCACTCCCTTGTCTTGAAATCTGGTCTTCAATCCAATATTTTTATACTAAATAGCTTGATCACTTTTTATGTTAAATGCGGATTAGTAAATCATGCTAAGATAATCTTTGATTCTTGTAATAAGTTAGATGCGGTTTCTTGTAACATAATGTTATGTGGGTATGTTAAATTTGGGTTTTTGGATGATGCCTATGAGTTGTTTGATAAAATGACTGAGAGAAATTGTGTGTCTTATACGACCATGGTAATGGGTTGGGTACAGAAGGGGTTTTGGAGCGAGGGGATTTCGGTTTTTAGGGATATGAGGTGCTTTGGTGTTGGTCCAAATGAGGTGACCATGGTGAATGTCATTTCAGCTTATTTGCATTGTGGGGGGATTAAGGTGGATAAAATGCTTCATGGGTTGGTGTTGAAAGTTGGGGTTATGGATTTCGTTCATGTGTCCACCAATTTACTTCATTTGTATTGTCTTGGTGGGTGTTTGAAGGATGCAAGAATGTTGTTTAATGAGATGCCTGAAAAAAATGTGGTTTCTTGGAATGTGATGCTGAATGGGTATGCTAAGGCAGGGCTAGTCGATTTAGCTAAAGAGGTTTTTGAACAGATTGTTGATAAGGATGTGGTCTCTTGGGGTACAATTATTGATGGTTATTTGCAAGCAGCAAGGTTGAATGATGCTGTCAAAAGATACCGTGATATGCTATATACTGGGCTGCATCCTAATGATGTTATGATTGTAGACTTTCTATCGACATGTGGACAAGTGATGTCAAATTTTGAGGGTAGGCAGTTTCATGGTGTAGCAGTAAAGATGGGTTTTAATCTCTTGGACTTTATTCAGGCAACAATAATTCACTTCTATGCAGCTTGCGGGGAAGTGGATCTTGCTCGTTTACAGTTTGAAGTAGGAAACAAGGACCATGTTGCATGTTGGAATGCCCTTATTGCTGGACTTGTTAGAAACAGAAAAATTGATGAGGCTAGAAACTTATTTGATCAAATGCCTGCAAGAGATGTTTTCTCTTGGAGCTCTATGATTTCTGGTTACTCACAGAGTGAGCAGCCTGATTTGGCTCTTGAGCTTTTTCATGAGATGTTAGCTATTGGCGTAAAACCAAACGAAATTACTATGGTCAGTGTCGTCTCTTCTATTGCTACTCTGGGGACCTTGAAAGAAGGTAGATGGACTCATGATTACATATGCAAAAATTCCATCCCTTTGAATGACAACTTGAGTGCAGCACTGATTGACATGTATGCTAAATGTGCCAGCGTCAATGATGCCTTAGAGGTGTTCAATCAAATCCGCAAGAAAGCTGTAGATGTGTCACCATGGAATGCCATTATCTGTGGCCTGGCAATGCACGGGCATGCACAATTATCTCTGCATATCTTCTCAGATATGCTGAGGCAAAACATCAAACCCAATTCAATCACTTTTATTGGAGTCTTAAGTGCATGTTGCCACGCTGGGTTGGTGGATGCTGGTGAACAGCATTTCAAGAGCATGACTAAACTGTATAATGTAAAACCAAACATTAAGCACTATGGTTGTATGGTGGATCTTTTTGGTAGAGCAGGAAGGTTGAAAGAAGCTGAAGAGCTCATAAGGAGCATGCCTATGGAGGCAGATATCATCATATGGGGCACATTGTTGGCTGCTTGTAGAACTCATGGCAACACAGAAATAGGTGAAAGGGCAGCAGAGAACTTGGCAAGAGTGGAGCCATCTCATGGTCCTAGTAGGGTCCTTCTGTCTAACATTTATGCAGATGCCGGAAAATGGGATGATGCATTTGTCACTAGACAGGCTATGCGAAGTCGAGGATTGACAAGAACAACTGCATATAGTGGTGTTGTA
>Soper01g080190
NNNNTCNTTGGAATCAGATACAAGCCATCCTTTCGCTTTCTTGCTCCATTTTTCTCACTCTCTTTTCCTTCTCTCAAATGGGTGTCTTCTTCATCTNCACAAGCCCCCTTGGATCACCTTCAACTCTTNTTGGACAAGGACAAAAACACCAAGAAACAAAAANCCAATTGGGAATTCTCTNTTGTTTCAGCCTTCAAGTCTTGTTCAGCAAATTCATCNATCACACANGGCCAACAACTTCACTCCCTTGTCTTGAAATCTGGTCTTCAATCCAATATTTTTATACTAAATAGNTTGATCACTTTTTATGTTAAATGCGGATTAGTAAATCATGCTAAGATNATCTTTGATTCTTGTAATAAGTTAGATGCAGTTTCTTGTAACATAATGTTATGTGGGTATGTTAANTNTGGGTTTTTGAATGATGCCTATNAGTTGTTTGATAAAATGACTGAGAGAAATTGTGTGTCTTATACGACCATGATAATGGGTTNGGTACAGAAGGGGTTTTGGAGCGAGGGGATTTCGGTTTTTAGGGATATGAGGTGCTTTGGTGTTGGTCCAAATGAGGTGACCATGGTGAATGTCATNTCAGCTTATTTGCATTGTGGGNGGATNAAGGTGGATAAAATGCTTCATGNGTTGGTGTTGAAAGTTGGGGTTATGGATTTCGTTCATGTGTCCACCAATTTACTTCATTTGTATTGTCTTGGTGGGTGTTTGAAGGATGCAAGAATGTTGTTTAATGAGATGCCTGAAAAAAATGTGGTTTCTTGGAATGTNATGCTGAATGGGTATGCTAAGGCNGGGCTAGTCGATTTAGCTAAAGAGGNTTTTGAACAGATTGTTGATAAGGATGTGGTCTCTTGGGGTACAATTATTGATGGTTATTTGCAAGCAGCAAGGCTGGATGATGCTGTCAAATTATATCGAGATATGCTATATACTGGGCTGCATCCTAATGATGTTATGATTGTAGACTTTCTATCGACGTGTGGACAAGTGATGTCGAATTTTGAGGGTAGGCAGTTNCATGGTGTAGCAGTAAANATGGGTTTTGATCTCTTGGACTTTATTCAGGCAACAATAATTCACTTCTATGCAGCTTGCGGGGAGGTGGATCTTGCTCGTTTGCAGTTTGAAGTAGGAAACAAGGACCATGTTGCATGTTGGAATGCCCTTATTGCTGGACTTGTTAGAAACAGAAAAATTGATGAGGCTAGAAACTTATTTGATCAAATGCCTGCAAGAGATGTTTTCTCTTGGAGCTCTATGATTTCTGGTTACTCACAGANTGAGCAGCCTGATTTGGCTCTTGAGCTTTTTCATGAGATGTTAGCTATTGGCNTAAAACCAAACGAAATTACTATGGTCAGTGTCGTCTCTTCTATTGCTACTCTGGGGACCTTGAAAGAAGGTAGATGGACTCATGATTACATATGCAAAAATTCCATCCCTTTGAATGACAACTTGAGTGCAGCANTGATTGACATGTATGCTAAATGTGCCAGCGTCAATGATGCCTTAGAGGTGTTCAATCAAATCCGCAAGAAAGCTGTNGATGTGTCACCATGGAATGCCATTATCTGTGGCCTGGCAATGCACGGGCATGCNCAATTATCTCTGCATATCTTCTCAGATATGCTGAGGCAAAACATCANACCCAATTCAATCACTTTTATTGGAGTCTTNAGTGCATGTTGCCACGCTGGGTTGGTGGANGCTGGTGAACAGCATTTCAAGAGCATGACTAAACTGTATAATGTAAAACCAAACATTAAGCACTATGGTTGTATGGTGGATCTTTTTGGTAGAGCAGGAAGGTTGAAAGAAGCTGAAGAGCTCATAAGGAGCATGCCTATGGAGGCAGATATCATCATATGGGGCACATTGTTGGCTGCTTGTAGAACTCATGCCAACACAGAAATAGGTGAAAGGGCAGCAGAGAACTTGGCAAGAGTGGANCCATCTCATGGTCCTAGTAGGGTCCTTCTNTCTAACATTTATGCAGATGCCGGAAAATGGGATGATGCATTTCTCACTAGGCAGGCTATGCNAAGTCGAGGATTGACAAGGACAACTGCATATAGTGGTGTT---
>Sotub01g080190
---------------------------------------------------------------------------------------------------------------------------------------------------------------------------------------------------------------------------------------------------------------------------------------------------------------------------------------------------------------------------------------------------------------------------------------------------------------ATGACTGAGAGAAATTGTGTGTCTTATACGACCATGATAATGGGTTTGATACAGAAGGGATTTTGGAGTGAGGGAATTTGGGTTTTTAGGGATATGAGGTATTTTGGTGTTGGTCCAAATGAGGTGACCATGGTGAATGTCATTTCAGCTTATTTGCATTGTGGGGGGATTAAGGTGGATAAATTGCTTCATGGGTTGGTGTTGAAAATTGGGGTTATGGATTTCGTTCATGTGTCCACCAATTTACTTCATTTGTATTGTCTTGGTGGGTGTTTGAGGGATGCAATGATGTTGTTTAGTGAGATGCCTGAAAAAAATGTGGTTTCTTGGAATGTGATGCTGAATGGGTATAGTAAGGCCGGGCTAGTCGATTTAGCTAAAGATGTTTTTGAACAGATTGTTGATAAGGATGTGGTTTCTTGGGGTACAATTATTGATGGTTATTTGCAAGCAGCAAGGTTGAATGATGCTGTCGAAATATATCGTGATATGTTATATACTGGGATGCGTCCTAATGACGTTATGATTGTAGACTTTCTATCGACGTGTGGACAAGTGATGTCGAATTTTGAGGGTAGGCAGTTTCATGGTGTAGCAGTAAAGATGGGTTTTGATCTCTTGGACTTTATTCAGGCAACAATAATTCACTTCTATGCAGCTTGCGGGGAAGTGGATCTTGCTCGTTTGCAGTTTGAAGTAGGAAACAAGGACCATGTTGCATGTTGGAATGCCCTTATTGCTGGACTTGTTAGAAACAGAAAAATTGATGAGGCTAGACACTTATTTGATCAAATGCCTGCAAGAGATGTTTTCTCTTGGAGCTCTATGATTTCTGGTTACTCACAAAGTGAGCAGCCTGATTTGGCTCTTGAGCTTTTTCATGAGATGTTAGCTATTGGCGTAAAACCAAACGAAATTACTATGGTCAGTGTCGTCTCTTCTATTGCTACTTTGGGGACCTTGAAAGAAGGTAGATGGGCTCATGATTACATTTGCAAAAACTCCATCCCTTTGAATGACAACTTGAGTGCAGCACTGATTGACATGTATGCTAAATGTGCCAGCGTCAATGATGCCTTAGAGTTGTTCAATCAAATCCGAGAGAAAGCTGTTGATGTCTCACCATGGAATGCCATTATCTGTGGCCTGGCAATGCACGGGCATGCACAATTATCTCTGCATATCTTCTCAGATATGCTGAGGCAAAACATCAAACCCAATTCAATCACTTTTATTGGAGTCTTAAGTGCATGTTGCCACGCTGGGTTGGTGGAGGCTGGTGAACAGCATTTCCAGAACATGACTAAACTGCATGATGTAAAACCAAATATTAAGCACTATGGTTGTATGGTGGATCTTTTTGGTAGAGCAGGAAGGTTGATAGAAGCTGAAGAGCTCATAAGGAGCATGTCTATGGAGGCAGATATCATCATATGGGGCACATTGTTAGCTGCTTGTAGAACTCATGGTAACACAGAAATAGGTGAAAGGGCAGCAGAGAACTTGGCAAGAGTGGAGCCATCTCATGGTCCTAGTAGGGTCCTTCTCTCTAACATTTATGCAGATGCCGGAAAATGGGATGATGCATTTCTCACTAGGCAGGCTATGCGAAGTCGAGGATTGACAAGGACAACTGCATATAGTGGTGTTGTA
