# Supplementary material for: Comparative genomics and phylogenetic discordance of cultivated tomato and close wild relatives
Source: PeerJ. 2015 Feb 26;3:e793. doi: 10.7717/peerj.793 (PMC4358695; doi:10.7717/peerj.793)
Supplement: File S2 [file peerj-03-793-s014.zip › pos_sel/Solyc02g067260.fas]

>Solyp02g067260
ATGGAGGTGGCATCGGTGTTAATTCCATCTCTCGAAGGCTTAACCCAAACTGAAGTCAGATCAATGATTTATGATCATATACTTCGATTCGCCCAATCCATTCCACCACCGGAAGATGAACGGAATATTGTGGCAGTGGTGGACGCAACAAACAACTCAATCTCCTTCTTCGAAGCTCATCCTATCAATGCAGAACCTATTTTGGAAGAGCAATTACCGGCATCAATCGCTTCCATTCAAGCGATACCGTTGGTGAAGATTTTAGGTGAAGGGATTGATTGCTCTATTTGCTTGTCCAATTTTGAACTTGGCGAGGAAGCTAAGGAGATGCCTTGTGAACATCATTTTCATTCGATTTGTATTGACACGTGGTTAGGCATCAATGGATCGTGTCCGATTTGTAGGTATAAGATGCCAGTAGACGAACAATGTGACAAGACACATGAAGAAGGTGATGAGGATGAAATAGGTGATGATGGTGGCAGTGATATACATGCAGATAGAGTGATATTTGTTTTTCATGTTGCCATTATAGTAGAAACTACAGATCTAGCTGTATCGATAACAGAAATGAATAGAATTTCTGAGGATAGGTTTCTAACTATTAGAGTGCCTAGACATTTTGATGTATCCGCAGCTAGAGATGGAGTTGGGTCTAGAGTTGGAAATTCTGATGTACTAGAAGCTTCTGGGAATGGCGATGTATTAGTAGATGGAAATGGCGACGAATCTGAAGTTAGAAATGGCGATGAATTAGAAGCTAGAGATAACGATGTATCTCAAGCTAGAGATAACGATGAATATGAAAATAGAGATGACGATGTATTAGAGGCTAGAGATGGCGAAGATGGCGATGAAGCTCAAGATATGATGAAGTCACTAACGTTGATGATCATATTGGACTTTGGATCGGAGCTGAGGTTCATAAGCTTGTGCCAGTCCTCAAACAAAGAGCTGGAAAGAAGAAAGTCTTATTTAAGGAAAAAGACAACTAGTTTTTTTTGG
>Sogal02g067260
ATGGAGGTGGCATCGGTGTTAATTCCATCTCTTGAAGGCTTAACCCAAACTGAAGTCAGATCAATGATTTATGATCATATACTTCGATTCGCCCAATCCATTCCACCACCGGAAGATGAACGGAATATTGTGGCAGTGGTGGACGCAACAAACAACTCAATCTCCTTCTTCGAAGCTCATCCTATCAATGCAGAACCTATTTTGGAAGAGCAATTACCGGCATCAATCGCTTCCATTCAAGCGATACCGTTGGTTAAGATTTTAGGTGAAGGGATTGATTGCTCTATTTGCTTGTCCAATTTTGAACTTGGCGAGGAAGCTAAGGAGATGCCTTGTAAACATCATTTTCATTCGATTTGTATTGACACGTGGTTAGGCATCAATGGATCGTGTCCGATTTGTAGGTATAAGATGCCAGTAGACGAACAATGTGACAAGACACATGAAGAAGGTGATGAGGATGAAATAGGTGATGATGGTGGCAGTGATATACAGGAAGATAGAGTGATATTTGTTTTTCATGTTGCCATTATAGCAGAAACTACAGATCTAGCAGTATCGATAACAGAAATGAATAGAATTTCTGAGGATAGGTTTCTAACTATTAGAGTGCCTAGACATTTTGATGTATCCGCAGCTAGAGATGGAGTTGGGTCTAGAGTTGGAAATTCTGATGTACCAGAAGCTTTTGGGAATGGCGATGTATTAGTAGATGGAAATGGCGACGAATCTGAAGTTAGAAATGGCGATGAATCAGAAGCTAGAGATAACGATGTATCTCAAGCTAGAGATAACGATGAATATGAAGCTAGAGATGACGATGTATTAGAGGCTAGAGATGGCGAAGATGGCGATGAAGCTCAAGATATGATGAAGTCACTAACGTTGATGATCATATTGGACTTTGGATCGGAGCTGAGGTTCATAAGCTTGTGCCAGTCCTCAAACAAAGAGCTGGAAAGAAGAAAGTTTTATTTAAGGAAAAAGACAACTAGTTTTTTTTGG
>Sopim02g067260
ATGGAGGTGGCATCGGTGTTAATTCCATCTCTTGAAGGCTTAACCCAAACTGAAGTCAGATCAATGATTTATGATCATATACTTCGATTCGCCCAATCCATTCCACCACCGGAAGATGAACGGAATATTGTGGCAGTGGTGGACGCAACAAACAACTCAATCTCCTTCTTCGAAGCTCATCCTATCAATGCAGAACCTATTTTGGAAGAGCAATTACCGGCATCAATCGCTTCCATTCAAGCGATACCGTTGGTTAAGATTTTAGGTGAAGGGATTGATTGCTCTATTTGCTTGTCCAATTTTGAACTTGGCGAGGAAGCTAAGGAGATGCCTTGTAAACATCATTTTCATTCGATTTGTATTGACACGTGGTTAGGCATCAATGGATCGTGTCCGATTTGTAGGTATAAGATGCCAGTAGACGAACAATGTGACAAGACACATGAAGAAGGTGATGAGGATGAAATAGGTGATGATGGTGGCAGTGATATACAGGAAGATAGAGTGATATTTGTTTTTCATGTTGCCATTATAGCAGAAACTACAGATCTAGCAGTATCGATAACAGAAATGAATAGAATTTCTGAGGATAGGTTTCTAACTATTAGAGTGCCTAGACATTTTGATGTATCCGCAGCTAGAGATGGAGTTGGGTCTAGAGTTGGAAATTCTGATGTACCAGAAGCTTTTGGGAATGGCGATGTATTAGTAGATGGAAATGGCGACGAATCTGAAGTTAGAAATGGCGATGAATCAGAAGCTAGAGATAACGATGTATCTCAAGCTAGAGATAACGATGAATATGAAGCTAGAGATGACGATGTATTAGAGGCTAGAGATGGCGAAGATGGCGATGAAGCTCAAGATATGATGAAGTCACTAACGTTGATGATCATATTGGACTTTGGATCGGAGCTGAGGTTCATAAGCTTGTACCAGTCCTCAAACAAAGAGCTGGAAAGAAGAAAGTCTTATTTAAGGAAAAAGACAACTAGTTTTTTTTGG
>Soper02g067260
ATGGACTTGGCATCAGTGTTAANTCCATCTNTCGAAGGCTTANCCCAAACNGAAGTCAGATCAATGATTTNTGATCATATACTTNNATTCNCCCAATCCATTCCACCACCGGAAGATNAACGGAATATTGTGGCAGTGGTGGACGCAACAAACAACTCAATCTCCTTNTTNGAAGCTCATCCTATCAATGCAGAACCTATTTTGGAANNGCAATTACCNGCATCAATCGCTTCCATNCAANCGATACCGTTGGTTAAGATTTTAGGTGAAGGGATTGATTGCTCTATTTGCTTGTCCAATTTTGAACTTGGCGAGNAAGCTAAGGAGATGCCTTGTAAACATCATTTTCATTCGATTTGTATTGANACGTGGTTGGGCATCAATGGATCGTGTCCGATTTGTAGGTATAAGATGCCAGTAGACGAACAATGTGAGAAGACACAAGAAGAAGGTGATGAGGATGAAATAGGTGATGATGGTGGCAGTGATATACAGGAAGATAGAGTGGTATTTGTTTTTCATGTTGCCATTATANCAGAAACTACAGATCTAGCAGTATCAATAACAGAAATGAATAGAATTTCTGAGGATAGGTTTCTAACTATTAGAGTGCCTAGACATTTTGATGTATCCGCAGCTAGAGATGGAGTTGGGTCTAGAGTTGGAAATTCTGATGTACTGGAAGCTTCTGGGAATGGCGATGTATTAGTAGATGGAAATGGCGATGAATCTGAAGTTAGAAATGGCGACGAATCAGAAGCTAGAGATGAAGATGTATCTCAAGCTAGAGATAACGATGAATATGAAGCTAGAGATGACGATGTATTAGAGGCTAGAGATGGCGAAGATGACGATGAAGCTCAAGATATNATGNAGTCANTAACGTTGATGATCATATTGGACTTTGNATCGGAGCTNAGGNNCATAAGCTTGTGCCAGTCCTCAAACAAAGAGCTGGAAAGAAGAAAGTCTTATTTAAGGAAAAAGACAACTAGTTTTTTT---
>Sotub02g067260
ATGGAGGTGGCATCGGTGTTAATTCCATCTCTCGAAGGCCTAACCCAAACTGAAGTCAGATCAATGATTTATAATCATATACTTCGATTCGTCCGGTCTATTCCACCACCGGAAGATGAACGTAATATTGTGACAGTGGTGGACGCAACAAACAACTCAATCTCCTTCCTCGAAGGTCATCCTATCAATGCAGAACCTATTTTGGAAGGGCAATTACCTGCATCAATGGCTTCCATTGAAGCGATACCGATGGTTAAGATTTTAGGTCAAGGGATTGATTGCTCTGTTTGCTTGTCCAATTTTGAACTTGGCGAGGAAGCTAAGGAGATGCCTTGTAAACATCATTTTCATTCGATTTGTATTGACAAGTGGTTGGGGATCAATGGATCGTGTCCGATTTGTAGGTATAAAATGCCAGTAAATGAACAATGTGAGAAGACATATGAAGAAAGTGATGAAGATGAATTAGGTGATGATGGTGGCAGTGATATGCAGGAAGCTAGAGTGATATTTGTTTTTCATGTTGCCATTATAGCAGAAACTACAGATCTAGCAGTATCGATAACAGAATTGAATAGACTTTCCGAGAATAGGTTTGTAACTATTAGAATGCTTAGACATTTTGATGTATCTGCAACTGGAGATGGCGATGGGTCTGAAGCTGGAAATGGTGATGTACCGGAAGCTTCTGGGAATGGCGATGTATCCGAAGATGGAAATGGCAATGTATCCGAAGCTAGAAATGGCGATGAATCAGAAGCTAGAGATGACGATGTATCTGAAGCTAGAGATGACGATGAATCTAAAGCTAGAGATGACGATGTATCAGAAGCTAGAGATGGC---GATGTATCTGAAGCTAGAGATGGCGGAGAT------------------------------GATGATGAAGCTCAGGATATGGTCATTGATAACAAT---------------------------------------------------------------
