# Supplementary material for: Comparative genomics and phylogenetic discordance of cultivated tomato and close wild relatives
Source: PeerJ. 2015 Feb 26;3:e793. doi: 10.7717/peerj.793 (PMC4358695; doi:10.7717/peerj.793)
Supplement: File S2 [file peerj-03-793-s014.zip › pos_sel/Solyc02g069260.fas]

>Solyp02g069260
ATGGATCGTGGGAACTACCGACGTGGTGGCGGTCATGATAACGCCGGCAGAGGTGGAGGTAACCGTGGTCGAGGACAAGGCCGTGGT---------------GGTGGAAGGGGTGAGCCTCAGATCGGAGGTGGAAGGGGTGGGACCCACATCGGTGGTGGG---------TCCCAAATGGGTCAGCCTCCACAGCAATGGGGGAATCAGCCGAGGGGATCGGGTCAATACCAGATTCGTGGTGGGGCTCCGCAAAATCAACCGGGTCAAAACTATCCGGTTAATCAGAATCCGGGTCGTGGTGGTACTTGGGTAAACCAACCGGTTCAACGTGGTGGTGGTGGTGGGGGTAGCGCTTGGCCACGGCCACAACAGCAGGGTAGTGGCGTTCCAAACACTACTTGGCCCCGACCACCACCGCAGCAA---------CAGGGTAGTGGTAGTGGAGTTGCTAATGCTTGGGCCCGGCCACCGCCGCAGAGGAGTCAGCAGCATGGTGGTGGAAATCAG---CAGCAGGTTGTGGATCGTTCTCCTCCTCAATCTTCTGATCCTGTTCAAGTTGATCTGGGGTCCCTGAAAATTACAGATCAGAGTCCATCATCTCGACAAGAAAGTTCCAAGGAAAAACGTGTACCTATTGCACGACCTGATACTGGAAAAATTGCTGTCAAGTCAATTGCGCTGCTTGCTAATCATTTTCCTGTTAGATTTAATCCCCAGTCTACCATTATGCATTATGATGTGGATATTCAACAGAGGGCTGATGGGAATCGGCCTGTGAAGAAGCTAACAAACAAGTCTGTTCTCCATATGATAAGAGAAAAGCTGTGTGCGGATGACCCTACACGATTTCCCCTAGATAAAACTGCATATGACGGTAAGAAGAACATTTTCAGTGCTGTTCAACTTCCTACTGGGTGTTTTGCTGTGAACTGGTCTGACGGGGAAGATGCTAGGTTACGCTCTTATGACATTACCATCAAGCTTGTTGCTGAATTAAAACTTTGCAAGTTGAAAGAATATTTGAGTGGAAGCCTATCACATATTCCTCGTGATATACTACAAGGAATGGAGTTGGTTATGAAAGAAAATCCTACTAGGTGCAGGACTTCTGTAGGTCGTTGTTTCTACTCTAATGAGCACCTGCCCGACCATGACTTTCGTTTTGGTGTTGCTGCATATAGAGGTTTTCAACAGAGCCTAAAGCCTACAAAAGGAGGGCTTGCGTTGTGCTTAGATTACTCGGTCTTGGCACTCCGGAAACCAATGCCAGTGCTAGACTTTCTGAAGGAATATTTAGGAGAATCTAACGAAAATACCTTCAGGAACAACATTCGAGCTGCAAAGGGTGCATTGGTTGGTTTGAAAGTCAGGGTAATTCATCGTCGTACAAGCCAGAAGTTTCTTATTAAGCAGCTAACTGACTGCAAGACTCGTGAAATTACTTTTCCCCTTGAAGATCCCGAAGGCATAAATCCCCCGAGGGATGTTCTTCTTGTTGACTACTTCAGGGATAAATATCAGCGCGAGATTCAGTTCAAGGATTTTCCTTCATTAGATATTGGAAAAGGTAATAAGAAAAACTATGTCCCGATGGAATTCTGTGTCTTGGTTGAGGGACAACGGTATCCCAAGGAGGATTTGGATAAAGATACTGCCTTGTTTCTGAAGAACATATCACTAGCTCGACCCCAAGATAGAAGGCAGGCAATTTGTGAAATGGTACGGGCTGGAGATGGGCCGTGCGGGGCTGTCACCCGCAATTTTGATATTGGAGTTGATAGGAACATGACCCGTGTTCCGGGTCGTATTCTTCCTCCCCCTGATTTGAAGCTAGGCGGTCAAAATCGACTTCCTGTGAATGATAAATGCCAGTGGAACCTTGTTGGGAAATCTGTGGTGGAAGGCAAGGCGCTTCAGCGATGGGCTTTGATAGATTTTAGCGCTCAGGATCGCAAACCCTTCTTTAGGCTACGAGTTGATGAATTTGTCTTCAGATTGAAAGATCGGTGCAGAAAATTGAGTATTAATATGGAAGAACCTGCTGTAGTACATTTCACTGACATGCATGTACTCTCTGAAGTTGGCAAGGTTCATAAACTTCTCGATGGTGTGGTTAATGCAGCTAAACGGGAAATCAATGGTAAACTTCAAATGATAGTTTGTGTTATGACATCAAAGCATAATGGGTACAAATATCTTAAATGGGTATCTGAGACACAAATTGGCGTAGTAACCCAGTGTTGCTTGTCTACTAATGCCAACAAGGGACAGGATCAATATCTTGCAAACCTGTGTATGAAGATCAATGCAAAACTTGGGGGCAGCAATATGGAACTTATGGATAGACTCCCTAATTTTGGAAGAGAAGACAATGTCATGTTCATTGGAGCTGATGTTAATCATCCTGCTGCAAAGAATGTGACATGTCCATCCATAGCAGCCGTTGTTGCCACCGTCAACTGGCCAGCTGCTAATAGATATGCTGCTAGAGTTTGTCCTCAGGTTCACAGGACTGAGAAGATTCTAGAGTTTGGAAAGATGTGTGCAGACCTAGTTCATACTTATAAGGAAATCAACTCTGTTAAACCAAACAAAATTGTTGTTTTCCGTGATGGTGTGAGTGAGGGTCAGTTTGATATGGTACTCAACGAAGAGTTGCTTGATTTGGCGAAGGCTATATACGACAGTAACTATCAACCAGCAATTACTCTTGTTGTGGCTCAGAAGAGACACCATACACGGCTATTTCCTGAGGGTGGCCCTGCCAATGTGCCTCCTGGTACTGTTGTGGATACAATAATTGTTCATCCCTCTGATTTTGACTTCTATCTTTGCAGCCACTTTGGAGGGTTGGGTACCAGCAAGCCAACTCACTATCATGTTCTATGGGATGATAATGGTTTCAATTCTGACAGCTTACAAAAGCTTATATACAACATGTGTTTCACTTTTGCGCGGTGCACTAAACCTGTCTCACTTGTTCCACCAGTTTACTATGCAGACCTTGTTGCTTATAGGGGACGGATGTTTCAAGAGGTGCTTATGGAGATGAACTCTCCTAGCTCTGCAACTTCATCTTCTCCAACTGCCTCATTTCAACAAAAATTTTATGATTTGCACTCTGATTTGCAGAACGTAATGTTTTTCGTC
>Sogal02g069260
ATGGATCGTGGGAACTACCGACGTGGTGGCGGTCATGATAACGCCGGCAGAGGTGGAGGTAACCGTGGTCGAGGACAAGGCCGTGGT---------------GGTGGAAGGGGTGAGCCTCAGATCGGAGGTGGAAGGGGTGGGACCCACATCGGTGGTGGG---------TCCCAAATGGGTCAGCCTCCACAGCAATGGGGGAATCAGCCGAGGGGATCGGGTCAATACCAGATTCGTGGTGGGGCTCCGCAAAATCAACCGGGTCAAAACTATCCGGTTAATCAGAATCCGGGTCGTGGTGGTACTTGGGTAAACCAACCGGTTCAACGTGGTGGTGGTGGTGGGGGTAGCGCTTGGCCACGGCCACAACAGCAGGGTAGTGGCGTTCCAAACACTACTTGGGCCCGACCACCACCGCAGCAA---------CAGGGTAGTGGTGGTGGAGTTGCTAATGCTTGGGCCCGGCCACCGCCGCAGAGGAGTCAGCAGCATGGTGCTGGAAATCAG---CTGCAGGTTGTGGATCGTTCTCCTCCTCAATCTTCTGATCCCGTTCAAGTTGATCTGGGGTCCCTGAAAATTACAGATCAGAGTCCATCATCTCGACCAGAAAGTTCCAAGGAAAAACGTGTACCTATTGCACGACCTGATACTGGAAAAATTGCTGTCAAGTCAATTGCGCTGCTTGCCAATCATTTTCCTGTTAGATTTAATCCCCAGTCTACCATTATGCATTATGATGTGGATATTCAACAGAGGGCTGATGGGAATCGGCCTGTGAAGAAGCTAACAAACAAGTCTGTTCTCCATATGATAAGAGAAAAGCTGTGCGCGGATGACCCTACACGATTTCCCCTAGATAAAACTGCATATGATGGTAAGAAGAACATTTTCAGTGCTGTTCAACTTCCTACTGGGTGTTTTGCTGTGAACTGGTCTGACGGGGAAGATGCTAGGTTACGCTCTTATGACATTACCATCAAGCTTGTTGCTGAATTAAAACTTTGCAAGTTGAAAGAATATTTGAGTGGAAGCCTATCGCATATTCCTCGTGATATACTACAAGGAATGGAGGTGGTTATGAAAGAAAATCCTACTAGGTGCAGGACTTCTGTAGGTCGTTGTTTCTACTCTAATGAGCACCTGCCCGACCATGATTTTCGTTTTGGTGTTGCTGCATATAGAGGTTTTCAACAGAGCCTAAAGCCTACAAAAGGAGGGCTTGCGTTGTGCTTAGATTACTCGGTCTTGGCACTCCGGAAACCAATGCCAGTGCTAGACTTTCTGAAGGAATATTTAGGAGAATCTAACGAAAATACCTTCAGGAACAACATTCGAGCTGCAAAGGGTGCATTGGTTGGTTTGAAAGTCAGGGTAATTCATCGTCGTACAAGCCAGAAGTTTCTTATTAAGCAGCTAACTGACTGCAAGACTCATGAAATTACTTTTCCCCTTGAAGATCCCGAAGGCATAAATCCCCCAAGGGATGTTCTTCTTGTTGACTACTTCAGGGATAAATATCAGCGCGAGATTCAGTTCAAGGATTTTCCTTCATTAGATATTGGAAAAGGTAATAAGAAAAACTATGTCCCAATGGAATTCTGTGTCTTGGTTGAGGGACAACGGTATCCCAAGGAGGATTTAGATAAAGATACTGCCTTGTTTCTGAAGAACATATCACTAGCTCGACCCCAAGATAGAAGGCAGGCAATTTGTGAAATGGTACGGGCTGGAGATGGGCCGTGCGGGGCTGTCACCCGCAATTTTGATATTGGAGTTGATAGGAACATGACCCGTGTTCCGGGTCGTATTCTTCCTCCCCCTGATTTGAAGCTAGGCGGTCAAAATCGACTTCCTGTGAATGATAAATGCCAGTGGAACCTTGTTGGGAAATCTGTGGTGGAAGGCAAGGCGCTTCAGCGATGGGCTTTGATAGATTTTAGCGCTCAGGATCGCAAACCCTTCTTTAGGCTACGAGTTGATGAATTTGTCTTCAGATTGAAAGATCGGTGCAGAAAATTGAGTATTAATATGGAAGAACCTGCTGTAGTACATTTCACTGACATGCATGAACTCTCTGAAGTTGGCAAGGTTCATAAACTTCTCGATGGTGTGGTTAATGCAGCTAAACGGGAAATCAATGGTAAACTTCAAATGATAGTTTGTGTTATGACATCAAAGCATAATGGGTACAAATATCTTAAATGGGTATCTGAGACACAAATTGGCGTAGTAACCCAGTGTTGCTTGTCTACTAATGCCAACAAGGGACAGGATCAATATCTTGCAAACCTGTGTATGAAGATCAATGCAAAACTTGGGGGCAGCAATATGGAACTTATGGATAGACTCCCTAATTTTGGAAGAGAAGACCATGTCATGTTCATTGGAGCTGATGTTAATCATCCTGCTGCAAAGAATGTGACATGTCCATCCATAGCAGCCGTTGTTGCCACCGTCAACTGGCCAGCTGCTAATAGATATGCTGCTAGAGTTTGTCCTCAGGTTCACAGGACTGAGAAGATTCTAGAGTTTGGAAAGATGTGTAGAGACCTAGTTGATACTTATGCAAAAATCAACTATGTTAAACCAAACAAAATTGTTGTTTTCCGTGATGGTGTGAGTGAGGGTCAGTTTGATATGGTACTCAACGAAGAGTTGCTTGATTTGGCGAAGGCTATATACGACAGTAACTATCAACCAGCAATTACTCTTGTTGTGGCTCAGAAGAGACACCATACACGGCTATTTCCTGAGGGTGGCCCTGCCAATGTGCCTCCTGGTACTGTTGTGGATACAATAATTGTTCATCCCTCTGATTTTGACTTCTATCTTTGCAGCCACTTTGGAGGGTTGGGTACCAGCAAGCCAACTCACTATCATGTTCTATGGGATGATAATGGTTTCAATTCTGACAGCTTACAAAAGCTTATATACAACATGTGTTTCACTTTTGCGCGGTGCACTAAACCTGTCTCACTTGTTCCACCAGTTTACTATGCAGACCTTGTTGCTTACAGGGGACGGATGTTTCAAGAGGTGCTTATGGAGATGAACTCTCCTAGCTCTGCAACTTCATCTTCTCCAACGGCCTCATTTCAACAAAAATTTTATGATTTGCACTCTGATTTGCAGAACGTAATGTTTTTCGTC
>Sopim02g069260
ATGGATCGTGGGAACTACCGACGTGGTGGCGGTCATGATAACGCCGGCAGAGGTGGAGGTAACCGTGGTCGAGGACAAGGCCGTGGT---------------GGTGGAAGGGGTGAGCCTCAGATCGGAGGTGGAAGGGGTGGGACCCACATCGGTGGTGGG---------TCCCAAATGGGTCAGCCTCCACAGCAATGGGGGAATCAGCCGAGGGGATCGGGTCAATACCAGATTCGTGGTGGGGCTCCGCAAAATCAACCGGGTCAAAACTATCCGGTTAATCAGAATCCGGGTCGTGGTGGTACTTGGGTAAACCAACCGGTTCAACGTGGTGGTGGTGGTGGGGGTAGCGCTTGGCCACNNNNNNNNNNNNNNNNNNNNNNNNNNNNNNNNNNNNNNNNNNNNNNNNCACCACCGCAGCAA---------CAGGGTAGTGGTGGTGGAGTTGCTAATGCTTGGGCCCGGCCACCGCCGCAGAGGAGTCAGCAGCATGGTGCTGGAAATCAG---CTGCAGGTTGTGGATCGTTCTCCTCCTCAATCTTCTGATCCCGTTCAAGTTGATCTGGGGTCCCTGAAAATTACAGATCAGAGTCCATCATCTCGACCAGAAAGTTCCAAGGAAAAACGTGTACCTATTGCACGACCTGATACTGGAAAAATTGCTGTCAAGTCAATTGCGCTGCTTGCCAATCATTTTCCTGTTAGATTTAATCCCCAGTCTACCATTATGCATTATGATGTGGATATTCAACAGAGGGCTGATGGGAATCGGCCTGTGAAGAAGCTAACAAACAAGTCTGTTCTCCATATGATAAGAGAAAAGCTGTGCGCGGATGACCCTACACGATTTCCCCTAGATAAAACTGCATATGATGGTAAGAAGAACATTTTCAGTGCTGTTCAACTTCCTACTGGGTGTTTTGCTGTGAACTGGTCTGACGGGGAAGATGCTAGGTTACGCTCTTATGACATTACCATCAAGCTTGTTGCTGAATTAAAACTTTGCAAGTTGAAAGAATATTTGAGTGGAAGCCTATCGCATATTCCTCGTGATATACTACAAGGAATGGAGGTGGTTATGAAAGAAAATCCTACTAGGTGCAGGACTTCTGTAGGTCGTTGTTTCTACTCTAATGAGCACCTGCCCGACCATGATTTTCGTTTTGGTGTTGCTGCATATAGAGGTTTTCAACAGAGCCTAAAGCCTACAAAAGGAGGGCTTGCGTTGTGCTTAGATTACTCGGTCTTGGCACTCCGGAAACCAATGCCAGTGCTAGACTTTCTGAAGGAATATTTAGGAGAATCTAACGAAAATACCTTCAGGAACAACATTCGAGCTGCAAAGGGTGCATTGGTTGGTTTGAAAGTCAGGGTAATTCATCGTCGTACAAGCCAGAAGTTTCTTATTAAGCAGCTAACTGACTGCAAGACTCGTGAAATTACTTTTCCCCTTGAAGATCCCGAAGGCATAAATCCCCCAAGGGATGTTCTTCTTGTTGACTACTTCAGGGATAAATATCAGCGCGAGATTCAGTTCAAGGATTTTCCTTCATTAGATATTGGAAAAGGTAATAAGAAAAACTATGTCCCAATGGAATTCTGTGTCTTGGTTGAGGGACAACGGTATCCCAAGGAGGATTTAGATAAAGATACTGCCTTGTTTCTGAAGAACATATCACTAGCTCGACCCCAAGATAGAAGGCAGGCAATTTGTGAAATGGTACGGGCTGGAGATGGGCCGTGCGGGGCTGTCACCCGCAATTTTGATATTGGAGTTGATAGGAACATGACCCGTGTTCCGGGTCGTATTCTTCCTCCCCCTGATTTGAAGCTAGGCGGTCAAAATCGACTTCCTGTGAATGATAAATGCCAGTGGAACCTTGTTGGGAAATCTGTGGTGGAAGGCAAGGCGCTTCAGCGATGGGCTTTGATAGATTTTAGCGCTCAGGATCGCAAACCCTTCTTTAGGCTACGAGTTGATGAATTTGTCTTCAGATTGAAAGATCGGTGCAGAAAATTGAGTATTAATATGGAAGAACCTGCTGTAGTACATTTCACTGACATGCATGAACTCTCTGAAGTTGGCAAGGTTCATAAACTTCTCGATGGTGTGGTTAATGCAGCTAAACGGGAAATCAATGGTAAACTTCAAATGATAGTTTGTGTTATGACATCAAAGCATAATGGGTACAAATATCTTAAATGGGTATCTGAGACACAAATTGGCGTAGTAACCCAGTGTTGCTTGTCTACTAATGCCAACAAGGGACAGGATCAATATCTTGCAAACCTGTGTATGAAGATCAATGCAAAACTTGGGGGCAGCAATATGGAACTTATGGATAGACTCCCTAATTTTGGAAGAGAAGACCATGTCATGTTCATTGGAGCTGATGTTAATCATCCTGCTGCAAAGAATGTGACATGTCCATCCATAGCAGCCGTTGTTGCCACCGTCAACTGGCCAGCTGCTAATAGATATGCTGCTAGAGTTTGTCCTCAGGTTCACAGGACTGAGAAGATTCTAGAGTTTGGAAAGATGTGTAGAGACCTAGTTGATACTTATGCAAAAATCAACCATGTTAAACCAAACAAAATTGTTGTTTTCCGTGATGGTGTGAGTGAGGGTCAGTTTGATATGGTACTCAACGAAGAGTTGCTTGATTTGGCGAAGGCTATATACGACAGTAACTATCAACCAGCAATTACTCTTGTTGTGGCTCAGAAGAGACACCATACACGGCTATTTCCTGAGGGTGGCCCTGCCAATGTGCCTCCTGGTACTGTTGTGGATACAATAATTGTTCATCCCTCTGATTTTGACTTCTATCTTTGCAGCCACTTTGGAGGGTTGGGTACCAGCAAGCCAACTCACTATCATGTTCTATGGGATGATAATGGTTTCAATTCTGACAGCTTACAAAAGCTTATATACAACATGTGTTTCACTTTTGCGCGGTGCACTAAACCTGTCTCACTTGTTCCACCAGTTTACTATGCAGACCTTGTTGCTTACAGGGGACGGATGTTTCAAGAGGTGCTTATGGAGATGAACTCTCCTAGCTCTGCAACTTCATCTTCTCCAACGGCCTCATTTCAACAAAAATTTTATGATTTGCACTCTGATTTGCAGAACGTAATGTTTTTCGTC
>Soper02g069260
ATGGATCGTGGGAACTACCGACGTGGTGGCGGTCATGATAACGCCGGCAGAGGTGGAGGTNACCGTGGNCGAGGACAAGGCCGTGGT---------------GGTGGAAGGGGTGAGCNTCAGATCGGAGGTGGAAGGGGTGGGACCCAGATNGGTGGTGGG---------TCCCAAATGGGTCAGNCTCCACAGCAATGGGGGAATCAGCNGAGGGGATCGGGTCAATACCAGNTTCGTGGTGGGGCTCCGCAAAATCANCCGGGTCAAAACTATCCGGTTAATCAGAATCCGGGTCGTGGTGGTACTTGGGTAAACCANCCGGTTCAACGTGGTGGTGGTGGTGGNGGTAGCGCTTGGCCACGGCCACAACAGCAGGGTAGTGGCGTTCCAAACACTACTTGGGCCCGACCACCACCGCAGCAA---------CAGGGTAGTGGTGGTGGAGTTGCTAATGCTTGGGCCCGGCCACCGCCGCAGAGGAGTCAGCAGCATGGTGGTGGAAATCAG---CAGCAGGTTGTGGATCGTNCTCCTCCTCAATCTTCTGATCCTGTTCAAGTTGATCTGGGGTCCCTGAAAATTACAGATCAGAGTCCATCATCTCGACNAGAAAGTTCCAAGGAAAAACGTGTACCTATTGCACGACCTGATACTGGAAAAATTGCTGTCAAGTCAATTGCGCTGCTTGCTAATCATTTTCCTGTTAGATTTAATCCCCAGTCTACCATTATGCATTATGATGTGGATATTCAACAGAGGGCTGATGGGAATCGGCCTGTGAAGAAGCTAACAAACAAGTCTGTTCTCCATATGATAAGAGAAAAGCTGTGTGCGGATTACCCTACANGATTTCCCCTAGATAAAACTGCATATGACGGTAAGAAGAACATTTTCAGTGCTGTTCAACTTCCTACTGGGTGTTTTGCTGTGAACTGGTCTGACGGGGANGATGCTAGGTTACGCTCTTATGACATTACCATCAAGCTTGTTGCTGAATTAAAACTTTGCAAGTTGAAAGAATATTTGAGTGGAAGCCTATCGCATATTCCTCGTGATATANTACAAGGAATGGAGTTGGTTATGAAAGAAAATCCTACTAGGTGCAGGACTTCTGTAGGTCGTTGTTTCTACTCTAATGAGCACCTGCCCGACCATGACTTTCGTTTTGGTGTTGCNGCATATAGAGGTTTTCAACAGAGCCTAAAGCCTACAAAAGGAGGGCTTGCGTTGTGCTTAGATTACTCGGTCTTGGCACTCCGGAAACCAATGCCAGTGCTAGACTTTCTGAAGGAATATTTAGGAGAATCTAACGAAAATACCTTCAGGAACAACATTCGAGCTGCAAAGGGTGCATTGGTTGGTTTGAAAGTCAGGGTAATTCATCGTCGTACAAGCCAGAAGTTTCTTATTAAGCAGCTAACTGACTGCAAGACTCGTGAAATTACTTTTCCCCTTGAAGATCCCGAAGGCATAAATCCCCCGAGGGATGTTCTTCTTGTTGACTACTTCAGGGATAAATATCAGCGCGAGATTCAGTTCAAGGATTTTCCTTCATTAGATATTGGAAAAGGTAATAAGAAAAACTATGTCCCGATGGAATTCTGTGTCTTGGTTGAGGGACAACGTTATCCCAAGGAGGATTTGGATAAAGATACTGCCTTGTTTCTGAAGAACATATCACTAGCTCGACCCCAAGATAGAAGGCAGGCTATTTGTGAAATGGTACGGGCTGGAGATGGGCCGTGCGGGGCTGTCACCCGCAATTTTGATATTGGAGTTGATAGGAACATGACCCGTGTTCCGGGTCGTATTCTTCCTCCCCCTGATTTGAAGCTAGGCGGTCAAAATCGACTTCCTGTGAATGATAAATGCCAGTGGAACCTTGTTGGGAAATCTGTGGTGGAAGGCAAGGCGCTTCAGCGATGGGCTTTGATAGATTTTAGCGCTAAGGATCGCAAACCCTTCTTTAGGCTACGAGTTGATGAATTTGTCTTCAGATTGANAGATCGGTGCAGAAAATTGAGTATTAATATGGAAGAACCTGCTGTAGTACATTTCACTGACATNCATGAACTCTCTGAAGTTGGCAAGGTTGANNNNNNNNNNNNNNNNNNNNNNNNNNNNNNNNNNNNNNCAATCAATGGTAAACTTCAAATGATAGTTTGTGTTATGACATCAAAGCATAATGGGTACAAATATCTTAAATGGGTATCTGAGATACAAATTGGCGTAGTAACCCAGTGTTGCTTGTCTACTAATGCCAACAAGGGACAGGATCAATNTCTTGCAANCCTGTGTATGAAGATCAATGCAAAACTTGGGGGCAGCAATATGGAACTTATGGATAGACTCCCTAATTTTGGAAGAGAAGACAATGTCATGTTCATTGGAGCTGATGTTAATCATCCTGCTGCAAAGAATGTGACATGTCCATCCATAGCAGCCGTTGTTGCCACCNTCAACTGGCCAGCTGCTAATAGATATGCTGCTAGAGTTTGTCCTCAGGTTCACAGGACTGAGAAGATTCTAGAGTTTGGAAAGATGTGTAGAGACCTAGTTNATACTTATGAGGAAATCAACNNNGTTAAACCAAACAAAATTGTTGTTTTCCGTGATGGTGTGAGTGAGGGTCAGTTTGATATGGTACTCAATGAAGAGTTGCTTGATTTGGCGAAGGCTATATACGACAGTGACTATCAACCAGCAATTACTCTTGTTGTGGCTCAGAAGAGACACCATACACGGCTATTTCCTGAGGGTGGCCCTGCCAATGTGCCTCCTGGTACTGTTGTGGATACAATAATTGTTCATCCCTCTGATTTTGACTTCTATCTTTGCAGCCACTTTGGAGGGTTGGGTACCAGCAAGCCAACTCACTATCATGTTCTATGGGATGATAATGGTTTCAATTCTGACAGCTTACAAAAGCTTATATACAACATGTGTTTCACTTTTGCGCGGTGCACTAAACCTGTCTCACTTGTTCCACCAGTTTACTATGCAGACCTTGTTGCTTATAGGGGACGGATGTTTCAAGAGGTGCTTATGGAGATGAACTCTCCTAGCTCTGCAACTTCATCTTCTCCAACTGCCTCATTTCAACAAAAATTTTATGATTTGCACTCTGATTTGGAGAACGTAATGTTTTTC---
>Sotub02g069260
ATGGACCGTGGGAACTACCGACGTGGTGGCGGTGATGATAACGCCGGCAGAGGTGGAGGTAACCGTGGTCGTGGTCGTGGTCAAGGACAAGGCCGTGGTGGTGGTGGAAGGGGTGAGCCTCAGATCGGAGGTGGAAGGGGTGGCCCCCAGGTCGGTGGTGGAAGGGGTGGGCCCCAAATGGGTCAGCCTCCACAGCAATGGGGGAATCAGCCAAGGGGATCGGGTCAGTATCAGATTCGTGGG---GCTCCGCAAAATCAGCCGGGTCAGAACTATCCGGTTAGTCAGAATCCGGGTCGTGGCGGTACTTGGGTCAACCAACCGGTCCAACGTGGTGGTGGTGGT------AGCGCTTGGCCACGGCCACAACAGCAGGGTAGTGGCGTTCCAAACACTGCTTGGGCCCGACCACCACCGCAGCAGCCACAGCAACAGGGTAGTGGCAGCGGAGTTGCTACTGCTTGGGCGCGGCCACCGCCGCAGAGGAGTCAGGAACATGGTGGTGGAAATCAGCAGCACCAGGTTGTAGATCGTCCTCCTCCTCAATCTTCTGATCCTGTTCAAGTTGATCTGGGGTCCCTGAAAATTACAGATCAGAGTCCATCATCTCCTCCAAAAAGTTGCAAGGAAAAACGTGTACCTATTGCACGACCTGATACTGGAAAAATTGCCGTCAAGTCAATTACGCTGCTTGCTAATCATTTTCCTGTTAGATTTAATCCCCAGACTACCATTATGCATTATGATGTGGATATTCAACAGAAGGCTGATGGGAATCGGCCTGTGAAGAAGCTAACAAACAAGTCTGTTCTCCATATGATAAGAGAAAAGTTGTGTACGGATGACCCTACTCGATTTCCCATAGATAAAACTGCATATGACGGTAAGAAGAACATTTTCAGTGCTGTTCAACTTCCTACTGGGTGTTTTGCTGTGAACTGGTCTGACGGGGAAGATGTTAAGTTACGCTCTTATGACATTACCATCAAGCTTGTTGCTGAATTAAAACTTTGCAAGTTGAAAGAATATTTGAGTGGAAGCCTATCACATATTCCTCGTGATATACTACAAGGAATGGAGTTGGTTATGAAAGAAAATCCTACTAGGTGCAGGACTTCTGTAGGTCGTTGTTTCTACTCTAATGAGCACCTGGCTGACCATGACTTTCGTTTTGGTGTTGCTGCATATAGAGGTTTTCAGCAGAGCCTAAAGCCTACATCTGGAGGGCTTGCGTTGTGCTTAGATTACTCAGTCTTGGCACTCCGGAAACCAATGCCAGTGCTAGATTTTCTGAAGGAATATTTAGGAGAATCTAACGAAAATACTTTCAGGAACAACATTCGAGCTGCAAAGGGTGCATTGGTTGGTTTGAAAGTCAGGGTAATTCATCGTCGTACAAGCCAGAAGTTTCTTATTAAGCAGCTAACTGACTGCAAGACTCGTGAAATTACTTTTCCCCTTGAAGATCCAGAAGGCAAAGATCCCCCAAGGGATGTTTATCTTGTTGACTACTTCAGGGATAAATATCAGCGGGAGATTAGGTTCAAGGATTTTCCTTCATTAGATATTGGAAAAGGTAATAAGAAAAACTATGTCCCGATGGAATTCTGTGTCTTGGTTGAGGGACAACGGTATCCTAAGGAGGATTTGGATAAGGATACTGCCTTGTTTTTGAAGAACATATCACTAGCTCGACCCCAAGAGAGAAGGGAGGCAATTTGTGAAATGGTACGGGCTGAAGATGGGCCGTGCGGGGATATCACCCGTAATTTTGAGATTGGAGTTGATAGGAACATGACCCGTGTTCCGGGTCGTATTCTTCCTCCCCCTGATTTGAAGCTAGGCGGTCAAAGTCGACTTCCTGTGAATGATAAATGCCAGTGGAATCTTGTTGGGAAATCTGTGGTGGAAGGCAAGGCGCTTCAACGATGGGCTTTGATAGATTTTAGCTCTCAGGATCGCAAACCCTTCTTTAGGCTACGAGTTGATGAATTTGTCTTCAGATTGAAAGATCGGTGCAGAAAGTTGAGTATTAATATGGAAGAACCTGCTGTAGTACATTTTACTGACATGAATGAACTCTCTGCAGTTGGCAAGGTTGAAAATCTCCTCAAAGGTGTGGTTGCTGCAGCTGACCAGGAAATCAAGGGTAAACTTCAAATGATAGTTTGTGTTATGACATCAAAGCATAATGGGTACAAATATCTTAAATGGGTATCTGAGACAAAAATTGGCGTAGTAACCCAGTGTTGCTTGTCTCCTAATGCCAACAAGGGACAGGATCAATATCTTGCAAACCTCTGTATGAAGATAAATGCAAAACTTGGGGGCAGCAATATGGAACTTATGGATAGACTCCCTAATTTTGGAAGTGAAGACAATGTCATGTTCATTGGAGCTGATGTTAATCATCCTGCTGCAAAGAATGTGACATGTCCATCCATAGCAGCTGTTGTTGCCACCGTCAACTGGCCAGCTGCTAATAAATATGCCGCTAGAGTTTCTCCACAGGAACACAGGACTGAAAAGATTCTAGAGTTCGGGAAAATGTGTAAAGACCTAGTTCGTACTTATGCGGAACTCAATTCGGTTAAACCAAACAAAATTGTTGTTTTCCGTGATGGTGTGAGTGAGGGTCAGTTTGATATGGTACTCAATGAAGAGTTGGTTGATTTGGCGAAGGCTATATACGACAGTAACTATCAACCAGCAATCACTCTTGTTGTGGCTCAGAAGAGACACCATACACGACTATTTCCTGAGGGTGGCCCTGCCAATGTGCCTCCTGGTACTGTTGTGGATACAATAATTGTTCATCCATCTGATTTTGACTTCTACCTTTGCAGCCACTTTGGAGGGTTGGGTACCAGCAAGCCAACTCACTATCATGTTCTATGGGATGATAATGGTTTCAATTCTGACCGCTTACAGAAGCTTATATACAACATGTGCTTCACTTTTGCACGGTGCACTAAACCGGTTTCACTTGTTCCACCAGTTTACTATGCAGACCTTGTTGCTTACAGGGGACGGATGTTCCAAGAGGTGCTTATGGAGATGAACTCTCCTAGGTCTACAACTTCATCTTCTCCAACTGCCTCATTTCAACAAAGATTTTATGATTTGCACCCTGATTTGCAGGACATAATGTTTTTCGTC
