# Supplementary material for: Comparative genomics and phylogenetic discordance of cultivated tomato and close wild relatives
Source: PeerJ. 2015 Feb 26;3:e793. doi: 10.7717/peerj.793 (PMC4358695; doi:10.7717/peerj.793)
Supplement: File S2 [file peerj-03-793-s014.zip › pos_sel/Solyc02g071300.fas]

>Solyp02g071300
ATGCCTAATTATGTTGTTCCCCGTTGCTATATCTCAAGATCTATAATTGGTTTAGCAAGATTCTACAGAGTAGCTAGCCCCACTTGCTATTCAATTCTATCTGAGCACCTAAAGAACCAACGAATTGATGAAGCTAAAGAGCTTTTTGAAAGAATCCCATCTCCAAATATCTATTTATGCACCAAAATGATAGCTGGGTATGCCGAAAATCTAAGGTTGAATGAGGCACTGCAGCTGTTTGACAAAATGCCTGTCAAAGATACGGTTATGTGGAACTTGATGATTAAAGGGTGTGTAGAGTGTGGGAATACGGAGATGGGTTTGAAGCTATTTGAAGAAATGACCCAAAGAAATGTAGTTTCGTACACAACGATGATTAGCGGGTATTTGAAGTTTGGAAAGGTTGAAGAGGCTGAGAGTTTGTTTTCGGAGATGCCACAAAGGGATGTGGCAGCTTGGAATGCTATGCTTTATGGGTATTTTGAGAATGGAAGAGTTGAAGAGGCTGTTAAGTTGTTTGAGCTAATGCCTTATAGGAATGTGATTTCGTGGACGTCGGTTATTAGTGGGCTTGATCAGCATGGGAGGAGTGATGAGGCTCTATTGATTTTCAAGAAGATGGTAAATTTCTTTATTGAACCTACTTCTAGTACTTTTGCTTCTGTTATTACAGCTTGTGCTAATGCAAGGGATTTAGGTCTAGGTAGTGAAATTCATGCCTGTGTTGTGAAGCTTGGTTATCAGTATGATACTTATGTCACTGCTTCACTAATCACATTGTATGCTAATTGCATGCGCATGAATGATTCTTCTAAGGTATTCAGCGAGAGGTTGCATATAAATATAGTTGTATGGACGTCTCTTTTGACAGGGTATGGTTTGAATTATAAGCACAAAGAAGCATTGAAAGTGTTTGGGGACATGATTAGGATTGGTCTACTTCCCAATCAATCTTCCTTCACTAGTGCCCTAAATTCATCCTGTGAAATGGAGTCTATTGATCTTGGCAAAGAGATTCATGGTGTAGCAGTCAAACTGGGATTGAACACTGATGCCTTTGTTGGCAATTCACTAGTTGTATTGTATTCAAAATGTGGAAATATAAACGATGGACTCATTGCATTCAAGGAGATCCCTGAAAAAAACACAGTTTCGTGGAACTCAACCATCGTTGGATGTGCACAACATGGATTTGGTAATTGGGCACTCACATTATTCGCCCAGATGGTTCGTTCAAGGGCTGATATGGATGATATTACATTTACTGGGTTACTTGCTGCTTGTAGCCATTCTGGCATGCTAGAGAAAGGAAGACGCTTATTTCAATATATCCCCCAAAGCTCATCCATTGAAGTGACACTTGAGCATTATAGTTGTATGGTAGATATCCTTTGCAGAAGTGGGAAGTTAAATGAAGCAGAGGATTTGGTGAAAAGCATGCCCATGAGACCAAATTTGTCAATATGGTTAGCTTTGCTTAGTGGTTGTAAGAAGCATTTAAACTTAGAACTGGCCGAAAGAGCTGCAGATAACATTTTTCATCTTGACCCAAACTGTAGTGCTGCTTATGTTTTGTTATCTAACATTTATGCCTTTTCTGGTAGATGGAATGATGTAGCAAGAGTTAGAGGAAATATGAGAAGAAGAGGAAACACCAAACAACCAGGATGCAGTTGGGTTAATCAGATGGGAATCCGGCATACATTTCTTTCTGGTGATACTTCACATCCTCTAAGTCGTAGGATATATGAAAAGCTGGAAATGTTGACGGAAAAGTTGAAGGAATATGGTTATGTCCCTGATCAAAGATATGCATTGCATGACGTAGAGGATGAACAGAAGGAAGTTCTACTGTCATATCATAGTGAGAGGCTTGCTATTTGCTTTGCATTAATTACAACACATGGTAGTGCTATTACAGTAATGAAGAACCTGCGCGTCTGTGGGGACTGTCACTCTGCCATCAAGCTCATAGCGAAAATTGTTGATCGTGAAATCATAGTAAGAGACTCTAGCCGCTTTCATCACTTCAGGGATGGCTTTTGTTCTTGTTCAGATTATTGG
>Sogal02g071300
ATGCCTAATTATGTTGTTCCCCGTTGCTATATCTCAAGATCTATAATTGGTTTAGCAAGATTCTACAGAGTAGCTAGCCCCACTTGCTATTCAATTCTATCTGAGCACCTAAAGAACCAACGAATTGATGAAGCTAAAGAGCTTTTTGAAAGAATCCCATCTCCAAATATCTATTTATGCACCAAAATGATAGCTGGGTATGCCGAAAATCTAAGGTTGAATGAGGCACTGCAGCTGTTTGACAAAATGCCTGTCAAAGATACGGTTATGTGGAACTTGATGATTAAAGGGTGTGTAGAGTGTGGGAATACGGAGATGGGTTTGAAGCTATTTGAAGAAATGACCCAAAGAAATGTAGTTTCGTACACAACGATGATTAGCGGGTATTTGAAGTTTGGAAAGGTTGAAGAGGCTGAGAGTTTGTTTTCGGAGATGCCACAAAGGGATGTGGCAGCTTGGAATGCTATGCTTTATGGGTATTTTGAGAATGGAAGAGTTGAAGAGGCTGTTAAGTTGTTTGAGCTAATGCCTTATAGGAATGTGATTTCGTGGACGTCGGTTATTAGTGGGCTTGATCAGCATGGGAGGAGTGATGAGGCTCTATTGATTTTCAAGAAGATGGTAAATTTCTTTATTGAACCTACTTCTAGTACTTTTGCTTCTGTTATTACAGCTTGTGCTAATGCAAGGGATTTAGGTCTAGGTAGTGAAATTCATGCCTGTGTTGTGAAGCTTGGTTATCAGTATGATACTTATGTCACTGCTTCACTAATCACATTGTATGCTAATTGCATGCGCATGAATGATTCTTCTAAGGTATTCAGCGAGAGGTTGCATATAAATATAGTTGTATGGACGTCTCTTTTGACAGGGTATGGTTTGAATTATAAGCACAAAGAAGCATTGAAAGTGTTTGGGGACATGATTAGGATTGGTCTACTTCCCAATCAATCTTCCTTCACTAGTGCCCTAAATTCATCCTGTGAAATGGAGTCTATTGATCTTGGCAAAGAGATTCATGGTGTAGCAGTCAAACTGGGATTGAACACTGATGCCTTTGTTGGCAATTCACTAGTTGTATTGTATTCAAAATGTGGAAATATAAACGATGGACTCATTGCATTCAAGGAGATCCCTGAAAAAAACACAGTTTCGTGGAACTCAACCATCGTTGGATGTGCACAACATGGATTTGGTAATTGGGCACTCACATTATTCGCCCAGATGGTTCGTTCAAGGGCTGATATGGATGATATTACATTTACTGGGTTACTTGCTGCTTGTAGCCATTCTGGCATGCTAGAGAAAGGAAGACGCTTATTTCAATATATCCCCCAAAGCTCATCCATTGAAGTGACACTTGAGCATTATAGTTGTATGGTAGATATCCTTTGCAGAAGTGGGAAGTTAAATGAAGCAGAGGATTTGGTGAAAAGCATGCCCATGAGACCAAATTTGTCAATATGGTTAGCTTTGCTTAGTGGTTGTAAGAAGCATTTAAACTTAGAACTGGCCGAAAGAGCTGCAGATAACATTTTTCATCTTGACCCAAACTGTAGTGCTGCTTATGTTTTGTTATCTAACATTTATGCCTTTTCTGGTAGATGGAATGATGTAGCAAGAGTTAGAGGAAATATGAGAAGAAGAGGAAACACCAAACAACCAGGATGCAGTTGGGTTAATCAGATGGGAATCCGGCATACATTTCTTTCTGGTGATACTTCACATCCTCTAAGTCGTAGGATATATGAAAAGCTGGAATGGTTGACGGAAAAGTTGAAGGAATATGGTTATGTCCCTGATCAAAGATATGCATTGCATGACGTAGAGGATGAACAGAAGGAAGTTCTACTGTCATATCATAGTGAGAGGCTTGCTATTTGCTTTGCATTAATTACAACACATGGTAGTGCTATTACAGTAATGAAGAACCTGCGCGTCTGTGGGGACTGTCACTCTGCCATCAAGCTCATAGCGAAAATTGTTGATCGTGAAATCATAGTAAGAGACTCTAGCCGCTTTCATCACTTCAGGGATGGCTTTTGTTCTTGTTCAGATTATTGG
>Sopim02g071300
ATGCCTAATTATGTTGTTCCCCGTTGCTATATCTCAAGATCTATAATTGGTTTAGCAAGATTCTACAGAGTAGCTAGCCCCACTTGCTATTCAATTCTATCTGAGCACCTGAAGAACCAACGAATTGATGAAGCTAAAGAGCTTTTTGAAAGAATCCCATCTCCAAATATCTATTTATGCACCAAAATGATAGCTGGGTATGCCGAAAATCTAAGGTTGAATGAGGCACTGCAGCTGTTTGACAAAATGCCTGTCAAAGATACGGTTATGTGGAACTTGATGATTAAAGGGTGTGTAGAGTGTGGGAATATGGAGATGGGTTTGAAGCTATTTGAAGAAATGACCCAAAGAAATGTAGTTTCGTACACAACGATGATTAGCGGGTATTTGAAGTTTGGAAAGGTTGAAGAGGCTGAGAGTTTGTTTTCGGAGATGCCACAAAGGGATGTGGCAGCTTGGAATGCTATGCTTTATGGGTATTTTGAGAATGGAAGAGTTGAAGAGGCTGTTAAGTTGTTTGAGCTAATGCCTTATAGGAATGTGATTTCGTGGACGTCGGTTATTAGTGGGCTTGATCAGCATGGGAGGAGTGATGAGGCTCTATTGATTTTCAAGAAGATGGTAAATTTCTTTATTGAACCTACTTCTAGTACTTTTGCTTCTGTTATTACAGCTTGTGCTAATGCAAGGGATTTAGGTCTAGGTAGTGAAATTCATGCCTGTGTTGTGAAGCTTGGTTATCAGTATGATACTTATGTCACTGCTTCACTAATCACATTGTATGGTAATTGCATGCGCATGAATGATTCTTCTAAGGTATTCAGCGAGAGGTTGCATATAAATATAGTTGTATGGACATCTCTTTTGACAGGGTATGGTTTGAATTATAAGCACAAAGAAGCATTGAAAGTGTTTGGGGACATGATTAGGATTGGTCTACTTCCCAATCAATCTTCCTTCACTAGTGCCCTAAATTCATCCTGTGAAATGGAGTCTATTGATCTTGGCAAAGAGATTCATGGTGTAGCAGTCAAACTGGGATTGAACACTGATGCCTTTGTTGGCAATTCACTAGTTGTATTGTATTCAAAGTGTGGAAATATAAACGATGGACTCATTGCATTCAAGGAGATCCCTGAAAAAAACACAGTTTCGTGGAACTCAACCATCGTTGGATGTGCACAACATGGATTTGGTAATTGGGCACTCACATTGTTCGCCCAGATGGTTCGTTCAAGGGCTGATATGGATGATATTACATTTACTGGGTTACTTGCTGCTTGTAGCCATTCTGGCATGCTAGAGAAAGGAAGACGCTTATTTCAATATATCCCCCAAAGCTCATCCATTGAAGTGACACTTGAGCATTATAGTTGTATGGTAGATATCCTTTGCAGAAGTGGGAAGTTAAATGAAGCAGAGGATTTGGTGAAAAGCATGCCCATGAGACCAAATTTGTCTATATGGTTAGCTTTGCTTAGTGGTTGTAAGAAGCATTTAAACTTAGAACTGGCCGAAAGAGCTGCAGAAAACATTTTTCATCTTGACCCAAACTGTAGTGCTGCTTATGTTTTGTTATCTAACATTTATGCCTTTTCTGGTAGATGGAATGATGTAGCAAGAGTTAGAGGAAATATGAGAAGAAGAGGAAACACCAAACAACCAGGATGCAGTTGGGTTAATCAGATGGGAATCCGGCATACATTTCTTTCTGGTGATACTTCACATCCTCTAAGTCGTAGGATATATGAAAAGCTGGAATGGTTGACGGAAAAGTTGAAGGAATATGGTTATGTCCCTGATCAAAGATATGCATTGCATGACGTAGAGGATGAACAGAAGGAAGTTCTACTGTCATATCATAGTGAGAGGCTTGCTATTTGCTTTGCATTAATTACAACACATGGTAGTGCTATTACAGTAATGAAGAACCTGCGCGTCTGTGGGGACTGTCACTCTGCCATCAAGCTCATAGCGAAAATTGTTGATCGTGAAATCATAGTAAGAGACTCTAGCCGCTTTCATCACTTCAGGGATGGCTTTTGTTCTTGTTCAGATTATTGG
>Soper02g071300
NNNNNNNNNNNNNNNNNNCCCCGTTACTATATCTCAANATCTTTAATTGGTTTAGCAAGATTTTACAGAGTAGCTAGCCCCACTTGCTATTCAATTCTATCTGAGCACCTAAAGAACCAACGAATTGATGAAGCTAAAGAGCTTTTNGAAAGAANCCCATCTCCAAATATCTATTTATGCACCAAAATGATAGCTGGGTATGCNGAAAATCTAAGGTTGAATGAGGCACTGCAGCTGTTTGACAAAATGCCTGTNAAAGATACGGTTATGTGGAACTTGATGATTAAAGGGTGTGTAGAGTGTGGGAATATGGAGATGGGTTTGAAGCTATTTGAAGAAATGACCCAAAGAAATGTAGTTTCGTACACGACGATGATAAGCGGNTATTTGAAGTTTGGAAAGGTTGAAGAGGCTGAGAGTTTGTTTTCGGAGATGCCACAAAGGGATGTGGCAGCTTGGAATGCTATGATTTATGGGTATTTTGAGAATGGAAGAGTGGAAGAGGCTGTTAAGTTGTTTGAGCTAATGCCTTATAGGAATGTGATTTCGTGGACGNCGGTTNTTAGTGGGCTTGATCAGCATGGGAGGAGTGATGAGGCTCNATTGATTTTCAAGAAGATGGTAAATTTCTTTATTGAACCTACTTCTAGTACTTTTGCTTCTGTTATTACAGCTTGTGCTAATGCAAGGGATTTAGGTCTAGGTAGTGAAATTCATGCCTGTGTTGTGAAGCTTGGTTATCNGTATGATACTTATGTCACTGCTTCACTAATCACATTGTATGCTAATTGCATGCNNATGGATGATTCTTCTAAGGTATTCAGCGAGAGGTTGCATATAAATATNGTTGTATGGACGTCTCTTTTGACAGGGTATGGCTTGAATTATAAGCACAAAGAAGCANTGAAAGTGTTTGGGGACATGATTAGGATTGGTCTACTTCCCAATCAATCTTCCTTCACTAGTGCCCNAAATNCATCCTNTGAAATGGAGTCTATTGATCTTGGCAAAGAGATTCATGGTGTAGCAGTCAAACTGGGATNGAACACTGATGCCTTTGTTGGCAATTCACTAGTTGTATTGTATTCAAAATGTGGANATATAAACGATGGACTCATTGCATTCANNNNGATTCCTGAAAAAAACATAGTTTCGTGGAACTCAATCATCGTTGGATGTGCACAACATGGATTTGGTAATTGGGCACTNACATTGTTNGCCCAGATGGTTCGTTCAAGGGCTGATATGGATGATATTACATTTACTGGGTTACTTGCTGCTTGTANNCATTCTGGCATGCTAGNGAAAGGAAGACGCNTATTTCAATATATCCCCCAAAGCTCATCCATTGAAGTGACACTTGAGCATTATAGTTGTATGGTAGATATCCTTTGCAGAAGTGGGAAGTTAAATGAAGCAGAGGATTTGGTGAAAAGCATGCCCATGAGACCAAATTTGTCAATATGGTTAGCTTTGCTTAGTGGTTGTAAGAAGCATTTAAACTTAGAACTGGCCGAAAGAGCTGCAGANAACATTTTTCATCTTGACCCAAACTGTAGTGCTGCTTATGTTTTGTTATCTAACATTTATGCCTTTTCTGGTAGATGGAANGATGTAGCAAGAGTTAGAGGAAATATGAGAAGAAGAGGAAACACCAAACAACCAGGATGCAGTTGGGTTAATCAGAAGGGAATCCGGCATACATTTCTTTCTGGTGATACTTCACATCCTCTAAGTCATAGGATNTATGAAAAGCTGNAATGGTTGACGGAAAAGTTGAAGGAATATGGTTATGTCCCTGATCAAAGATATGCATTGCATGACGTAGAGGATGAACAGAAGGAAGTTCTACTGTCATACCATAGTGAGAGGCTTGCTATTTGCTTTGCATTAATNACAACACATGGTAGTGCTATNACAGTAATGAAGAACNTGCGTGTCTGTGGGGACTGTCATTCTGCCATCAAGCTCATAGCGAAAATTGTTGATCGTGAAATCATAGTAAGAGACTCTAGCCGCTTTCATCACTTCAGGGATGGCTTTTGTTCTTGTTCAGATTAT---
>Sotub02g071300
------------------------------------------------------------------------------------------------------------------------------------------------------------------------------------------ATGATAGATGGGTATGCTGAAAATCTAAGGTTAAATGAGGCACTGACACTGTTTGACAAAATGCCTGTGAAAGATACGGTTATGTGGAATTTGATGATTAAAGGGTGTGTAGAGTGTGGAAATATGGACATGGGCTTGAAGCTATTTGAAGAAATGACCCAAAGAAATGTAATTTCTTACACAACAATGATAAGCGGGTTTTTGAAGTTTGGAAAGGTTAAAGAGGCTGAGAGTTTGTTTTCGGAGGTGCCACAAAAGGATGTGGCTGCTTGGAATGCTATGATCTATGGGTATTTTGAGAACGGAAGAGTTGAGGAGGCTGTTAAGTTGTTTGAGCTGATGCCTTACAGGAATGTGATTTCGTGGACGTCGGTTATTAGTGGGCTTGATCAGTATGGGAGGAGTGATGAGGCTCTGTTGATTTTTAAGAAGATGCTAGATTTCTTCATTGAACCTACTTCTAGTACTTTTGCTTCTGTTATTACAGCTTGTGCTAATGCAAGGGATTTAGGTCTAGGTAGTGAAATTCATGCCTGTGTTGTGAAGCTTGGTTATCTATATGATACTTATGTCACTGCTTCACTAATCACATTGTATGCTAATTGCATGCACATGGATGATTCTTCTAAAGTATTCAGTGAGAGGTTGCATATAAATATAGTTGTATGGACGTCTCTTTTGACAGGGTATGGTTTGAATTATAAGCACAAAGAAGCATTGAAAGTGTTTGGGGACATGATTAGGATTGGTCTACTTCCGAATCAGTCTTCCTTCACTAGTGCCCTAAATTCATCCTGTGAAATGGAGTCAATTGATCTTGGCAAAGAGATTCATGGTGTAGCAGTCAAACTAGGATTGAACACTGATGCCTTTGTTGGCAATTCTCTAGTTGTATTGTATTCAAAATGTGGAAATATAGACGATGGACTCATTGCATTCAAGGAGATTCCTGAAAAAAACATAGTTTCATGGAACTCAATCATCGTTGGATGTGCACAACATGGATTTGGTAATTGGGCACTCACATTGTTCGCCCAGATGGTTCGTTCAAGGGCTGATATGGATGATATTACATTTACTGGGTTACTTGCTGCTTGTAGCCATTCTGGCATGCTAGAGAAAGGAAGACGCTTATTTCAATATATCCCCCAAAGTTCATCCATTGAAGTGACACTTGAGCATTATAGTTGTATGGTAGATATTCTTTGCAGAAGTGGGAAGTTAAATGAAGCAGAGGATTTGGTGAAAAGCATGCCCATGAGACCAAATTTGTCAATATGGTTAGCTTTGCTTAGTGGTTGTAAGAAGCATTTAAACTTAGAACTGGCCGAAAGAGCTGCAGAAAACATTTTTCATCTTGACCCAAACTGTAGTGCTGCTTATGTTTTGCTATCTAACATTTATGCCTTCTCTGGTAGATGGAATGATGTAGCAAGAGTTAGAGGAAATATGAGAAGAAGAGGAAACACAAAACAACCAGGATGCAGTTGGGTTAATCAGAAGGGAATCCGGCATACATTTCTTTCTGGTGATACTTCACATCCTCTAAATGATGGGATATACGAAAAGCTGGAATGGTTGACGGAAAAGTTGAAGGAATATGGTTATGTCCCTGATCAAAGATATGCATTGCATGACGTAGAGGATGAACAGAAGGAAGTTCTGCTGTCATATCATAGTGAGAGGCTTGCTATTTGCTTTGCATTAATTACAACACATGGTAGTGCTATAACAGTAATGAAGAACCTGCGTGTCTGTGGGGACTGTCATTCTGCCATCAAGCTCATAGCGAAAATTGTTGATCGTGAAATCATAGTAAGAGATTCTAGCCGCTTTCATCACTTCAGGGATGGCTTTTGTTCTTGTTCAGATTATTGG
