# Supplementary material for: Comparative genomics and phylogenetic discordance of cultivated tomato and close wild relatives
Source: PeerJ. 2015 Feb 26;3:e793. doi: 10.7717/peerj.793 (PMC4358695; doi:10.7717/peerj.793)
Supplement: File S2 [file peerj-03-793-s014.zip › pos_sel/Solyc03g080090.fas]

>Solyp03g080090
ATGGCCGTACTTCCTGGAGAAAATCCGATCGCCGTACTTCCGGTGGATAAACAGATGGGTATACCGCCGTTGAATACTCTGCCGGTGGGATACCGTTTCCGGCCGACAGATGAGGAGTTGGTGAATCATTATCTGAGGTTGAAGATCAACGGTGCTGATAGTCAGGTCAGCGTTATTCGAGAAGTTGATATCTGTAAACTCGAGCCTTGGGACTTACCTGATTTGTCTGTGGTAGAGTCGCACGACAACGAGTGGTTCTTCTTCTGCCCAAAGGATCGTAAGTATCAAAATGGGCAGCGACTGAACCGAGCAACAGAACGAGGCTACTGGAAAGCCACTGGTAAAGATAGAAACATTGTTACTAAGAAGGGCTCAAAAATTGGGATGAAGAAGACCTTGGTATACTACATTGGTCGAGCTCCTGAAGGCAAGAGGACTCATTGGGTGATTCATGAATATCGTGCAACTGAAAAGTCATTGGATGGATCACATCCTGGTCAG---------------------------------AATGATTTGAAGCAGGATGAGCATGTTGACAATTCCAATTTAGATGCGGAACAGAATGCCTCAGTTGACAAGTCACCTGCTGAAGATGAATTATCAGAGGCAGCCACTCCATTAACGGTCATACCACCTTTAAATGATTGTGATAAAAGCTATGCAGCAAAGTTTTCCAAAGGCGAAATGTATGGCAAACAATTACCCATTGAGAGTCACAGCAATAGCTGTATTGCTGATGATACTGAAGATCAAATGTTGGACATAACATCCATACCG---------GATCTAGAGAAGGAGTTGGGAAATTTTTATGACCCGTCATCGCAGCCAGATTGGAAGATCTTCTCCCCATTGCACTCACAGATGCAGGCGGAACTTGGATCTTCTTATTTGCAGGCCCCCTTGAATAATGACATGTTTGGCTATCAAAAAGATGTCCAGTTTCCATATGGAACAAATGCTCTTGATATTAATGACTTTTTGAACTCAGTACTCGTCAACTCAGATGAGTTTTCATGTGAAGATTCTGGACAAGAATTGGCATCACATCATATTGACACAAAAAATTGCAGCATAACTGGCCCGATGATTAAGGACTCTGGATCATGTAGTGAGTCAGAAGCAGAAGTTACCCAAGGGCTGGTTGAGCCAGACTTCTTTGATCCTGAGGTGCTGTGGGACAATTTTGATCGAGAGGCTGCAGTTAAGAGAGAGGTTAATTCCCTTGAAGCTACAGCGCTAAAGGCGCGCAGTCCACTAGGTTTATCTTATGTTGGCAATGATTACGCTGTAGGAAATCTAGGTTTCTTTCAGAATACCTACCCTGGACATTATGGTTATCCTGCTAGTATTGGTGGAAGTCAGGTCCCGAACTTCCTAAAAGTAGAACAATCCGGTGTTCGCAATAATGTAGCAAGCACTGAATCTGGCTCAGGAACTGGAATAAAACTCAGGACCAGGCAAATGCATAATCAACTTGATGACACGCAGTTCAACCAACCTGACAACACACAGTCTAGACAACAGGGTACTGCTCACAGAAGAATACGTTTACATATGAAAATGCAAGTCGGACCAGTTGAGTGTCGCATGCGCTCTGATTCTAGTGAGGGGGCAGAAATTCATGAAGCAGTGGCTGAGGGTGAGAAAGCCTCTGATGAACATAGTTCTACCACCAGTGATACTACAACAATTAAAGATCTT---------GTTGGGGAAACTGATGAGTTGAGCACTCAAGTGAAAGATGCAGATGACTCTCCAGTTGAAGAAAGTCTTGATGTGTCCTTTAAGTCCGCTACAAAGCTCTCAAGTTCATCACACGTTTACATGTCCAAGGTTCTTGTGGTTGCAAGTCTTCTTGTGGTCTTTATTGGTGTTTGGAGTTGCTTTAGACTCTGTGTA
>Sopim03g080090
ATGGCCGTACTTCCTGGAGAAAATCCGATCGCCGTACTTCCGGTGGATAAACAGATGGGTATACCGCCGTTGAATACTCTGCCGGTGGGATACCGTTTCCGGCCGACAGATGAGGAGTTGGTGAATCATTATCTGAGGTTGAAGATCAACGGTGCTGATAGTCAGGTCAGCGTTATTCGAGAAGTTGATATCTGTAAACTCGAGCCTTGGGACTTACCTGATTTGTCTGTGGTAGAGTCGCACGACAACGAGTGGTTCTTCTTCTGCCCAAAGGATCGTAAGTATCAAAATGGGCAGCGACTGAACCGAGCAACAGAACGAGGCTACTGGAAAGCCACTGGTAAAGATAGAAACATTGTTACTAAGAAGGGCTCAAAAATTGGGATGAAGAAGACCTTGGTATACTACATTGGTCGAGCTCCTGAAGGCAAGAGGACTCATTGGGTGATTCATGAATATCGTGCAACTGAAAAGTCATTGGATGGATCACATCCTGGTCAG---------------------------------AATGATTTGAAGCAGGATGAGCATGTTGACAATTCCAATTTAGATGCGGAACAGAATGCCTCAGTTGACAAGTCACCTGCTGAAGATGAATTATCAGAGGCAGCCACTCCATTAACGGTCATACCACCTTTAAATGATTGTGATAAAAGCTATGCAGCAAAGTTTTCCAAAGGCGAAATGTATGGCAAACAATTACCCATTGAGAGTCACAGCAATAGCTGTATTGCTGATGATACTGAAGATCAAATGTTGGACATAACATCCATACCG---------GATCTAGAGAAGGAGTTGGGAAATTTTTATGACCCGTCATCGCAGCCAGATTGGAAGATCTTCTCCCCATTGCACTCACAGATGCAGGCGGAACTTGGATCTTCTTATTTGCAGGCCCCCTTGAATAATGACATGTTTGGCTATCAAAAAGATGTCCAGTTTCCATATGGAACAAATGCTCTTGATATTAATGACTTTTTGAACTCAGTACTCGTCAACTCAGATGAGTTTTCATGTGAAGATTCTGGACAAGAATTGGCATCACATCATATTGACACAAAAAATTGCAGCATAACTGGCCCGATGATTAAGGACTCTGGATCATGTAGTGAGTCAGAAGCAGAAGTTACCCAAGGGCTGGTTGAGCCAGACTTCTTTGATCCTGAGGTGCTGTGGGACAATTTTGATCGAGAGGCTGCAGTTAAGAGAGAGGTTAATTCCCTTGAAGCTACAGCGCTAAAGGCGCGCAGTCCACTAGGTGCATCTTATGTTGGCAATGATTACGCTGTAGGAAATCTAGGTTTCTTTCAGAATACCTACCCTGGACATTATGGTTATCCTGCTAGTATTGGTGGAAGTCAGGTCCCGAACTTCCTAAAAGTAGAACAATCCGGTGTTTGCAATAATGTAACAAGCACTGAATCTGGCTCAGGAACTGGAATAAAACTCAGGACCAGGCAAATGCATAATCAACTTGATGACACGCAGTTCAACCAACCTGACAACACACAGTCTAGACAACAGGGTACTGCTCACAGAAGAATACGTTTACATATGAAAATGCAAGTCGGACCAGTTGAGTGTCGCATGCGCTCTGATTCTAGTGAGGGGGCAGAAATTCATGAAGCAGTGGCTGAGGGTGAGAAAGCCTCTGATGAACATAGTTCTACCACCAGTGATACTACAACAATTAAAGATCTT---------GTTGGGGAAACTGATGAGTTGAGCACTCAAGTGAAAGATGCAGATGACTCTCCAGTTGAAGAAAGTCTTGATGTGTCCTTTAAGTCCGCTACAAAGCTCTCAAGTTCATCACACGTTTACATGTCCAAGGTTCTTGTGGTTGCAAGTCTTCTTGTGGTCTTTATTGGTGTTTGGAGTTGCTTTAGACTCTGTGTA
>Soper03g080090
NTNGCCGTACTTCCTGGAGAAAATCCGATCGCCGTACTTCCGGTGGATAANCAGATGGGTATACCNCCGTTGAATACTCTGCCGGTGGGATACCGTTTCCGGCCGACAGATGAGGAGTTGGTGAATCATTATCTGAGGTTGAAGATCAACGGTGCTGATAGTCAGGTCAGCGTTATTCGAGAAGTTGATATCTGTAAACTCGAGCCTTGGGACTTACCTGATTTGTCTGTGGTAGAGTCNCACGACAACGAGTGGTTCTTCTTCTGNCCAAAGGATCGTAAGTANCAAAATGGGCAGCGACTGAACCGAGCAACAGAACGAGGCTACTGGAAAGCCACTGGTAAAGATAGAAACATTGTTACTAAGAAGGGCTCAAAAATTGGGATGAAGAAGACCTTGGTATACTACATTGGTCGAGCTCCTGAAGGCAAGAGGACTCATTGGGTGATTCATGAATATCGTGCAACTGAAAAGTCATTGGATGGATCACATCCTGGNNAG---------------------------------NNNGATTTGAAGCAGGATGAGCATGTTGACAATTCCAATTTAGATGCGGAACAGAATGCCTCAGTTGACAAGTCACCTGCTGAAGATGAATTATCAGAGGCAGCNACTCCATTAACNGTCATACCACCTTTAAATGATTGTNATAAAAGCTATGCAGCAAAGTTTTCCAAAGGCGAAATGTATGGCAAACAAATACCCATTGAGAGTCACAGCAATAGCTGTATTGCTGATGATACCGAAGATCAAATGTTGGACATAACATCCATACCG---------GATCTAGAGAAGGAGTTGGGAANTTTTTATGACCCGTCATCGCAGCCAGATTGGAAGATCTTCTCCCCATTGCACTCACAGATGCAGGCGGAACTTGGATCTTCTTATTTGCAGGCCCCCTTGAATAATGACNTGTTNGGCTATCAAAAAGATGTCCAGTTTCCATATGGAACAAATGCTCTTGATATTAATGACTTTTTGAACTCAGTACTCGTCAACTCNGATGAGTTTTCATGTGAAGATTCTGGACAAGAATTGGCATCACATCATATTGACACAAAAAATTGCAGCATAACTGGCCCGATNATTAAGGACTCTGGATCATGTAGTGAGTCAGAAGCAGAAGTTACCCAAGGNCTGGTTGAGCCAGACTTCTTTGATCCTGAGGTGCTGTGGGACAATTTTGATCGAGAGGCTGCAGTTAANAGAGAGGTTAATTCCCTTGAAGNTACAGNGCTAAAGGCGCGCAGTCCACTAGGTGCATCTTATGTTGGCAATGATTANGCTGTAGGAAATCTAGGTTTCTTTCAGAATACCTACCCTGGACATTATGGTTATCCTGNTAGTATTGGTGGAAGTCANGTCCCGAACTTCCTAAAAGTNGAACAATCCGGTGTTCGCAATAATGTAGTAAGCACTGAATCTGGCTCAGGAACTGGAATAAAACTCAGGACCAGNCAAATGCATAATCAACCTGATGACACGCAGTTCAACCAACCTGACAACACACAGTNTAGACNACAGGGNACTGCTCACAGAAGAATACGTTTACATATGAAAATGCAAGNCGGACCAGTTGAGTGTCGCATGCGCTCTGATTNTAGTGAGGGGGCANAAATTCATGAAGCAGTGGCTGAGGGTGAGAAAGCCTNTGATGAACNTAGTTCTACCACCNGTGATACTACAACAATTAAAGATCTT---------GTTGGGGAAACTGATGAGTTGAGCANTCAAGTGAAAGATGCAGATGACTCTCCAGTTGAAGAAAGTCTTGATGTGTCCTTGAAGTCCGCTNCAAAGCTCTCAAGTTCATCACACGTTTACATGTCCAAGGTTCTTGTGGTTGCAAGTCTTCTTGTGGTCTTTATTGGTGTTTGGAGTTGCTTTAGACTCTGT---
>Sotub03g080090
ATGGCCGTACTTCCTGGAGAAAATCCGATCGCCGTACTTCCGGTGGATAAACAGATGGGTATACCGCCGCTGAATACTCTGCCGGTGGGATACCGTTTCCGGCCGACAGATGAGGAGTTAGTGAATCATTATCTGAGGTTGAAGATAAACGGTGCTGATAGTCAGGTCAGCGTTATTCGAGAAGTTGATATCTGTAAACTCGAGCCTTGGGACTTACCTGATTTGTCTGTGGTAGAGTCACATGACAACGAGTGGTTCTTCTTCTGCCCAAAGGATCGTAAGTATCAAAATGGGCAGCGACTGAACCGAGCAACAGAACGAGGCTACTGGAAAGCCACTGGTAAAGATAGGAACATTGTTACTAAGAAGGGCGCAAAAATTGGGATGAAGAAGACCTTGGTATACTACATTGGTCGAGCTCCTGAAGGCAAGAGGACTCATTGGGTGATTCATGAATATCGTGCAACTGAAAAGTCATTGGATGGATCACACCCTGGCCAGGGTGCCTTTGTGCTTTGTCGTCTGTTTAGGAAGAATGATTTGAAGCAGGATGAGCATGTTGAAAATTCCAATTTAGATGCTGAACAGAATGCTTCAGTTGACAAATCACCTGCTGAAGATGAATTATCAGAGGCAGCCACTCCATTAATGGTCATACAACCTTTAAGTGATTGTGATAAAAGCTATGCTGCAAAGTTTTCCAAAGGCGAGATGTATGGCAAACAAATACCCATTGAGAGTCACAGCAACAGCTGTATTGCTGATGATACTGAAGATCAAATGTTGGACATAACATCCATACCGCCGGTTCAAGATCTAGAAAAGGAGTTGGGAAATTTTTATGACCCGTCATCACAGCCAGATTGGAAGATCTTCTCCCCATTGCACTCACAGATGCAGGTGGAGCTTGGATCGTCTTATTTGCAAGCCCCCTTTAATAATGACATCTGTGGTTATCAAAAAGATGTCCAGTTTCCGTATGGAACAAATGCTCTTGAGATTAATGACTTTTTGAACTCGATACTCGTCAACTCAGATGAGCTCTCATGTGAAGATTCTGGACAAGAATTGGCTTCACATCATATTGACACAAAAAATTACAGCATAACTGGCCCGATGATTAAGGACTCTGGATCATGTAGTGAGTCAGAAGCAGAAGTTACCCAAGGGCAGGTTGATCCAGGCTTCTTTGATCCTGAGGTGCTGTGGGACAATTTTGATCGAGAGGCTGCAGTTAAGAGAGAGGTTAATTCCCTTGAACATACAGTGCTAAAGGCGCGTAGTCCACTAGGTCCATCTTATGATGGCAATGATTATGCTGTAGGAAATCTAGGTTTCTTTCAAAATACCTACCCTGGACATTATGGTTATCCTGCTAGTATTGGTGGAAGTCAGGTCCCGAACTTCCTAAAAGTAGAACAGTCCGGTGTTCGCAATAATGTAGTAAGCACTGAATCTGGCTCAGGAACTGGAATAAAACTCAGGACCAGGCAAATGCATAATCAA------------------------CCTGATGACACGCAGTCTAGACCACAAGGAACTGCTCACAGAAGAATACGTTTAGGAGTGAAAATGCAAGTTGGGCCAGTTGAGTGTCGCATGCGCTCTGTTTCTAGTCAGGGGGCAGAAATTCATCAAGCAGTGGCTGAGGGTGAGAAAGCCTGTGATGAACATAGTTCTACCACCAGTGATAATACAACACATAAAGATCTTGAGGGAGTTGTTGGGGAAACTGATGAATTGAGCACTCGAGTGAAAGATGCAGATGATTCTCCAGTTCAAGAAAGTCTTGATGTGTCTTTGAAGACCGCTACAAAGCTCTCAAGTTCATCACACGTTTACATGTCCAAGGTTCTTGTGGTTGCAAGTCTGCTTGTGGTCTTTATTGGTGTTTGGGGTTGCTTTAGACTGTGTGTG
