# Supplementary material for: Comparative genomics and phylogenetic discordance of cultivated tomato and close wild relatives
Source: PeerJ. 2015 Feb 26;3:e793. doi: 10.7717/peerj.793 (PMC4358695; doi:10.7717/peerj.793)
Supplement: File S2 [file peerj-03-793-s014.zip › pos_sel/Solyc03g116460.fas]

>Solyp03g116460
------------------------------------------------------------------------------------------------------------------------------------------------------------ATGGAGAATTCTCCTTTAGATATGGCTTCAAAGTGCCCAGATTCTTCTGTTTTGCTCACCCATGAAAATGCAATAGGGATCATTGGGGGGTTATCCATTGGAACCACTCTCAATTTTATGAGCAAGCTTGTCACATGGAGTTCTAAAGATGGTGGAAATAGCATTCCCTTTGTTCTTTGTTCCGATCCTGTTCTTAACAAAGAGCTTTCATGGAATGAAAGAGGTTCTATTTCTTACCTCACTGGTAAAAATGAAAATTTACTAAAAGATCATGCTCCAATTGTTGAAAATCTTAGGCATAAAAGGATCTTTCTTGAGAAATCTGGAGCTCGATGCATTGTCATGCCTTGTTATGTATCACATTCTTGGCATCATGAGGTTGCACTAGGGTCTTCAGTTCCCATCCTTCATATGGGTGAGTGTGTGGCCAAGGAGCTCAAAGAAGCGAATTTGCGACCACTTGAAGCTGGGAGTACTCTGCGCATTGGAGTTCTGGCTTCGGATGCAACTTTGTCTGCTGGTTTTTATCAGGAGAAACTTCAAAATGAGGAGAAACTTCAAAATGAGGGTTTTGAAGTTGTGCTGCCAGATAAGGCCACTATGGAACACACAGTAATCCCTTCGTTAGAAGCCTTGAACAGGAAGGACATTGAAGGGGCACAAAATTTGTTCAGAATCGCGCTACAAGTTCTTCTGGTAAGGGCAGTTAACACTATCATAATTGCCTCAGATGACATGCGTGATCTGTTACCTCCAGATGATCCTCTTCTGAAGAAATGTGTCGACCCAATGGATGCGTTGGCCAGGTCAACTGTGAAATTTCTTCAATCAGTTGAAGGGAATGCA
>Sogal03g116460
------------------------------------------------------------------------------------------------------------------------------------------------------------ATGGAGAATTCTCCTTTAGATATGGCTTCAAAGTGCCCAGATTCTTCTGTTTTGCTCACCCATGAAAATGCAATAGGGATCATTGGGGGGTTATCTATTGGAACCACTCTCAATTTTATGAGCAAGCTTGTCACATGGAGTTCTAAAGATGGTGGAAATAGCATTCCCTTTGTTCTTTGTTCCGATCCTGTTCTTAACAAAGAGCTTTCATTCCATGAAAGAGGTTCTATTTCTTACCTCACTGGTAAAAATGAAAATTTACTAAAAGATCATGCTCCAATTGTTGAAAATCTTAGGCATAAAAGGATCTTTCTTGAGAAATCTGGAGCTCGATGCATTGTCATGCCTTGTTATGTATCACATTCTTGGCATCATGAGGTTGCACTAGGGTCTTCAGTTCCCATCCTTCATATGGGTGAGTGTGTGGCCAAGGAGCTCAAAGAAGCGAATTTGCGACCACTTGAAGCTGGGAGTACTCTGCGCATTGGAGTTCTGGCTTCGGATGCAACTTTGTCTGCTGGTTTTTATCAGGAGAAACTTCAAAATGAGGAGAAACTTCAAAATGAGGGTTTTGAAGTTGTGCTGCCAGATAAGGCCACTATGGAACACACAGTAATCCCTTCGTTAGAAGCCTTGAACAGGAAGGACATTGAAGGGGCACAAAATTTGTTCAGAATCGCGCTACAAGTTCTTCTGGTAAGGGCAGTTAACACTATCATAATTGCCTCAGATGACATGCGTGATCTGTTACCTCCAGATGATCCTCTTCTGAAGAAATGTGTCGACCCAATGGATGCGTTGGCCAGGTCAACTGTGAAATTTCTTCAATCAGTTGAAGGGAATGCA
>Sopim03g116460
------------------------------------------------------------------------------------------------------------------------------------------------------------ATGGAGAATTCTCCTTTAGATATGGCTTCAAAGTGCCCAGATTCTTCTGTTTTGCTCACCCATGAAAATGCAATAGGGATCATTGGGGGGTTATCCATTGGAACCACTCTCAATTTTATGAGCAAGCTTGTCACATGGAGTTCTAAAGATGGTGGAAATAGCATTCCCTTTGTTCTTTGTTCCGATCCTGTTCTTAACAAAGAGCTTTCATTCCATGAAAGAGGTTCTATTTCTTACCTCACTGGTAAAAATGAAAATTTACTAAAAGATCATGCTCCAATTGTTGAAAATCTTAGGCATAAAAGGATCTTTCTTGAGAAATCTGGAGCTCGATGCATTGTCATGCCTTGTTATGTATCACATTCTTGGCATCATGAGGTTGCACTAGGGTCTTCAGTTCCCATCCTTCATATGGGTGAGTGTGTGGCCAAGGAGCTCAAAGAAGCGAATTTGCGACCACTTGAAGCTGGGAGTACTCTGCGCATTGGAGTTCTGGCTTCGGATGCAACTTTGTCTGCTGGTTTTTATCAGGAGAAACTTCAAAATGAGGAGAAACTTCAAAATGAGGGTTTTGAAGTTGTGCTGCCAGATAAGGCCACTATGGAACACACAGTAATCCCTTCGTTAGAAGCCTTGAACAGGAAGGACATTGAAGGGGCACAAAATTTGTTCAGAATCGCGCTACAAGTTCTTCTGGTAAGGGCAGTTAACACTATCATAATTGCCTCAGATGACATGCGTGATCTGTTACCTCCAGATGATCCTCTTCTGAAGAAATGTGTCGACCCAATGGATGCGTTGGCCAGGTCAACTGTGAAATTTCTTCAATCAGTTGAAGGGAATGCA
>Soper03g116460
------------------------------------------------------------------------------------------------------------------------------------------------------------NNGGAGAATTCTCCTTTANATATGGCTTCAAAGCGCCCAGATTCTTCTGTTTTGCTCACCCATGAAAATGCAATAGGGATCATTGGGGGGTTATCCATTGGAACCACTCTCAATTTTATGAGCAAGCTTGTCACATGGAGTTCTAAAGATGGTGGAAATAGCATTCCCTTTGTTCTTTGTTCNGATCCTGTTCTTAACAAAGAGCTTTCATTCCATGAAAGAGGTTCTAGTTCTTACCTCACTGGTAAAAATGAAAACTTACTAAAAGATCATGCTCCAATTGTNGAAAATCTTAGGCATAAAAGGATCTTTCTTGAGAAATCTGGAGCTCGATGCATTGTCATGCCTTGTTATGTATCACATTCTTGGCATCATGAGGTTGCACTAGGGTCTTCAGTTCCTGTCCTCCATATGGGTGAGTGTGTGGCCAAGGAGCTCAAAGAAGCGAATTTGCGACCACTTGAAGCTGGGAGTACTCTGCGCATTGGAGTTCTGGCTTCGGATGCAACTTTGTCTGCTGGTTTTTATCAGGAGAAACTTCAAAATNAGGAGAAACTTCAAAATGAGGGTTTTGAAGTTGTGCTGCCAGATAAGGCCACTATGGAACACACAGTAATCCCTTCGTTAGAAGCCTTGAACAGGAAGGACATTGAAGGGGCACAGAATTTGTTCAGAATCGCGCTACAAGTTCTTCTGGTAAGGGCAGTTAACACTATCATAATNGCCTCAGATGACATGCGTGATCTGTTACCTCCAGATGATCCTCTTCTGAAGAAGTGTGTCGACCCANTGGATGCGTTGGCCAGGTCAACTGTGAAATTTCTTCAATCAGTTGAAGGGAAT---
>Sotub03g116460
ATGATGTCTTTCAGTTCATTGAACTATTCAACATGTACCTTAGCTCGTATGAACAGCCACCATAGCCATAACAGAACAAGAAAAAGTTCAGCTTTTGCGACACCTCCTTCATCCATCATCTCACAAACTGAAGAAAGCAGAAATCTAGCCAACTCAATGGAGAATTCTCCTTTAGATGCGGCTTCAAAGCGCCCAGATTCCTCTGTTTTGCTCACCCATAAAAATGCAATAGGGATCATTGGGGGGTTATCCATTGGAACCACTCTTAATTTTGTGAGCAAACTTGTCACATGGAGTTCCAAAGATAGTGGAAATGACATTCCCTTTGTTCTTTGTTCCGATCCTGTTCTTAACAAAGAGCTTTCATTCCATGAAAGAGGTTCTAGTTCTTACCTCACTGGTAAAAATAAAAACTTACTAAAAGATCATGCTCCAGTTGTTGAAAATCTTAGGCACAAAAGGATCTTTCTTGAGAAATCTGGAGCTAGATGCATTGTCATGCCTTGTTACATATCACATTCTTGGCATGATGAGGTTGCACTAGGGTCTTCAGTTCCTGTCCTTCATATGGCAGAGTGTGTGGCCAAGGAGCTCAAAGAAGCGAATTTGCGACCACTAGAAGCTGGGAGTACTCTGCGCATTGGAGTTCTGGCTTCGGATGCAACTTTGTCTGCTGGATTTTATCAGGAGAAACTTCAAAAT------------------GAGGGTTTTGAAGTTGTGCTGCCAGATAAGGCAACTATGGAACACACAGTAATCCCTTCGCTAGAAGCCTTGAACAGGAAGGACATTGAAGGGGCACAAAATTTGTTCAGAATCGCGCTACAAGTTCTTGTGGTAAGGGCAGTTAACACTATCATAATTGCCTCAGATGACATGCGTGATCTGTTACCTCCAGACGATCCTCTTCTGAAGAAATGTGTCGACCCAATGGATGCGTTGGCCAGGTCAACTGTGAAATTTCTTCAATCAGTTGAAGGGAATGCA
