# Supplementary material for: Comparative genomics and phylogenetic discordance of cultivated tomato and close wild relatives
Source: PeerJ. 2015 Feb 26;3:e793. doi: 10.7717/peerj.793 (PMC4358695; doi:10.7717/peerj.793)
Supplement: File S2 [file peerj-03-793-s014.zip › pos_sel/Solyc03g117570.fas]

>Solyp03g117570
ATGCGGTTGCTCTCTATTGCACGAAGGCTATACAGTGCTCGTCCCATCGCTTTTAAGCATATAATCGGCTATCAGCATCCTTCATTATTTGCCGCGCGGCCGGAAATAAGGCGTCATTTCTTTGTGGCATTTCGTCAACCATCTGTCAGGCACTGTTCAATTATACCGTCCAAGCTCCCTTTCTTTAGCTCTGGCAGTTCCACTAGCTACGAAATCATCAACTTCGATAAGCGTGTGAATACATTGCGTGAAAAGTATCATGTTGGTGTTAACGAATTTGTTGGGATTGTACAAAAGGCCAGTAATTTTGGTTCAGGAGATGAAGCCATATTGTTTCTTGATGAATGTGGGGTTAAACCGAACCAAGAGTTGGTCTTTTTGGTGATTTGGGAGTTGAGAGATCAATGGAAGTTAGCTTATTTGCTATTCAAATGGGGTGAGAAATGCAAATGTCTTGAAGAAAATACGTGGTGTTTGATGATATGGATTCTGGGCAACCATAGTAAATTCAGTACCGCTTGGTCTTTGATCCGAGATCTTCTTCAGATGTCAACAGATATTCAACAAGCTGTCCTCATCATGATTGATAGATATGCTGCTGCCGATAATGCTGGTAAAGCGATACATACATTCCAGATTTTGGAGAAATTCAGTATGTCTCCTGATCAGAGAACATTATTGACATTCTTGAATATTCTCTGTAAGCATGGTTTTATTGAAGAAGCTGAAGAATTCATGCTTATCAATAAGAAGCTATTCCCCTTAGAAATTGATGGCTTTAATATTATCCTCAATGGATGGTGTAATATAGTGGTTGATATATTTGAAGCCAAAAGAGTATGGCGAGAAATGTCCAAGTGTTGTATTGAACCAAATGGTACTTCATATTCCCACATGATTTCCTGCTTCTCCAAGGTTAGAAATTTGTTTGATTCACTAAGACTTTATGATGAAATGCAGAAACGGGGTTGGGTTCCAGGGCTGGAGGTGTATAATGCTTTGGTATATGTACTGACTTGTGAGAATTGCGTGAAGGAAGCTTTTAAGATTATTGACAAAGTGAAACATATGGGCCTGCGTCCTGATTCTAGTACATACAACTTGATGATATGTCCTCTATGTGAATCATCTAAGTTGGATGAGGCGAGAAGTATATTAGCTCTGATGGAGGAAGACAATATTAGTCCAACTATTGAAACGTACCATGCATTTCTTGCAAGTGTTAGTCTAGAAGGAACTGTTGAAGTTCTTAACACTATGATTAAAGCTGGAGTTGGTCCAAACGGGGAAACCTTTCTGTTAATTCTTGATAGGTTTATGAAGTTGAAGCAGCCTGAAACTGCATTGAGGATATGGCTGGAGATGAAGCAGTATGAGGTAGTACCCGAGTCTGCACATTATTCTCTTTTGGTGGGAGGACTTCTTGAGTGCAGATTATATTCCAAGGCGAGAGAGTTGTATGCAGAGATGAAATCCAACGGATTTGATGATCCAGGTCTCCGAAAGTTCTTAGAGCCTGCTGGCCCAAGAGGACAAGGAGGTGTTGCACATAAACCTGTAACAGATGCTGGATACAAAGATTTGTCATGCTTGGCCAGTTTGGCAATGATCCTGGTTGGATGCCAACACGGAAGTGTTCAAAGACCATCTTTTGCATTACCAAAATCTATTACATTGTCAATATTGGCATTTGGTTGCCTTCATGGTTCATCAACATCTGAGACTACATCCATGCCCCGCATAAACCTTGATCTCGTTTCAGTAACCAATGCCAGCACTGGGACCACGTCGTTGGTTCGTGGGGCTTTGTATAATCTGAGA
>Sogal03g117570
ATGCGGTTGCTCTCTATTGCACGAAGGCTATACAGTGCTCGTCCCATCGCTTTTAAGCATATAATCGGCTATCAGCATCCTTCATTGTTTGCCGCGCGGCCGGAAATAAGGCGTCATTTCTTTGTGGCATTTCGTCAACCATCTGTCAGGCACTGTTCAACTATACCGCCCAAGCTCCCTTTCTTTAGCTCTGGCAGTTCCACTAGCTACGAAATCATCAACTTCGATAAGTGTGTGAATACATTGCGTGAAAAGTATCATGTTGGTGTTAACGAATTTGTTGGGATTGTACAAAAGGCCAGTAATTTTGGTTCAGGAGATGAAGCCATATTGTTTCTTGATGAATGTGGGGTTAAACCGAACCAAGAGTTGGTCTTTTTGGTGATTTGGGAGTTGAGAGATCAATGGAAGTTAGCTTATTTGCTATTCAAATGGGGTGAGAAATGCAAATGTCTTGAAGAAAATACGTGGTGTTTGATGATATGGATTCTGGGCAACCATAGTAAATTCAGTACCGCTTGGTCTTTGATCCGAGATCTTCTTCAGATGTCAACAGATATTCAACAAGCTGTCCTCATCATGATTGATAGATATGCTGCTGCCGATAATGCTGGTAAAGCGATACATACATTCCAGATTTTGGAGAAATTCAGTATGTCTCCTGATCAGAGAACATTATTGACATTCTTGAATATTCTCTGTAAGCATGGTTTTATTGAAGAAGCTGAAGAATTCATGCTTATCAATAAGAAGCTATTCCCCTTAGAAATTGATGGCTTTAATATTATCCTCAATGGATGGTGTAATATAGTGGTTGATATATTTGAAGCCAAAAGAGTATGGCGAGAAATGTCCAAGTGTTGTATTGAACCAAATGGTACTTCATATTCCCACATGATTTCCTGCTTCTCCAAGGTTAGAAATTTGTTTGATTCACTAAGACTTTATGATGAAATGCAGAAACGGGGTTGGGTTCCAGGGCTGGAGGTGTATAATGCTTTGGTATATGTACTGACTTGTGAGAATTGCGTGAAGGAAGCTTTTAAGATTATTGACAAAGTGAAACATATGGGCCTGCGTCCTGATTCTAGTACATACAACTTGATGATATGTCCTCTATGTGAATCATCTAAGTTGGATGAGGCGAGAAGTATATTAGCTCTGATGGAGGAAGACAATATTAGTCCAACTATTGAAACGTACCATGCATTTCTTGCAAGTGTTAGTCTAGAAGGAACTGTTGAAGTTCTTAACACTATGAGAAAAGCTGGAGTTGGTCCAAACGGGGAAACCTTTCTGTTAATTCTTGATAGGTTTATGAAGTTGAAGCAGCCTGAAACTGCATTGAGGATATGGCTGGAGATGAAGCAGTATGAGGTAGTACCCGAGTCTGCACATTATTCTCTTTTGGTGGGAGGACTTCTTGAGTGCAGATTATATTCCAAGGCGAGAGAGTTGTATGCAGAGATGAAATCCAACGGATTTGATGATCCAGGTCTCCGAAAGTTCTTAGAGCCTGCTGGCCCAAGAGGACAAGGAGGTGTTGCACATAAACCTGTAACAGATGCTGGATACAAAGATTTGTCATGCTTGGCCAGTTTGGCAATGATCCTGGTTGGATGCCAACACGGAAGTGTTCAAAGACCATCTTTTGCATTACCAAAATCTATTACATTGTCAATATTGGCATTTGGTTGCCTTCATGGTTCATCAACATCTGAGACTACATCCATGCCCCGCATAAACCTTGATCTCGTTTCAGTAACCAATGCCAGCACTGGGACCACGTCGTTGGTTCGTGGGGCTTTGTATAATCTGAGA
>Sopim03g117570
ATGCGGTTGCTCTCTATTGCACGAAGGCTATACAGTGCTCGTCCCATCGCTTTTAAGCATATAATCGGCTATCAGCATCCTTCATTGTTTACCGCGCGGCCGGAAATAAGGCGTCATTTCTTTGTGGCATTTCGTCAACCATCTGTCAGGCACTGTTCAACTATACCGTCCAAGCTCCCTTTCTTTAGCTCTGGCAGTTCCACTAGCTACGAAATCATCAACTTCGATAAGCGTGTGAATACATTGCGTGAAAAGTATCATGTTGGTGTTAACGAATTTGTTGGGATTGTACAAAAGGCCAGTAATTTTGGTTCAGGAGATGAAGCCATATTGTTTCTTGATGAATGTGGGGTTAAACCGAACCAAGAGTTGGTCTTTTTGGTGATTTGGGAGTTGAGAGATCAATGGAAGTTAGCTTATTTGCTATTCAAATGGGGTGAGAAATGCAAATGTCTTGAAGAAAATACGTGGTGTTTGATGATATGGATTCTGGGCAACCATAGTAAATTCAGTACCGCTTGGTCTTTGATCCGAGATCTTCTTCAGATGTCAACAGATATTCAACAAGCTGTCCTCATCATGATTGATAGATATGCTGCTGCCGATAATGCTGGTAAAGCGATACATACATTCCAGATTTTGGAGAAATTCAGTATGTCTCCTGATCAGAGAACATTATTGACATTCTTGAATATTCTCTGTAAGCATGGTTTTATTGAAGAAGCTGAAGAATTCATGCTTATCAATAAGAAGCTATTCCCCTTAGAAATTGATGGCTTTAATATTATCCTCAATGGATGGTGTAATATAGTGGTTGATATATTTGAAGCCAAAAGAGTATGGCGAGAAATGTCCAAGTGTTGTATTGAACCAAATGGTACTTCATATTCCCACATGATTTCCTGCTTCTCCAAGGTTAGAAATTTGTTTGATTCACTAAGACTTTATGATGAAATGCAGAAACGGGGTTGGGTTCCAGGGCTGGAGGTGTATAATGCTTTGGTATATGTACTGACTTGTGAGAATTGCGTGAAGGAAGCTTTTAAGATTATTGACAAAGTGAAACATATGGGCCTGCGTCCTGATTCTAGTACATACAACTTGATGATATGTCCTCTATGTGAATCATCTAAGTTGGATGAGGCGAGAAGTATATTAGCTCTGATGGAGGAAGACAATATTAGTCCAACTATTGAAACGTACCATGCATTTCTTGCAAGTGTTAGTCTAGAAGGAACTGTTGAAGTTCTTAACACTATGAGAAAAGCTGGAGTTGGTCCAAACGGGGAAACCTTTCTGTTAATTCTTGATAGGTTTATGAAGTTGAAGCAGCCTGAAACTGCATTGAGGATATGGCTGGAGATGAAGCAGTATGAGGTAGTACCCGAGTCTGCACATTATTCTCTTTTGGTGGGAGGACTTCTTGAGTGCAGATTATATTCCAAGGCGAGAGAGTTGTATGCAGAGATGAAATCCAACGGATTTGATGATCCAGGTCTCCGAAAGTTCTTAGAGCCTGCTGGCCCAAGAGGACAAGGAGGTGTTGCACATAAACCTGTAACAGATGCTGGATACAAAGATTTGTCATGCTTGGCCAGTTTGGCAATGATCCTGGTTGGATGCCAACACGGAAGTGTTCAAAGACCATCTTTTGCATTACCAAAATCTATTACATTGTCAATATTGGCATTTGGTTGCCTTCATGGTTCATCAACATCTGAGACTACATCCATGCCCCGCATAAACCTTGATCTCGTTTCAGTAACCAATGCCAGCACTGGGACCACGTCGTTGGTTCGTGGGGCTTTGTATAATCTGAGA
>Soper03g117570
NNGCGGTTGCTCTCTATTGCACGAAGGCTATACNGTGCTCGTCCCATCGCTTTTAAGCATATAATCGGCTATCAGCANCNTTCATTGTTNGCCGCNCGGCCGGAAATAAGGCGTCATTTCTTTGTGGCATTTCGTCAACCATCTGTCAGGCACTGTTCNACTATACCGCCCAAGCTCCNTTTCTTTAGCTCTGGNANTTCCACTAGCTACGAAATCATCAACTTCGATAAGTGTGTGAATACATTGCGTGAAAAGTATCATGTTGGTGTTAACGAATTTGTTGGGATTGTACAAAAGGCCAGTAATTTTGGTTCAGGAGATGAAGCCATATTGNTTCTTGATGAATGTGNGGTTAAACCGAACCAAGAGTTGGTCTTTTTGGTGATTTGGGAGTTGAGAGATCAGTGGAAGTTAGCTTATTTGNTATTCAAATNGGGTGAGAAATGCAAATGTCTTGATGAAAATACGTGGTGTTTGATGATATGGATTCTGGGCAACCATNGTAAATTCAGTACTGCTTGGTCTTTGATCCGAGATCTTCTTCAGATGTCAACAGATATTCAACAAGCTGTCCTCATCATGATTGATAGATATGCTGCTGCCAATAATGCTGGNAAAGCGATACATACNTTCCAGATTTTGGAGAAATTCAGTATGTCTCCTGATCAGAGAACATTATTGACATTCTTGAATATTCTCTGTAAGCATGGTTTTATTGAAGAAGCTGAAGAATTCATGCTTATCAATAAGAAGNTATTCCCCTTAGAAATNGATGGCTTTAATATTATCCTCAATGGATGGTGTAATATAGTGGTTGATATATTTGAAGCCAAAAGAGTATGGCGAGAAATGTCCAAGTGTTGTATTGAACCAAANGGTACTTCATATTCCCACATGATTTCCTGCTTCTCCAAGNTTAGAAATTTGTTTGATTCACTAAGACTTTATGATGAAATGCAGAAACGGGGTTGGGTTCCAGGGCTGGAGGTGTATAATGCTTTGGTATATGTACTGACTTGTGAGAATTGCGTGAAGGAAGCTCTTAAGATTATTGACAAAGTGAAACATATGGGCCTGCGTCCTGATTCTAGTACATACAACTTGATGATATGTCCTCTATGTGAATCATCTAAGTTGGATGAGGCGAGAAGTATATTAGCTCTGATGGAGGAAGACAATATTAGTCCAACTATTGAAACGTACCATGCATTTCTTGCNAGTGCTAGTCTAGAAGGAACTGTTGAAGTTCTTAACACTATGAGAAAAGCTGGAGTTGGTCCAAACGGGGAAACCTTTCTGTTAATTCTTGATAGGTTTATGAAGTTGAAGCAGCCTGAAACTGCATTNAGGATATGGCTGGAGATGAAGCAGTATGAGGTAGTACCCNAGTCTGCACATTATTCTCTTTTGGTGGGAGGACTTCTTGAGTGCAGATTATATTCCAAGGCGAGAGAGTTGTATGCAGAGATGAAATCCAACGGATTTGATGATCCAGGTCTCCGAAAGTTCTTNGAGCCTGCTGGCCCAAGAGGACAAGNNNGTGTNNCANANAANCCTGTAACAGATGCTGGATACAAAGATTTGTCATGCTTGGCCAGNTTGGCAATGATCCTGGNNGGNTNCNAACACGGAAGTGTTCAAAGACCATCTTTTGCATTACCAAAATCTATTACATTGTCAATATTGGCATTTGGTTGCCTTCATGGTTCATCAACATCTGAGACTACATCCATGCCCCGCATAAANCTTGATCTCGTTTCAGTAACCGATGCCAGCACTGNGACCACGTNGTNGGTTCGTGGGTCTTTGTATAAT------
>Sotub03g117570
ATGCGGTTGCTCTCTCTTGCACGAAGGCTCTACAGTGCTCGTCCCATCGCTTTTAAGCATATAATCGACTATCAGCATCCTTCATTGTTTTCCGCCCAGTTGGAAATAAGGTGTCATTTCTTTGGGGCATTTCGTCAACCATCTGTCAGGCACTGTTCTACTATACCGCCCAAGCTCCCTTTCTTTAGCTCCGGCAATTCCACTAGCTACGAAATCATCAACTTCGATAAGTGTGTGGATACATTGCGTGAAAAGTATCATGACGGTGTTAATGAATTTGTTGGGATTGCACAAAAGGCCAGTGATTTTGGTTCTGGAGATGAAGCCATATTGTTTCTTGATGAATGCGGGGTTAAACCGAACCAAGAATTGGTCTTTTTGGTGATTTGGGAGTTGAGAGATCAGTGGAAGTTAGCTTATTTGCTATTCAAATGGGGTGAGAAATGCAAATGTCTTGAAGAAAATACGTGGTGTTTGATGATATGGATTCTGGGCAACCATAGTAAATTCAGTACTGCTTGGTCTTTGATCCGAGATCTTCTTCAGATGTCAACAGATATTCAAGAAGCTGTCCTCATCATGATTGATAGATATGCTGCTGCCAATAATGCTGGTAAAGCTATACAGACATTCCAGATTTTGGAGAAATTTAGTATGTCTCCTGATCAGAGAACATTATTGACATTCTTGAATATTCTCTGTAAGCATGGTTTTATTGAAGAGGCTGAAGAATTCATGCTTATCAATAAGAAGCTATTCCCCTTGGAAATTGATGGCTTTAATATTATTCTCAATGGATGGTGTAATATAGTGGTTGATATATTTGAAGCCAAAAGAGTATGGCGAGAAATGTCCAAGTGTTGTATTGAACCAAATGGTACTTCATATTCCCACATGATTTCCTGCTTCTCCAAGGTTAGAAATTTGTTTGATTCACTAAGACTTTATGATGAAATGCAGAAACGGGGCTGGGTTCCAGGCATGCAGGTGTATAATGCTTTGGTATATGTACTGACTTGTGAGAATTGTGTGAAGGAATCTCTTAAGATTATTAACAAAGTGAAACATATGGGCCTGTGTCCTGATTCTAGTACATACAACTTGATGATATGTCCTCTATGTGAATCATCTAAGTTGGATGAGGCGAGAAGTATATTAGCTCTGATGGAGGAAGACAATATTAGTCCAACTATTGAAACGTACCATGCATTTCTTGCAAGTGCTAGTCTAGAAGGAACTGTTGAAGTTCTTAACACTATGAGAAAAGCTGGAGTTGGTCCAAACGGGGAGACCTTTCTGTTAATTCTTGATAGGTTTATGAAGTTGAAGCAGCCTGAAACTGCATTGACGATATGGCTGGAGATGAAGCAGTATGAGGTAGTGCCCGAGTCTGCACATTATTCTCTTTTGGTGGGAGGACTTCTTGAGTGCAGGTTATATTCCAAGGCTAGAGAGTTATATGCAGAGATGAAATCCAATGGAATTGATGACCCAGGTCTCCGAAAGTTCTTACAGCCAACTGGCCCAAGAGGACAAGGAGGTGTGTCAAATCCCAAACATACTAAAAACGGG------------------------------------------AAACTGGTGAAACATGGG------------------------------------------------------------------------------------------------------------------------------------------------------ACACACAAGGTGATCAGAAATGAAAAACATACAAGG---
