# Supplementary material for: Comparative genomics and phylogenetic discordance of cultivated tomato and close wild relatives
Source: PeerJ. 2015 Feb 26;3:e793. doi: 10.7717/peerj.793 (PMC4358695; doi:10.7717/peerj.793)
Supplement: File S2 [file peerj-03-793-s014.zip › pos_sel/Solyc04g056560.fas]

>Solyp04g056560
ATGGTTGTTTGGGAGAACTTCGCTTCCAGAACAGATACTGTATTCTGTGGTGTTTTTGATGGCCACGGTCCTCATGGCCATATGGTTGCCAAGCGAGTCAGAGATTCCCTTCCCTCGAAGCTAAGTGCACATTGGGAAGTTAGTCTGAAAAGTGAGGATGTCCTAAAGGAGATCAGTCTAAATGCTGGGGCTAGCCTATATCCCGAGGATGCTTCCCTTATATCCGCGGCCGATGACTCTAGGGTTTCAATTGATGTTGAAGAGACTGGAAAGCACCCAGAGATCTTTCAGACTTTGAAGGAATCATTTTTGAAGGCTTATAAGGTTATGGACAGGGAACTGAAAAGCTACACTAATATTGACTGCTTCTGTAGTGGGACAACAGCTGTAACCCTTATTAAACAGGGCCAGGATCTTGTTATAGGAAATGTAGGCGACTCCCGAGCAATTCTAGGTACCAGAGACAAAGATGGTTCTCTAACTGCTGTACAATTGACAGTGGATCTGAAGCCTAATCTACCAGCGGAGGCTGAAAGAATTCGTAAATGTAGAGGGCGTGTTTTTTCTCTTCATGATGAACCAGAGGTTGCAAGAGTGTGGTTGCCAAATAGTGACTCTCCTGGACTTGCCATGGCACGTGCTTTTGGAGATTTTTGCCTGAAGGATTTTGGTCTCATCTCTGTACCCGAAATATCATATAGGCGTTTAACAGGAAAAGATGAGTTCATTGTTCTGGCAACTGATGGGATATGGGATGTACTTACAAATGATGAAGTTGTAAAGATTGTTGCATCTGCTTCATCCCGTTCGTCTGCAGCTCGATCGCTAGTTGAATCAGCTGTTCGAGCCTGGAGGACAAAATACCCTACTTCTAAAGTTGATGATTGTGCAGTTGTTTGCCTTTTTCTTGATTCAAACTCAAACAACTTGTCCACTGCTTCCAATACAGAAGACAGTGACAAGACTGTCTCAATGAAAGCAAATGAAGTTGGTGCCAAGACAGGTGATGCCTCAGGTCCAACTGCATTTACTCGTTCTGGAACTGTTCGAGAAGTTGAAGTTTCA---------------------GAAGAAGAGATAGAGGAAGCATCAGAACATGAGGAACTGCTCTCAGAGGTGGGGGCGGAATGGTCTGCACTGGAAGGGGTTTCCCGGCTGAACACATTATTGACACTGCCAAGGTTTGTGCCTGACAAGGACGAGAAT
>Sogal04g056560
ATGGTTGTTTGGGAGAACTTCGCTTCCAGAACAGATACTGTATTCTGTGGTGTTTTTGATGGCCACGGTCCTCATGGCCATATGGTTGCCAAGCGAGTCAGAGATTCCCTTCCCTCGAAGCTAAGTGCACATTGGGAAGTTAGTCTGAAAAGTGAGGATGTCCTAAAGGAGATCAGTCTAAATGCTGGGGCTAGCCTATATCCCGAGGATGCTTCCCTTATATCCGCGGCCGATGACTCTAGGGTTTCAATTGATGTTGAAGAGACTGGAAAGCACCCAGAGATCTTTCAGACTTTGAAGGAATCATTTTTGAAGGCTTATAAGGTTATGGACAGGGAACTGAAAAGCTACACTAATATTGACTGCTTCTGTAGTGGGACAACAGCTGTAACCCTTATTAAACAGGGCCAGGATCTTGTTATAGGAAATGTAGGCGACTCCCGAGCAATTCTAGGTACCAGAGACAAAGATGGTTCTCTAACTGCTGTACAATTGACAGTGGATCTGAAGCCTAATCTACCAGCGGAGGCTGAAAGAATTCGTAAATGTAGAGGGCGTGTTTTTTCTCTTCGCGATGAACCAGAGGTTGCAAGAGTGTGGTTGCCAAATAGTGACTCTCCTGGACTTGCCATGGCACGTGCTTTTGGAGATTTTTGCCTGAAGGATTTTGGTCTCATCTCTGTACCCGAAATATCATATAGGCGTTTAACAGGAAAAGATGAGTTCATTGTTCTGGCAACTGATGGGATATGGGATGTACTTACAAATGATGAAGTTGTAAAGATTGTTGCATCTGCTTCATCCCGTTCGTCTGCAGCTCGATCGCTAGTTGAATCAGCTGTTCGAGCCTGGAGGACAAAATACCCTACTTCTAAAGTTGATGATTGTGCAGTTGTTTGCCTTTTTCTTGATTCAAACTCAAACAACTTGTCCACTGCTTCCAATACAGAAGACAGTGACAAGACTGTCTCAATGAAAGCAAATGAAGTTGGTGCCAAGACAGGTGATGCCTCAGGTCCAACTGCATTTACTCGTTCTGGAACTGTTCGAGAAGTTGAAGTTTCA---------------------GAAGAAGAGATAGAGGAAGCATCAGAACATGAGGAACTGCTCTCAGAGGTGGGGGCGGAATGGTCTGCACTGGAAGGGGTTTCCCGGCTGAACACATTATTGACACTGCCAAGGTTTGTGCCTGACAAGGACGAGAAT
>Sopim04g056560
ATGGTTGTTTGGGAGAACTTCGCTTCCAGAACAGATACTGTATTCTGTGGTGTTTTTGATGGCCACGGTCCTCATGGCCATATGGTTGCCAAGCGAGTCAGAGATTCCCTTCCCTCGAAGCTAAGTGCACATTGGGAAGTTAGTCTGAAAAGTGAGGATGTCCTAAAGGAGATCAGTCTAAATGCTGGGGCTAGCCTATATCCCGAGGATGCTTCCCTTATATCCGCGGCCGATGACTCTAGGGTTTCAATTGATGTTGAAGAGACTGGAAAGCACCCAGAGATCTTTCAGACTTTGAAGGAATCATTTTTGAAGGCTTATAAGGTTATGGACAGGGAACTGAAAAGCTACACTAATATTGACTGCTTCTGTAGTGGGACAACAGCTGTAACCCTTATTAAACAGGGCCAGGATCTTGTTATAGGAAATGTAGGCGACTCCCGAGCAATTCTAGGTACCAGAGACAAAGATGGTTCTCTAACTGCTGTACAATTGACAGTGGATCTGAAGCCTAATCTACCAGCGGAGGCTGAAAGAATTCGTAAATGTAGAGGGCGTGTTTTTTCTCTTCGCGATGAACCAGAGGTTGCAAGAGTGTGGTTGCCAAATAGTGACTCTCCTGGACTTGCCATGGCACGTGCTTTTGGAGATTTTTGCCTGAAGGATTTTGGTCTCATCTCTGTACCCGAAATATCATATAGGCGTTTAACAGGAAAAGATGAGTTCATTGTTCTGGCAACTGATGGGATATGGGATGTACTTACAAATGATGAAGTTGTAAAGATTGTTGCATCTGCTTCATCCCGTTCGTCTGCAGCTCGATCGCTAGTTGAATCAGCTGTTCGAGCCTGGAGGACAAAATACCCTACTTCTAAAGTTGATGATTGTGCAGTTGTTTGCCTTTTTCTTGATTCAAACTCAAACAACTTGTCCACTGCTTCCAATACAGAAGACAGTGACAAGACTGTCTCAATGAAAGCAAATGAAGTTGGTGCCAAGACAGGTGATGCCTCAGGTCCAACTGCATTTACTCGTTCTGGAACTGTTCGAGAAGTTGAAGTTTCA---------------------GAAGAAGAGATAGAGGAAGCATCAGAACATGAGGAACTGCTCTCAGAGGTGGGGGCGGAATGGTCTGCACTGGAAGGGGTTTCCCGGCTGAACACATTATTGACACTGCCAAGGTTTGTGCCTGACAAGGACGAGAAT
>Soper04g056560
ATGGTTGTTTGGGAGAACTTNGCTTCCAGAACAGATACTGTATTCTGTGGTGTTTTTGATGGCCANGGTCCTCATGGCCATATGGTTGCCAAGCGAGTCAGAGATTCCCTTCCCTCGAAGCTAAGTGCACATTGGGAAGTTAGTCTGAAAAGTGAGGATGTTCTAAAGGAGATCAGTCTAAATGCTGGGNCTAGCCTATATCCNGAGGATGCTTCCCTTATATCCGCGGCCGATGACTCTAGGGTTTCAATTGATGTTGAAGAGACTGGAAAGCACCCAGAGATCTTTCAGACTTTGAAGGAATCATTTTTGAAGGCNTATAANGTTATGGACAGGGAACTGAAAAGCTACACTAATATTGACTGCTTCTGTAGTGGGACAACAGCTGTAACCCTTATTAAACAGGGCCAGGATCTTGTTATAGGAAATGTAGGCGACTCCCGAGCAATTCTAGGTACCAGAGACANAGATGGTTCTCTAACTGCTGTACAATTGACAGTGGATCTGAAGCCTAATCTACCAGCGGAGGCTGAAAGAATTCGTAAATGTAGAGGGCGTGTTTTTTCTCTTCGCGATGAACCAGAGGTTGCAAGAGTGTGGTTGCCAAATAGTGACTCTCCTGGACTTGCCATGGCACGTGCTTTTGGAGATTTTTGCCTGAAGGATTTTGGTCTCATCTCTGTNCCCGAAATATCATATAGGCGTTTAACAGGAAAAGATGAGTTCATTGTTCTGGCAACTGATGGGATATGGGATGTACTTACAAATGATGAAGTTGTAAAGATTGTTGCATCTGCTTCATCCCGTTCGTCTGCAGCTCGATCGCTAGTTGAATCAGCTGTTCGAGCCTGGAGGACAAAATACCCTACTTCTAAAGTTGATGATTGTGCAGTTGTTTGCCTTTTTCTTGATTCAAACTCAAACAACTTGTCCACTGCTTCCAATNCAGAAGACAGTGACAAGACTGTCTCAATGAAAGCAAATGANGTTGGTGCCAAGACAGGTGATGCCTCAGGTCCAACTGCATTTACTCGTTCTGGAACTGTTCGAGAAGTTGAAGTTTCA---------------------GAAGAAGAGATAGAGGAAGCATCAGAANATGAGGAACTGCTCTCAGAGGTGGGGGCGGAATGGTCTGCACTNGAAGGGGTTTCCCGGCTGAACACATTATTGACACTGCCAAGGTTTGTGCCTGACAAGGACGAG---
>Sotub04g056560
ATGATTGTTTGGGAGAACTTCGGTTCCAGAACAGATACTGTATTCTGTGGTGTTTTTGATGGCCACGGTCCTCATGGCCATATGGTTGCCAAGCGAGTCAGAGATTCCCTTCCCTCGAAGCTAAGTGCACATTGGGAAGTTAATCTGAAAAGTGAGGATGTTCTAAAGGAGATCAGTTTAAATGCTGGGGCTAGCCTATATCCGGAGGATGCTTCCCTTATATCTGCGGCTGATGAGTCTAGGGTTTCAATTGATGTTGAAGAGACTGGAAAGCACCCAGAGATCTTTCAGACTTTGAAGGAATCATTTTTGAAGGCTTATAAGGTTATGGACAGGGAACTGAAAAGCTACACCAATATTGACTGCTTCTGTAGTGGGACAACAGCTGTAACCCTTATTAAACAGGGCCAGGATCTTGTTATAGGAAATGTAGGCGACTCCCGAGCAATTCTGGGTACCAGAGACAAAGATGGTTCTCTTACTGCTGTACAATTGACAGTAGATCTGAAGCCTAATCTACCAGCGGAGGCTGAAAGAATTCGTAAATGTAGAGGGCGTGTTTTTTCTCTTCGCGATGAACCAGAGGTTGCTAGAGTGTGGTTGCCAAATAGCGACTCTCCTGGACTTGCCATGGCACGTGCTTTTGGAGATTTTTGCCTCAAGGATTTTGGTCTCATCTCTGTGCCTGAAATATCATATAGGCGTTTAACGGGAAAAGATGAGTTCATTGTTCTGGCAACTGATGGGATATGGGATGTACTTACAAATGATGAAGTTGTAAAGATTGTCGCGTCTGCTTCATCCCATTCGTCTGCAGCTCGATCTCTAGTTGAATCAGCTGTTCGAGCCTGGAGGACAAAATACCCTACTTCTAAAGTTGATGATTGTGCAGTTGTTTGCCTTTTTCTTGATTCAAACTCAAACAACTTGTCCACTGCTTCCAATACAAAAGACAGTGACAAGACTGTCTCAATGAAAGCAAATGAAGTTGGTGCTAAGATAGATGATACCTCTGGTCCAACTGCATTTCCTCGTTCTGGAACTGTTCGAGAAGTTGAAGTTTCAGGAGAAGGCGATGACGTTTCAGAAGAAGAGATAGAGGAAGCATCAGAACATGAGGAACTGCTCTCAGAGGTGGGGGCGGAATGGTCTGCACTGGAAGGGGTTTCCCGGCTGAACACATTATTGACACTGCCAAGGTTTGTGCCTGACAAGGACGAGAAT
