# Supplementary material for: Comparative genomics and phylogenetic discordance of cultivated tomato and close wild relatives
Source: PeerJ. 2015 Feb 26;3:e793. doi: 10.7717/peerj.793 (PMC4358695; doi:10.7717/peerj.793)
Supplement: File S2 [file peerj-03-793-s014.zip › pos_sel/Solyc04g078160.fas]

>Solyp04g078160
ATGGCTTTCCTCTTCCACAAATTTCAAGAGGGAGTGAAAATTCTTGCTAAAAGCCCCACTTTTGCTAGAGAATCGAGGCTTCTTCAGTTCGAAGCTGACATAAATCTACTATTCCTTTACACCAGTTACAACCGTTTAGGAAGGAATGCCGAAGAAGCTGATGCAGAGGAGATTATTGATATGGCTAACAAAGCCTCATTAGACGATCAACAGAAGCAAGTTCATGAGAATGTGCATTCTCAGGTTACAAACTTTTGCAGCTATATGGATGACATATTACTCCTGGATCAAAAGGTCAAAGACAATCAGGCCACATCACCAGCAACACTACATTTTTCTCCTCGTAGTAGTGGCCTTGGTCTTGCTGTTGATGGGAATTCTCTAGCACAAGACCGCATTGCCGTACCTGAAACCAAGACACTGCACCGCACAGAAGTTTCACAGAGGTTAAAAGATCTTATGGGCTACACTCTCGAGGTCAAACCATCTCAAATTCCTCATGAGGATGCTGGAAAGGGTTTATTCTTACAAGGTGAAGCCAATATTGGTTCTGTCATAGCATTCTATCCTGGAGTAGTCTACCCTCCAGCATATTACCGCTATATTCCTGGGTACCCTAGAGTTGATGCCCAAAATCCACATCTGATCACACGGTATGATGGGACTATGATCAATGCTCAGCCCTGGGGTGCTGGTGGTGAATGTCGTGAATTATGGGATTGGACCAGTTCTCCTGAACCTAAGTGCACTATGCAAGCTGGTGAAAAAGGTTCTGACCTAGATGGAACAGACGTTGGAGGCAACCTTGAAGTGTTTGAGAGGAGAAACCCTCTAGCCTTTGCTCATTTCGCCAACCACCCAGCCAAAGGCATGGTCCCCAATGTAATGGTATACCCTTATGATTTCCCCCTGCTTGAGGAGGACATGAGACCCTATATACCTAATGTTTCATTTGGAAACGATGAAGAAACAGAGACTAGTAAATTTGGCAGCTTTAGGTTCATCAAAATGTGGAAGTCCAACAACAATGAATCAAAAGTCCCCGTTCTGAAGACACTTCTTCTTGTGGCTACTAGGGCAATTTGTGATGAAGAGGTTATGTTGAACTACAGACTGAGCAATTCAGAGCACATACCGTCATGGTATACTCCAGTAGATGAAGAGGAC
>Sogal04g078160
ATGGCTTTCCTCTTCCACAAATTTCAAGAGGGAGTGAAAATTCTTGCTAAAAGCCCCACTTTTGCTAGAGAATCGAGGCTTCTTCAGTTCGAAGCTGACATAAATCTACTATTCCTTTACACCAGTTACAACCGTTTAGGAAGGAATGCCGAAGAAGCTGATGCAGAGGAGATTATTGATATGGCTAACAAAGCCTCATTAGACGATCAACAGAAGCAAGTTCATGAGAATGTGCATTCTCAGGTTACAAACTTTTGCAGCTATATGGATGACATATTACTCCTGGATCAAAAGGTCAAAGACAATCAGGCCACATCACCAGCAACACTACATTTTTCTCCTCGTAGTAGTGGCCTTGGTCTTGCTGTTGATGGGAATTCTCTAGCACAAGACCGCATTGCCGTACCTGAAACCAAGACACTGCACCGCACAGAAGTTTCACAGAGGTTAAAAGATCTTATGGGCTACACTCTCGAGGTCAAACCATCTCAAATTCCTCATGAGGATGCTGGAAAGGGTTTATTCTTACAAGGTGAAGCCAATATTGGTTCTGTCATAGCATTCTATCCTGGAGTAGTCTACCCTCCAGCATATTACCGCTATATTCCTGGGTACCCTAGAGTTGATGCCCAAAATCCACATCTGATCACACGGTATGATGGGACTATGATCAATGCTCAGCCCTGGGGTGCTGGTGGTGAATGTTGTGAATTATGGGATTGGACCAGTTCTCCTGAACCTAAGCACACTATGCAAGCTGGTGAAAAAGGTTCTGACCTAGATGGAACAGACGTTGGAGGCAACCTTGAAGTGTTTGAGAGGAGAAACCCTCTAGCCTTTGCTCATTTCGCCAACCACCCAGCCAAAGGCACGGTCCCCAATGTAATGGTATACCCTTATGATTTCCCCCTGCTTGAGGAGGACATGAGACCCTATATACCTAATGTTTCATTTGGAAACGATGAAGAAACAGAGACTAGTAAATTTGGCAGCTTTAGGTTCATCAAAATGTGGAAGTCCAACAACAATGAATCAAAAGTCCCCGTTCTGAAGACACTTCTTCTTGTGGCTACTAGGGCAATTTGTGATGAAGAGGTTATGTTGAACTACAGACTGAGCAATTCAGAGCACATACCGTCATGGTATACTCCAGTAGATGAAGAGGAC
>Soper04g078160
NNGGCTTTCCTCTTCCACAAATTTCAAGAGGGAGTGAAAATTCTTGCTAAAAGCCCCACTTTTGCTAGAGAATCGAGGCTTCTTCAGTTCGAAGCTGACATAAATCTACTATTCCTTTACACCAGTTACAACCGTTTAGGAAGGAATGCCGAAGAAGCTGATGCAGAGGAGATTATTGATATGGCTAACAAAGCCTCNTTAGACGANCAACAGAAGCAAGTTCATGAGAATGTGCATTCTCAGGTTACNAACTTTTGCAGCTANATGGATGACATATTACTCCTGGATCAAAAGGTCAAAGACAATCAGGCCACNTCACCAGCAACACCACATTTTTCTCCTCGTAGTAGTGGCCTTGGTCTTGCTGTTGATGGGAATTCTCTAGCACAAGACCGCATTGCCGTANCTGAAACCAAGACATTGCACCGCACAGAAGTTTCACAGAGGTTAAAAGATCTTATGGGCTACACTCTCGAGGTCAAACCATCTCAAATTCCTCATGAGGATGCTGGAAAGGGTTTATTCTTACAAGGTGAAGCCAATATTGGTTCTGTCATAGCATTCTATCCTGGAGTAGTCTACCCTCCAGCATATTACCGCTACATTCCTGGGTACCCTAGAGTTGATGCCCAAAATCCACATCTGATCACACGGTATGATGGGACTATGATCAATGCCCAGCCCTGGGGTGCTGGTGGTGAATCTCGTGAATTATGGGATTGGACCAGTTCTCCTGAACCTAAGCACACTNTGCAAGCTGGTGAGANAGGTTCTGACCTAGATGGAACNGACGTTGGNGNCAACCTTGAAGTGTTGGAGAGGAGAAACCCTCTAGCCTTTGCTCATTTCGCCAACCACCCAGCCAAAGGCATGGTCCCCAATGTAATGGTATACCCTTATGATTTCCCCCTGCTTGAGGAGGACATGAGACCCTATNTACCTAATGTTTCATTTGGAAACGATGAAGAAACAGACACGAGTAAATTTGGCAGCTTTANGTTCATCAAAATGAGGAAGTCCAACAACAATGAATCAAAAGTCCCCGTTCTGAAGACACTTCTTCTTGTGGCTACTAGGGCAATTTGCGATGAAGANGTTATGTTGAACTACAGACTGAGCAATTCAGAGCACATACCGTCATGGTATACTCCAGTAGATGAAGAG---
>Sopim04g078160
ATGGCTTTCCTCTTCCACAAATTTCAAGAGGGAGTGAAAATTCTTGCTAAAAGCCCCACTTTTGCTAGAGAATCGAGGCTTCTTCAGTTCGAAGCTGACATAAATCTACTATTCCTTTACACCAGTTACAACCGTTTAGGAAGGAATGCCGAAGAAGCTGATGCAGAGGAGATTATTGATATGGCTAACAAAGCCTCATTAGACGATCAACAGAAGCAAGTTCATGAGAATGTGCATTCTCAGGTTACAAACTTTTGCAGCTATATGGATGACATATTACTCCTGGATCAAAAGGTCAAAGACAATCAGGCCACATCACCAGCAACACTACATTTTTCTCCTCGTAGTAGTGGCCTTGGTCTTGCTGTTGATGGGAATTCTCTAGCACAAGACCGCATTGCCGTACCTGAAACCAAGACACTGCACCGCACAGAAGTTTCACAGAGGTTAAAAGATCTTATGGGCTACACTCTCGAGGTCAAACCATCTCAAATTCCTCATGAGGATGCTGGAAAGGGTTTATTCTTACAAGGTGAAGCCAATATTGGTTCTGTCATAGCATTCTATCCTGGAGTAGTCTACCCTCCAGCATATTACTGCTATATTCCTGGGTACCCTAGAGTTGATGCCCAAAATCCACATCTGATCACACGGTATGATGGGACTATGATCAATGCTCAGCCCTGGGGTGCTGGTGGTGAATGTCGTGAATTATGGGATTGGACCAGTTCTCCTGAACCTAAGCACACTATGCAAGCTGGTGAAAAAGGTTCTGACCTAGATGGAACAGACGTTGGAGGCAACCTTGAAGTGTTTGAGAGGAGAAACCCTCTAGCCTTTGCTCATTTCGCCAACCACCCAGCCAAAGGCATGGTCCCCAATGTAATGGTATACCCTTATGATTTCCCCCTGCTTGAGGAGGACATGAGACCCTATATACCTAATGTTTCATTTGGAAACGATGAAGAAACAGAGACTAGTAAATTTGGCAGCTTTAGGTTCATCAAAATGTGGAAGTCCAACAACAATGAATCAAAAGTCCCCATTCTGAAGACACTTCTTCTTGTGGCTACTAGGGCAATTTGTGATGAAGAGGTTATGTTGAACTACAGACTGAGCAATTCAGAGCACATACCGTCATGGTATACTCCAGTAGATGAAGAGGAC
>Sotub04g078160
ATGGCTTTCCTCTTCCACAAATTTCAAGAGGGAGTGAAAATTCTTGCTAAAAGCCCCACTTTTGCTAGAGAATCGAGGCTTCTTCAGTTCGAAGCTGACATAAATCTACTATTCCTTTACACAAGTTACAACCGTTTAGGAAGGAATGCCGAAGAAGCTGATGCAGAGGAGATTATTGATATGGCTAACAAAGCCTCCTTAGACGATCAACAGAAGCAAGTTCATGAGAATGTGCATTCTCAGGTTACAAACTTTTGCAGCTATATGGATGAGATATTACTCCTGGATCAAAAGGTCAAAGACAATCAGGCCACATCACCAGCAACACCACATTCTCCTCCTCGTAGTAGTGGCCTTGGTCTTGCTGTTGGTGGGAATTCTCTAGCACAAGACCGCATTGCTGTACCTGAAACCAAGACATTGCACCGCACAGAGGTTTCACAGAAGTTAAAGGATCTTATGGGCTACACTCTCGAGGTAAAACCATCTCAAATTCCCCATGAGGATGCCGGAAAGGGTTTATTCTTACAAGGTGAAGCCAATATTGGTTCTGTCATAGCATTCTATCCTGGAGTACTCTACCCTCCAGCATATTACCGCTACATTCTTGGGTACCCTAGAGTTGATCCCCAAAATTCACATCTGATCACACGGTATGATGGAACTATGATCAATGCACAACCATGGGGTGCTGGTGGTGAATCTCGTGAATTATGGGATTGGACCAGTTCTCCTGAACCTAAGCACACTATGCAAGCTGATGAGAAAGGTTCTGACCTAGATGGAACACACGTTGGAGGCAACCTTGAAATGTTGGAAAGGAGAAACCCTCTAGCCTTTGCTCATTTCGCCAACCACCCAGCCAAAGGCATGGTCCCGAATGTAATGATATACCCTTATGATTTTCCCCTCCTTGAGAAGGACATGAGACCCTATATACCTAATGTTCCATTTGGAAACGATGAAGAAACAGACACGAGTAAATTTGGCAGCTTTAGG---TTGAAAACGTGGAAGTCCAACAACAATGAATCAAAAGTCCCCGTTCTGAAGACACTTGTTCTTGTGGCTACTAGAGCAATTTGTGATGAAGAGGTTCTACTGAACTACAGACTGAGCAATTCAGAGCACATACCATCGTGGTATACTCCAGTAGATGAAGAGGAT
