# Supplementary material for: Comparative genomics and phylogenetic discordance of cultivated tomato and close wild relatives
Source: PeerJ. 2015 Feb 26;3:e793. doi: 10.7717/peerj.793 (PMC4358695; doi:10.7717/peerj.793)
Supplement: File S2 [file peerj-03-793-s014.zip › pos_sel/Solyc05g006050.fas]

>Solyp05g006050
ATGTCAGTCTCTTACTCCGACTGTTTCTCCGACCTACTCTGCGGCGAAGACTCCGATACCGTTTTCTCAAACGGAAGAGGAGAGGATTTGCCGGAATGTTCCTCGTCGGATATCGAATCTCAGTTCGCCGATATCGATGAATCAATCGCCGGTCTCATCGAAGATGAACAAAATTTCGTACCTGGATTTGACTATATCGAGAAGTTCCAATCTCAATCTCTAAGCGCCGCCGCTAGAGATGAATCCGTTGCATGGATTCTCAAGGTACAACGCCACTATGCTTTTCAGCCATTAACGGCGTATCTCGCCGTTAACTATTTCGATCGTTTTCTCTACTTGAGAAGCTTACCGCAAACAAATGGATGGCCACTTCAACTCTTGTCGGTTGCTTGTTTATCTTTAGCAGCAAAAATGGAGGAACCACTTGTTCCTTCTCTTCTGGATCTTCAGGTTGAAGGCGCGAAGTATATATTTGAACCAAAAACTATCCAAAGAATGGAGTTTCTTGTGCTGAGGATATTAGATTGGAGGCTACGATCCATAACTCCGTTTAGTTTCCTCAGTTTCTTTGCAGCTAAGCTTGATTCATTAGGAACTTTCACTGCTTTCCTCATCTCAAGGGCTTCTCAGATTATCCTCTCTAATATTCAAGAAGCTAGCTTTCTTGAGTATTGGCCATCATGTATAGCTGCAGCTACAATACTATGTGCAGCTAATGACCTTCCAAATTTCTCTCTTGTGAATGCTGAACATGCTGAGTCCTGGTGTCATGGACTTCGCAAAGATAAAATCGTGGGGTGCTATGAATTAGTGCAAAAGTACGCAATTGCATTAAGGCCACGAAGATTTCCAAGGGTTTATCCACAGGTACGAGTCATGACTCGTGCTAGTACTACTACTACTACTGCTGTAGCATCTAGTGACTGTTCGTCCTCATCATCATCTTCTTCC---ACATCTTATAAAAGAAGAAAATTAAATAACAGGTGGTGGAGTACCACAGATGAGGATAGT
>Sogal05g006050
ATGTCAGTCTCTTACTCCGACTGTTTCTCCGACCTACTCTGCGGCGAAGACTCCGATACCGTTTTCTCAAACGGAAGAGGAGAGGATTTGCCGGAATGTTCCTCGTCGGATATCGAATCTCAGTTCGCCGATATCGATGAATCAATCGCCGGTCTCATCGAAGATGAACAAAATTTCGTACCTGGATTTGACTATATCGAGAAGTTCCAATCTCAATCTCTAAGCGCCGCCGCTAGAGATGAATCCGTTGCATGGATTCTCAAGGTACAACGCCACTATGATTTTCAGCCATTAACGGCGTATCTCGCCGTTAACTATTTCGATCGTTTTCTCTACTTGAGAAGCTTACCGCAAACAAATGGATGGCCACTTCAACTCTTGTCGGTTGCTTGTTTATCTTTAGCAGCAAAAATGGAGGAACCACTTGTTCCTTCTCTTCTGGATCTTCAGGTTGAAGGCGCGAAGTATATATTTGAACCAAAAACTATCCAAAGAATGGAGTTTCTTGTGCTGAGGATATTAGATTGGAGGCTACGATCCATAACTCCGTTTAGTTTCCTCAGTTTCTTTGCAGCTAAGCTTGATTCATTAGGAACTTTCACTGCTTTCCTCATCTCAAGGGCTTCTCAGATTATCCTCTCTAATATTCAAGAAGCTAGCTTTCTTGAGTATTGGCCATCATGTATAGCTGCAGCTACAATACTATGTGCAGCTAATGACCTTCCAAATTTCTCTCTTGTGAATGCTGAACATGCTGAGTCCTGGTGTCATGGACTTCGCAAAGATAAAATCGTGGGGTGCTATGAATTAGTGCAAAAGTACGCAATTGCATTAAGGCCACGAAGATTTCCAAGGGTTTATCCACAGGTACGAGTCATGACTCGTGCTAGTACTACTACTACTACTGCTGTAGCATCTAGTGACTCGTCGTCCTCATCATCATCTTCTTCC---ACATCTTATAAAAGAAGAAAATTAAATAACAGGTGGTGGAGTACCACAGATGAGGATAGT
>Sopim05g006050
ATGTCAGTCTCTTACTCCGACTGTTTCTCCGACCTACTCTGCGGCGAAGACTCCGATACCGTTTTCTCAAACGGAAGAGGAGAGGATTTGCCGGAATGTTCCTCGTCGGATATCGAATCTCAGTTCGCCGATATCGATGAATCAATCGCCGGTCTCATCGAAGATGAACAAAATTTCGTACCTGGATTTGACTATATCGAGAAGTTCCAATCTCAATCTCTAAGCGCCGCCGCTAGAGATGAATCCGTTGCATGGATTCTCAAGGTACAACGCCACTATGATTTTCAGCCATTAACGGCGTATCTCGCCGTTAACTATTTCGATCGTTTTCTCTACTTGAGAAGCTTACCGCAAACAAATGGATGGCCACTTCAACTCTTGTCGGTTGCTTGTTTATCTTTAGCAGCAAAAATGGAGGAACCACTTGTTCCTTCTCTTCTGGATCTTCAGGTTGAAGGCGCGAAGTATATATTTGAACCAAAAACTATCCAAAGAATGGAGTTTCTTGTGCTGAGGATATTAGATTGGAGGCTACGATCCATAACTCCGTTTAGTTTCCTCAGTTTCTTTGCAGCTAAGCTTGATTCATTAGGAACTTTCACTGCTTTCCTCATCTCAAGGGCTTCTCAGATTATCCTCTCTAATATTCAAGAAGCTAGCTTTCTTGAGTATTGGCCATCATGTATAGCTGCAGCTACAATACTATGTGCAGCTAATGACCTTCCAAATTTCTCTCTTGTGAATGCTGAACATGCTGAGTCCTGGTGTCATGGACTTCGCAAAGATAAAATCGTGGGGTGCTATGAATTAGTGCAAAAGTACGCAATTGCATTAAGGCCACGAAGATTTCCAAGGGTTTATCCACAGGTACGAGTCATGACTCGTGCTAGTACTACTACTACTACTGCTGTAGCATCTAGTGACTCGTCGTCCTCATCATCATCTTCTTCC---ACATCTTATAAAAGAAGAAAATTAAATAACAGGTGGTGGAGTACCACAGATGAGGATAGT
>Soper05g006050
ATGTCAGTCTCTTACTCCGACTGTTTCTCCGACCTNCTCTGCGGCGAAGACTCCGATACCGTTTTCTCAAACGGAAGAGGAGNGGATTTGCCGGAATGTTCCTCGTCGGATATCGAATCTCAGTTCGCCGATATCGATGAATCAATCGCCGGTCTCATCGAAGATGAACAAAATTTCGTACCTGGATTTGACTATATCGAGAAGTTCCAATCTCAATCTCTAAGCGCCGCCGCTAGAGATGAATCCGTTGCATGGATTCTCAAGGTACAACGCCACTATGATTTTCAGCCATTAACGGCGTATCTCGCCGTTAACTATTTCGATCGTTTTCTCTACTTGAGAAGCTTACCGCAAACAAATGGATGGCCACTTCAACTCTTGTCGGTTGCTTGTTTATCTTTAGCAGCAAAAATGGAGGAACCACTTGTTCCTTCTCTTTTGGATCTTCAGGTTGAAGGCGCGAAGTATATATTTGAACCAAAAACTATCCAAAGAATGGAGTTTCTTGTGCTGAGGATATTAGATTGGAGGCTACGATCCATAACTCCGTTTAGTTTCCTCAGTTTCTTTGCNGCTAAGCTTGATTCATTAGGAACTTTCACTGCTTTCCTNATCTCAAGNGCTTCTCAGATTATCCTCTCTAATATTCAAGAAGCTAGCTTTCTTGAGTATTGGCCATCATGTATAGCTGCAGCTACAATACTATGTGCAGCTAATGACCTTCCAAATTTCTCTCTTGTNAATGCTGAACATGCTGAGTCNTGGTGTCATGGACTTCGCAAAGATAAAATCGTGGGGTGCTATGAATTAGTGCAAAAGTACGCAATTGCATTAAGGCCACGAAGATTTCCAAGNGTTTATCCACAGGTACGAGTCATGACTCGTGCTAGTACTACTACTACTNCTACTGTAGCATCTAGTGACTCGTCGTCNTCATCATCATCTTCTTCC---ACATCTTATAAAAGAAGAAAATTAAATAACAGGTGGTGGAGTACCACAGATGAGGAT---
>Sotub05g006050
ATGTCAGTCTCTTACTCCGACTGCTTCTCCGACCTACTCTGCGGCGAAGACTCCGATACCGTTTTCTCAAACGGAGGAGGAGAGGATTTGCCGGAATGTTCCTCGTCGGATATCGAATCTCAGTTCGCCGATATAGATGAATCAATCGCCGGTCTTATCGAAGATGAACGAAATTTCGTACCGGGATATGACTATATCGAGAAATTCCAATCTCAATCTCTAAGCGCCGCCGCTAGAGATGAATCTGTTGCATGGATTCTCAAGGTACAACGCCACTATGGTTTCCAGCCATTAACGGCGTATCTCGCCGTTAACTATTTCGATCGTTTTCTCTACTCGAGAAGCTTGCCGCAAACAAATGGCTGGCCACTTCAACTATTGTCGGTTGCTTGCTTATCTTTAGCAGCAAAAATGGAGGAACCTCTTGTTCCTTCTCTTTTGGATCTTCAGGTTGAAGGCGCGAAGTATATATTTGAACCAAAAACTATCCAAAGAATGGAGTTTCTTGTGCTGAGGATATTAGATTGGAGGCTCCGATCCATAACTCCATTTAACTTCCTCAGTTTCTTTGCGGCTAAACTTGATTCACTAGGAACTTTCACTGCGGTCCTTATATCAAGGGCTTCTCAGATTATCCTCTCTAATATTCAAGAAGCTAGCTTTCATGAGTATTGGCCATCATGCATAGCTGCAGCTACAATACTATGTGCAGCTAAGGACCTTCCAAATTTCTCTCTTGTGAATGCTGAACATGCTGAATCCTGGTGTCATGGACTCCGCAAAGATAAAATCGTGGGCTGCTATGAATTAGTGCAAAAGTACGCAATTGCATTAAGGCCCCGGAGATTTCCAAGAGTATACCCACAGGTACGAGTCATGACTCGGACTAGTACTACTACTACT------GTAGCATCTAGTGACTCGTCGTCCTCATCATCATCATCTTCTTCCACATCTTATAAAAGAAGAAAATTAAATAACAGCTGGTGGAGTGTCACAGATGACGATAGT
