# Supplementary material for: Comparative genomics and phylogenetic discordance of cultivated tomato and close wild relatives
Source: PeerJ. 2015 Feb 26;3:e793. doi: 10.7717/peerj.793 (PMC4358695; doi:10.7717/peerj.793)
Supplement: File S2 [file peerj-03-793-s014.zip › pos_sel/Solyc06g017860.fas]

>Solyp06g017860
ATGGCATCATGTTTATCTTTACTCTTTCTTGCTTTACTTGTTGTTTTTCCCTCTTGTCATGTTCTTTCCCTTTCTTCATCCAATAATGAGGATGAGTTTATGGTGTCTTCTGTCAAATTCCCTGTACCAATGGCAGAAAAACTCATCAAACAATTTAATTTGTTCCCTAAACATGATATCAACAAGGCTTCATCATCACCCTTAGCTGCTACTCATCAGCAAACTCTCTTTGAGAAGAGATTCAATTTATCTTATCTTGGTGATTCTGGAGCCACTGTTCAAGATTTGGGTCATCATGCCGGTTATTATATTCTTCCACATACTAAAGATGCAAGGATGTTTTATTTCTTTTTTGAATCAAGAAGCAGCCAGAATGATCCAGTTGTTATATGGCTAACAGGGGGGCCAGGATGTAGCAGTGAATTGGCTGTGTTTTATGAAAATGGACCTTTCAATATAGCAGACAATATGTCACTTGTTTGGAATGATTTCGGCTGGGACAAGGTCTCAAACTTAATATACGTTGATCAACCAATTGGAACTGGTTTCAGTTATAGTTCAGACGATGATGACATTCGTCACGATGAAAGGGGTGTTAGCAATGACCTTTACGACTTTTTGCAGGCTTTCTTCAAGGCACATCCTCAGTATGTAAATAATGATTTTTACATAACTGGAGAATCATATGCTGGGCATTACATTCCTGCATTTGCTTCTCGTGTTCATCAAGGTAACAAGAACAAAGAAGGAATTCAAATAAATCTTAAGGGATTTGCCATTGGTAATGGACTCACTAATCCAGAAATTCAGTACAAAGCCTACACTGACTATGCATTGGATATGAGATTGATCAAACAATCTGATTACAATGTCATTGACAAGTCATATCCAAAATGTCAACAGGCAATTAAGCTTTGTGGAACTGATGGTGGAAGTGCTTGCATGGCGGCATATCTTGTTTGCACAAGTATCTTCAACAAGATCATGAATGTTGTGGGTAACAAAAATTACTATGATGTGAGAAAGACTTGTGATGGTGATCTCTGCTATGACTTCTCCAACATGGAAAATCTCCTTAATGATGAAAAGGTTAAACATGCCCTTGGTGTTGGGGATATTGAGTTTGTCTCGTGTAGTTCTACAGTTTACCAGGCAATGCAGTTGGATTGGATGAGGAATCTTGAAGCTGGTATTCCTCCACTTCTTGAGGATGGAATCAAGCTACTTGTCTATGCAGGGGAATATGATCTAATCTGCAACTGGCTAGGGAACTCGAGGTGGGTACATGCAATGGAATGGTCTGGGCAGAAAGATTTTGGGGCAGCACGATCGGTTCCTTTTATAGTAGATGGTGAAGAGAAAGGAATTGAAAAGAACCATGGGACTCTAACATTCCTTAGGGTCCATGATGCAGGACACATGGTTCCAATGGATCAACCTAAGGCAGCACTTGAAATGCTGCAGAGATGGATGCAAGGGAAATTGTCTAAGGAAGGTCACTTTGCTCATATG
>Sogal06g017860
ATGGCATCATGTTTATCTTTACTCTTTCTTGCTTTACTTGTTGTTTTTCCCTCTTGTCATGTTCTTTCCCTTTCTTCATCCAATAATGAGGATGAGTTTATGGTGTCTTCTGTCAAATTCCCTGTACCAATGGCAGAAAAACTCATCAAACAATTTAATTTGTTCCCTAAACATGATATCAACAAGGCTTCATCATCACCCTTAGCTGCTACTCATCAGCAAACTCTCTTTGAGAAGAGATTCAATTTATCTTATCTTGGTGATTCTGGAGCCACTGTTCAAGATTTGGGTCATCATGCCGGTTATTATCGTCTTCCACATACTAAAGATGCAAGGATGTTTTATTTCTTTTTTGAATCAAGAAGCAGCCAGAATGATCCAGTTGTTATATGGCTAACAGGGGGGCCAGGATGTAGCAGTGAATTGGCTGTGTTTTATGAAAATGGACCTTTCAATATAGCAGACAATATGTCACTTGTTTGGAATGATTTCAGCTGGGACAAGGTCTCAAACTTAATATACGTTGATCAACCAATTGGAACTGGTTTCAGTTATAGTTCAGACGATGATGACATTCGTCACGATGAAAGGGGTGTTAGCAATGACCTTTACGACTTTTTGCAGGCTTTCTTCAAGGCACATCCTCAGTATGTAAATAATGATTTTTACATAACTGGAGAATCATATGCTGGGCATTACATTCCTGCATTTGCTTCTCGTGTTCATCAAGGTAACAAGAACAAAGAAGGAATTCAAATAAATCTTAAGGGATTTGCCATTGGTAATGGACTCACTAATCCAGAAATTCAGTACAAAGCCTACACTGACTATGCATTGGATATGAGATTGATCAAACAATCTGATTACAATGTCATTGACAAGTCATATCCAAAATGTCAACAGGCAATTAAGCTTTGTGGAACTGATGGTGGAAGTGCTTGCATGGCGGCATATCTTGTTTGCACAAGTATCTTCAACAAGATCATGAATGTTGTGGGTAACAAAAATTACTATGATGTGAGAAAGACTTGTGATGGTGATCTCTGCTATGACTTCTCCAACATGGAAAATCTCCTCAATGATGAAAAGGTTAAACATGCCCTTGGTGTTGGGGATATTGAGTTTGTCTCGTGTAGTTCTACAGTTTACCAGGCAATGCAGTTGGATTGGATGAGGAATCTTGAAGCTGGTATTCCTCCACTTCTTGAGGATGGAATCAAGCTACTTGTCTATGCAGGGGAATATGATCTAATCTGCAACTGGCTAGGGAACTCGAGGTGGGTACATGCAATGGAATGGTCTGGGCAGAAAGATTTTGGGGCAGCACGATCGGTTCCTTTTATAGTAGATGGTGAAGAGAAAGGAATTGAAAAGAACCATGGGACTCTAACATTCCTTAGGGTCCATGATGCAGGACACATGGTTCCAATGGATCAACCTAAGGCAGCACTTGAAATGCTGCAGAGATGGATGCAAGGGAAATTGTCTAAGGAAGGTCACTTTGCTCATATG
>Sopim06g017860
ATGGCATCATGTTTATCTTTACTCTTTCTTGCTTTACTTGTTGTTTTTCCCTCTTGTCATGTTCTTTCCCTTTCTTCATCCAATAATGAGGATGAGTTTATGGTGTCTTCTGTCAAATTCCCTGTACCAATGGCAGAAAAACTCATCAAACAATTTAATTTGTTCCCTAAACATGATATCAACAAGGCTTCATCATCACCCTTAGCTGCTACTCATCAGCAAACTCTCTTTGAGAAGAGATTCAATTTATCTTATCTTGGTGATTCTGGAGCCACTGTTCAAGATTTGGGTCATCATGCCGGTTATTATCGTCTTCCACATACTAAAGATGCAAGGATGTTTTATTTCTTTTTTGAATCAAGAAGCAGCCAGAATGATCCAGTTGTTATATGGCTAACAGGGGGGCCAGGATGTAGCAGTGAATTGGCTGTGTTTTATGAAAATGGACCTTTCAATATAGCAGACAATATGTCACTTGTTTGGAATGATTTCGGCTGGGACAAGGTCTCAAACTTAATATACGTTGATCAACCAATTGGAACTGGTTTCAGTTATAGTTCAGACGATGATGACATTCGTCACGATGAAAGGGGTGTTAGCAATGACCTTTACGACTTTTTGCAGGCTTTCTTCAAGGCACATCCTCAGTATGTAAATAATGATTTTTACATAACTGGAGAATCATATGCTGGGCATTACATTCCTGCATTTGCTTCTCGTGTTCATCAAGGTAACAAGAACAAAGAAGGAATTCAAATAAATCTTAAGGGATTTGCCATTGGTAATGGACTCACTAATCCAGAAATTCAGTACAAAGCCTACACTGACTATGCATTGGATATGAGATTGATCAAACAATCTGATTACAATGTCATTGACAAGTCATATCCACAATGTCAACAGGCAATTAAGCTTTGTGGAACTGATGGTGGAAGTGCTTGCATGGCGGCATATCTTGTTTGCACAAGTATCTTCAACAAGATCATGAATGTTGTGGGTAACAAAAATTACTATGATGTGAGAAAGACTTGTGATGGTGATCTCTGCTATGACTTCTCCAACATGGAAAATCTCCTCAATGATGAACAGGTTAAACATGCCCTTGGTGTTGGGGATATTGAGTTTGTCTCGTGTAGTTCTACAGTTTACCAGGCAATGCAGTTGGATTGGATGAGGAATCTTGAAGCTGGTATTCCTCCACTTCTTGAGGATGGAATCAAGCTACTTGTCTATGCAGGGGAATATGATCTAATCTGCAACTGGCTAGGGAACTCGAGGTGGGTACATGCAATGGAATGGTCTGGGCAGAAAGATTTTGGGGAAGCACGATCGGTTCCTTTTACAGTAGATGGTGAAGAGAAAGGAATTGAAAAGAACCATGGGCCTCTAACATTCCTTAGGGTCCATGATGCAGGACACATGGTTCCAATGGATCAACCTAAGGCAGCACTTGAAATGCTGCAGAGATGGATGCAAGGGAAATTGTCTAAGGAAGGTCACTTTGCTCATATG
>Soper06g017860
NNNNNNNNNNGTTTATCTTTACTCTTTCTTGCTTTACTTGTTGTTTTTCTCTCTTCTCATGTTCTTTCCCTTTCTTCATCCAATAATGAGGATGAGTTTATGGTGTCNTCTGCCAAATTCCCTGTACCAATGGCAGAAAAACTNATCAAACAATTTAATTTGTTCCCNAAACATGATATCAANAAGGCTTCATCATCACCCTTAGCTGCTACTCATCAGCAAACTCTCTTTGAGAAGAGATTCAATTTATCTTATCTTGGTGATTCTGGAGCCACTGTTCAAGATTTGGGTCATCATGCCGGTTATTATCGTCTTCCACATACTAAAGATGCAAGGATGTTTTATTTCTTTTTTGAATCAAGAAGCAGCCAGAATGATCCAGTNGTTATATGGCTAACAGGGGGGCCAGGATGTAGCAGTGAATNGGCTGTGTTTTATGAAAATGGACCTTTCAATATAGCAGACAATATGTCACTTGTTTGGAATGATTTCGGCTGGGACAAGGTCTCAAACTTAATATACGTTGATCAACCAATTGGAACTGGTTTCAGTTATNCTTCAGACGATGATGACATTCGTCACGATGAAAGGGGTGTTAGCAATGACCTTTANGACTTTTTGCAGGCTTTCTTCAAGGCACATCCTCAGTATGTAAATAATGATTTTTACATAACTGGAGAATCATATGCTGGGCATTACATTCCTGCATTTGCTTCTCGTGTTCATCAAGGTAACAAGGACAAAGAAGGAATTCAAATAAATCTTAAGGGATTTGCCATTGGTAATGGACTCACTAATCCAGAAATTCAGTACAAAGCCTACACTGACTATGCATTGGATATGAGATTGATTAAACAATCTGATTACAATGTCATTGACAAGTCATATCCAAAATGTCAACAGGCAATTAAGCTTTGTGGAACTGATGGTGGAAGTGCTTGCATGGCGGCATATCTTGTTTGCACAAGTATCTTCAACAAGATCATGAATGTTGTGGGTAACAAAAATTACTATGATGTGAGAAAGACTTGTGATGGTGATCTCTGCTATGACTTCTCCAACATGGAAAATCTCCTCAATGATGAACAGGTTAAACATGCCCTTGGTGTTGGGGATATTGAGTTTGTCTCGTGTAGTTCTACAGTTTACCAGGCAATGCAGTTGGATTGGATGAGGAATCTTGAAGCTGGTATTCCTCCACTTCTTGAGGATGGAATCAAGCTACTTGTCTATGCAGGGGAATATGATCTAATCTGCAACTGGCTAGGGAACTCGAGGTGGGTGCATGCAATGGAATGGTCTGGGCAGAAAGATTTTGGGGCAGCACGATCGGTTCCTTTTACAGTAGATGGTGAAGAGAAAGGAATTGAAAAGAACCATGGGCCTCTAACATTCCTTAGGGTCCATGATGCAGGACACATGGTTCCAATGGATCAACCTAAGGCAGCACTTGAAATGCTGCAGAGATGGATGCAAGGGAAATTGTCTAAGGAAGGTCACTTT---------
>Sotub06g017860
ATGGCACCATGTTTATCTGTACTCTTTCTTGCTTTATTTGTTGTTTTTCTCTCTTCTCGTGTTCTTTCCCTTTCTTCATCCCATAATGAGGATGAGTTTATGTTATCTTCTGCTAAATTCCCTGTACCAATGGCAGAAAAACTCATCAAACAACTTAATTTGTTCCCTAAACATGATATCAACAAGGCTTCATCATCACCCTTAGCAGCAACTCATCAGCAAACTCTCTTTGAGAAGAGATTCAATTTATCTTATCTTGGTGATTCTGGGGCCACTGTTCAAGATTTGGGTCATCATGCCGGTTATTATCGTCTTCCACATACTAAAGATGCAAGGATGTTTTATTTCTTTTTTGAATCAAGAAGCAGCCAGAATGATCCAGTTGTTATATGGCTAACAGGGGGGCCAGGATGTAGCAGTGAATTGGCTGTGTTTTATGAAAATGGACCTTTCAATATAGCAGACAATATGTCACTTGTTTGGAATAATTTTGGCTGGGACAAGATCTCAAACTTAATATACGTTGATCAACCAACTGGAACTGGTTTCAGTTATACATCAGATGATGATGACATTCGTCACGATGAAAGGGGTGTTAGCAATGACCTTTACGACTTCTTGCAGGCTTTCTTCAAGGCACATCCTCAGTATGTAAAGAATGATTTTTACATAACTGGAGAATCATATGCTGGGCATTACATTCCTGCATTTGCTTCTCGCGTTCATCAAGGTAACAAGAATAAAGACGGAATTCCTATAAATCTTAAGGGATTTGCCATTGGTAATGGACTCACTAATCCAGAAATTCAGTACAAAGCCTACACTGACTATGCATTGGATATGAGATTGATCAAACAATCTGATTACAATGTCATTGACAAGTCATATCCAAAATGTCAACAGGCAATTAAGCTTTGTGGAACTGATGGTGGAAGTGCTTGCATGGCGGCATATCTTGTTTGCACAAGTATCTTCAACAAGATAATGAATGTTGTGGGTAACAAAAATTACTATGATGTCAGAAAGACTTGTGATGGTGATCTCTGCTATGACTTCTCCAACATGGAAAATCTCCTCAATGATGAACAGGTTAAACATGCCCTTGGTGTCGGGGATATTGAGTTTGTGTCGTGTAGTTCTACAGTTTACCAGGCAATGCAGTTGGATTGGATGAGGAATCTTGAAGCTGGTATTCCTCCACTCCTTGAAGATGGAATCAAGCTACTTGTCTATGCCGGGGAATATGATCTTATCTGCAACTGGCTAGGGAACTCGAGGTGGGTGCATGCAATGGAATGGTCTGGACAGAAAGATTTTAGGGCAGCACGATCGGTTCCTTTTACAGTAGATGGTGAAGAGAAAGGAATTGAAAAGAACCACGGGCCTGTAACATTCCTTAGGGTCCATGATGCAGGACACATGGTTCCAATGGATCAACCTAAGGCAGCACTTGAAATGCTGCAGAGATGGATGCAAGGGAAATTGTCTAAGGAAGGTCACTTTGCTCATATG
