# Supplementary material for: Comparative genomics and phylogenetic discordance of cultivated tomato and close wild relatives
Source: PeerJ. 2015 Feb 26;3:e793. doi: 10.7717/peerj.793 (PMC4358695; doi:10.7717/peerj.793)
Supplement: File S2 [file peerj-03-793-s014.zip › pos_sel/Solyc06g052070.fas]

>Solyp06g052070
ATGGGTAGCATTAGTGATGATGAAGAATGTGTATTTTTTGATGCCTCTGAGAATATTGGCCAAGTACCTGATTTGGGTTCTAATGAACCCCAGGTGCTCAAATCCAGCTCCAGGATTGATAATTGTGTCACTAGTAGCTACCAGTATGATGTGTGGAGTAGAAGTCCCAGCAGTGTTAGAGAGCGTCGTAGGGAATTCTTTAGTTGGATGGGGGAAGATCTAGTGGATGTATACGGAAGTTCTGATTCTAGTTGTGAAATTGAAAGGATTATGGAGAGTAGTGAGGCTGTGGTGCGAACCTCAATTCTTGAAGATGAATTTCCTTCTCAGCAAGTTCATCTTCCTGGTTTGTCTGTCGGTGTTTTGGGTTCATATAAAGAGTTGGATTCAAATGAGACATTTGTGTGTCGGAGTGGCAATCCAGATGGTGGAAGTGAGTGCGATGTACATGATCAGGCTGAGACTAATCACGAAACTATGAAATTGGAACGCCAGCAACTTGGACAACAAGAATTTGAGGCCAATGGAGATGCTAGGAGAAAACTGAATGTGGTCAAGCGGAGTTTAATAAGTAGATTGCGATTACTGACGTGCATTGTAAATGACAGAGGGAGAACTAACAATTCAAAGATTGACAGCTCCAGTACTGTCCAAAGGTCTAGGGTTCAGAGGACTAAGGTTCACCACCGAAAGAAGCGATTAAATGAACTCTCTGGACTTTTTGTGGGGCAAGATATCCAGGCTCATGAAGGTTCAATATTAACTATGAAATTCAGCCTTGATGGGCAATACCTAGCCAGTGCCGGTGAAGATAAGATTGTGCGTGTATGGCAAGTGGTGGAAGACGAGAGATCCGATGAAGTCGATATTCCAGACTTAGATCCATCTTGCATGTACTTCACAGTGAACCATCTTTCACAACTTGCTCCTTTGGTGACAGAGAAAGAGAGAATCAATAAATTGAGGGGTCTAAAGAAAACAACAGGGTCTTCCTGTGTCATTTTCCCGCCTAAGGTCTTTCGAATTTTGGAAGAACCACTACATGTGTTCCGAGGACATAGTGGCGATATATTGGATGTTTCTTGGTCAGAGAACAATTATTTGCTTTCGTCATCAATGGACAAAACTGTTCGTCTGTGGCAAGTTGGATGTGATAAATGCCTCAAAGTCTTTTCGCATAGTAATTATGTGACTTGCGTACAATTCAACCCAGTAAATGATAATTGTTTCATCAGTGGTTCAATTGATGGAAAAGTTCGTATTTGGGCGATTAACAGCGGTCAAGTTGTGACTTGGACGGACATAAAAGACATTGTGACTGCTATATCCTATCGTCCTGATGGGAAGGGTGGAATTATTGGCTCTATAGAAGGCGCATGTTGCTTCTTTAGTTTTATTGATGATGAGATTCAACTGGAGGAGCAGATTTGTTTGGTCAGTAAGAAGAAGTCACTTTGCAAAAGAATCACTGGCTTTCAGTTTCTACCACAAGACCCAAGTAAAGTGATTGTTACTTGTGCGGACTCGCTAGTAAGAATCCTTAGTGGGATCAATGTAATAGGCAAATACAGAGGCCTAAGAAATGCAGGAAGTCATCTCTCTGCTGCTTTCTCCTCAGATGGGAAGCATATCATCTCTGCATCTGAAGATTCTAATGTCTATCTGTGGAACTGTCACATTCCAGAAGAGACTTCTGTATCTCAACCTGAAGCAGTGAGATCATTTGAGTTCTTCTACAGTGATGCATCCATTGCTATACCTTGGTCTGGCCTGAAGAATGTCAACCACGAGAATCAGTGTCACTCACAAGTACTGAGTCAAAGCTTAAACAATTTTCCTTTGGGGGCTTCACCTTGTTTCTCTTTAGGACAAGGGTTGTTTTTAGAGGCAATTCCAAAGGGATCTGCGACCTGGCCTGAAGAGAAGCTTCCACTGTCAAGTCCTCGGTCTGTGCCTTCTGCAATGTGTAAATCTCAATACAAGTTTCTCAAAAGCTCTTGCCAGAGTTCATCCAGTTCTCATGCCTGGGGTTTAGTTATTGTTACTGCAGGCTATGATGGGCGAATAAGGTCATATCGTAATTATGGACTGCCTTCACCACTT
>Sogal06g052070
ATGGGTAGCATTAGTGATGATGAAGAATGTGTATTTTTTGATGCCTCTGAGAATATTGGCCAAGTACCTGATTTGGGTTCTAATGAACCCCAGGTGCTCAAATCCAGCTCCAGGATTGATAATTGTGTCACTAGTAGCTACCAGTATGATGTGTGGAGTAGAAGTCCCAGCAGTGTTAGAGAGCGTCGTAGGGAATTCTTTAGTTGGATGGGGGAAGATCTAGTGGATGTATACGGAAGTTCTGATTCTAGTTGTGAAATTGAAAGGATTATGGAGAGTAGTGAGGCTGTGGTGCGAACCTCAATTCTTGAAGATGAATTTCCTTCTCAGCAAGTTCATCTTCCTGGTTTGTCTGTCGGTGTTTTGGGTTCATATAAAGAGTTGGATTCAAATGAGACATTTGTGTGTCGGAGTGGCAATCCAGATGGTGGAAGTGAGTGCGATGTACATGATCAGGCTGAGACTAATCACGAAACTATGAAATTGGAACGCCAGCAACTTGGACAACAAGAATTTGAGGCCAATGGAGATGCTAGGAGAAAACTGAATGTGGTCAAGCGGAGTTTAATAAGTAGATTGCGATTACTGACGTGCATTGTAAATGACAGAGGGAGAACTAACAATTCAAAGATTGACAGCTCCAGTACTGTCCAAAGGTCTAGGGTTCAGAGGACTAAGGTTCACCACCGAAAGAAGCGATTAAATGAACTCTCTGGACTTTTTGTGGGGCAAGATATCCAGGCTCATGAAGGTTCAATATTAACTATGAAATTCAGCCTTGATGGGCAATACCTAGCCAGTGCCGGTGAAGATAAGATTGTGCGTGTATGGCAAGTGGTGGAAGACGAGAGATCCGATGAAGTCGATATTCCAGACTTAGATCCATCTTGCATGTACTTCACAGTGAACCATCTTTCACAACTTGCTCCTTTGGTGACAGAGAAAGAGAGAATCAATAAATTGAGGGGTCTAAAGAAAACAACAGGGTCTTCCTGTGTCATTTTCCCGCCTAAGGTCTTTCGAATTTTGGAAGAACCACTACATGTGTTCCGAGGACATAGTGGCGATATATTGGATGTTTCTTGGTCAGAGAACAATTATTTGCTTTCGTCATCAATGGACAAAACTGTTCGTCTGTGGCAAGTTGGATGTGATAAATGCCTCAAAGTCTTTTCGCATAGTAATTATGTGACTTGCGTACAATTCAACCCAGTAAATGATAATTGTTTCATCAGTGGTTCAATTGATGGAAAAGTTCGTATTTGGGCGATTAACAGCGGTCAAGTTGTGACTTGGACGGACATAAAAGACATTGTGACTGCTATATCCTATCGTCCTGATGGGAAGGGTGGAATTATTGGCTCTATAGAAGGCGCATGTTGCTTCTTTAGTTTTATTGATGATGAGATTCAACTGGAGGAGCAGATTTGTTTGGTCAGTAAGAAGAAGTCACTTTGCAAAAGAATCACTGGCTTTCAGTTTCTACCACAAGACCCAAGTAAAGTGATTGTTACTTGTGCGGACTCGCTAGTAAGAATCCTTAGTGGGATCAATGTAATAGGCAAATACAGAGGCCTAAGAAATGCAGGAAGTCATCTCTCTGCTGCTTTCTCCTCAGATGGGAAGCATATCATCTCTGCATCTGAAGATTCTAATGTCTATCTGTGGAACTGTCACATTCCAGAAGAGACTTCTGTACCTCAACCTGAAGCAGTGAGATCATTTGAGTTCTTCTACAGTGATGCATCCATTGCTATACCTTGGTCTGGCCTGAAGAATGTCAACCACGAGAATCAGTGTCACTCACAAGTACTGAGTCAAAGCTTAAACAATTTTCCTTTGGGGGCTTCACCTTGTTTCTCTTTAGGACAAGGGTTGTTTTTAGAGGCAATTCCAAAGGGATCTGCGACCTGGCCTGAAGAGAAGCTTCCACTGTCAAGTCCTCGGTCTGTGCCTTCTGCAATGTGTAAATCTCAATACAAGTTTCTCAAAAGCTCTTGCCAGAGTTCATCCAGTTCTCATGCCTGGGGTTTAGTTATTGTTACTGCAGGCTATGATGGGCGAATAAGGTCATATCGTAATTATGGACTGCCTTCACCACTT
>Sopim06g052070
ATGGGTAGCATTAGTGATGATGAAGAATGTGTATTTTTTGATGCCTCTGAGAATATTGGCCAAGTACCTGATTTGGGTTCTAATGAACCCCAGGTGCTCAAATCCAGCTCCAGGATTGATAATTGTGTCACTAGTAGCTACCAGTATGATGTGTGGAGTAGAAGTCCCAGCAGTGTTAGAGAGCGTCGTAGGGAATTCTTTAGTTGGATGGGGGAAGATCTAGTGGATGTATATGGAAGTTCTGATTCTAGTTGTGAAATTGAAAGGATTATGGAGAGTAGTGAGGCTGTGGTGCGAACCTCAATTCTTGAAGATGAATTTCCTTCTCAGCAAGTTCATCTTCCTGGTTTGTCTGTCGGTGTTTTGGGTTCATATAAAGAGTTGGATTCAAATGAGACATTTGTGTGTCGGAGTGGCAATCCAGATGGTGGAAGTGAGTGCGATGTACATGATCAGGCTGAGACTAATCACGAAACTATGAAATTGGAACGCCAGCAACTTGGACAACAAGAATTTGAGGCCAATGGAGATGCTAGGAGAAAACTGAATGTGGTCAAGCGCAGTTTAATAAGTAGATTGCGATTACTGACGTGCATTGTAAATGACAGAGGGAGAACTAACAATTCAAAGATTGACAGCTCCAGTACTGTCCAAAGGTCTAGGGTTCAGAGGACTAAGGTTCACCACCGAAAGAAGCGATTAAATGAACTCTCTGGACTTTTTGTGGGGCAAGATATCCAGGCTCATGAAGGTTCAATATTAACTATGAAATTCAGCCTTGATGGGCAATACCTAGCCAGTGCCGGTGAAGATAAGATTGTGCGTGTATGGCAAGTGGTGGAAGACGAGAGATCCGATGAAGTCGATATTCCAGACTTAGATCCATCTTGCATGTACTTCACAGTGAACCATCTTTCACAACTTGCTCCTTTGGTGACAGAGAAAGAGAGAATCAATAAATTGAGGGGTCAAAAGAAAACAACAAGGTCTTCCTGTGTCATTTTCCCGCCTAAGGTCTTTCGAATTTTGGAAGAACCACTACATGTGTTCCGAGGACATAGTGGCGATATATTGGATGTTTCTTGGTCAGAGAACAATTATTTGCTTTCGTCATCAACGGACAAAACTGTTCGTCTGTGGCAAGTTGGATGTGATAAATGCCTCAAAGTCTTTTCGCATAGTAATTATGTGACTTGCGTACAATTCAACCCAGTAAATGATAATTGTTTCATCAGTGGTTCAATTGATGGAAAAGTTCGTATTTGGGCGATTAACAGCGGTCAAGTTGTGACTTGGACGGACATAAAAGACATTGTGACTGCTATATCCTATCGTCCTGATGGGAAGGGTGGAATTATTGGCTCTATAGAAGGCGCATGTTGCTTCTTTAGTTTTATTGATGATGAGATTCAACTGGAGGAGCAGATTTGTTTGGTCAGTAAGAAGAAGTCACTTTGCAAAAGAATCACTGGCTTTCAGTTTCTACCACAAGACCCAAGTAAAGTGATTGTTACTTGTGCGGACTCGCTAGTAAGAATCCTTAGTGGGATCAATGTAATAGGCAAATACAGAGGCCTAAGAAATGCAGGAAGTCATCTCTCTGCTGCTTTCTCCTCAGATGGGAAGCATATCATCTCTGCATCTGAAGATTCTAATGTCTATCTGTGGAACTGTCACATTCCAGAAGAGACTTCTGTATCTCAACCTGAAGCAGTGAGATCATTTGAGTTCTTCTACAGTGATGCATCCATTGCTATACCTTGGTCTGGCCTGAAGAATGTCAACCACGAGAATCAGTGTCACTCACAAGTACTGAGTCAAAGCTTAAACAATTTTCCTTTGGGGGCTTCACCTTGTTTCTCTTTAGGACAAGGGTTGTTTTTAGAGGCAATTCCAAAGGGATCTGCGACCTGGCCTGAAGAGAAGCTTCCACTGTCAAGTCCTCGGTCTGTGCCTTCTGCAATGTGTAAATCTCAATACAAGTTTCTCAAAAGCTCTTGCCAGAGTTCATCCAGTTCTCATGCCTGGGGTTTAGTTATTGTTACTGCAGGCTATGATGGGCGAATAAGGTCATATCGTAATTATGGACTGCCTTCACCACTT
>Soper06g052070
NTGGGTAGCATTAGTGATGATGAAGAATGTGTATTTTTTGATGCCTCTGAGAATATTGGCCAAGTACCTGATTTGGGTTCTAATGAACCCCAGGTGCTCAAATCCAGCTCCAGGNTTGATAATTGTGTCACTAGTAGCTACCAGTATGATGTGTGGAGTAGAAGTCCCAGCAGTGTTAGAGAGCGTCGTAGGGAATTCTTTAGTTGGATGGGGGAAGATCTAGTGGATGTNTATGGAAGTTCTGATTCTAGTTGTGAAATTGAAAGGATTATGGAGAGTAGTGANGCTGTGGTGCGAACCTCANTTCTTGAAGANGAATTTNCTTCTCAGCAAGTTCATCNTCCTGGTTTGTCTGTCGGTGTNTTGGGTTCATATAAANAGTTGGATTCAAATGAGACATTTGTGTGTCGGAGTGGCAATCCAGATGGTGGAAGTGAGCCTGATGTACATGATCAGGCTGAGANTAATCACAAAACTANNAAATTGGAACGCCAGCAACTTGGACAACAAGAATTTGAGGCCAATGGAGATGCTNGGAGNAAACTGAATGTGGTCAAGCGGAGTTTAATAAGTAGATTNNGATCACTGACGTGCATTGTAAATGACAGAGGGAGAACTAACAATTCAAAGGNTGACAGCTCCAGNGCTGTCCAAAGGTCTAGGGTTCAGAGGACTAAGGTTCACCACCGAAAGAAGCGATTAAATGAACTCTCNGGACTNTTTGTGGGGCAAGATATCCAGGCTCATGAAGGTTCAATATTAACTATGAAATTCAGCCTTGATGGGCAATACCTAGCNAGTGCCGGTGAAGATAAGATTGTGCGTGTATGGCAAGTGGTGGAAGACGAGAGATCCGATGAAGTCGATATTCCAGACTTAGATCCATCTTGCATGTANTTCACAGTGAACCATCTTTCACAACTTGCTCCTTTGGTGACAGAGAAAGAGAGAATCAATAAATTGAGGGGTCTAAAGAAAACAACAGGGTCTTCCTGTGTCATTTTCCCGCCTAAGGTCTTTCGAATTTTGGAAGAACCACTACATGTGTTCCGAGGACATAGTGGCGATATATTGGATGTTTCTTGGTCAGAGAANAATTATTTGCTTTCATCATCAACGGACAAAACTGTTCGTCTGTGGCAAGTTGGATATGATNAATGCCTCAAAGTNTTTTCGCACANTAATTATGTGACTTGCGTACAATTCAACCCNGTAAATGATAATTACTTCATCAGTGGTTCAATTGANGGAAAAGTTCGCATTTGGGCGATTAACAGCGGTCAAGTTGTGACTTGGACNGACATAAAAGACATTGTGACTGCTATATCCTATCGTCCTGATGGGAAGGGTGGAATTATTGGCTCTATAGAAGGCGCATGTTGCTTCTTTAGTTTTATTGATGATGANATTCAACNGGAGGAGCAGATTTGTTTGGTCAGTAAGAAGAAGTCACTTTGCAAAAGAATNACTGGCTTTCAGTTTCTACCACAAGACCCAAGTAAAGTGATTGTTACTTGTGCGGACTCGCTAGTAAGAATCCTTAGTGGGATCAATGTAATAGGCAAATACAGAGGCCTAAGAAATGCAGGAAGNCATCTCTCTGCTGCTTTCTCCTCAGATGGGAAGCATATCATCTCTGCATCTGAAGATTCTAATGTNTATCTGTGGAACTGTCACATTCNAGAAGAGACTTCTGTATCTCAACCTGAAGCAGTGAGATCATTTGAGTTCTTCTATAGTGNTGCATCCATTGCTATACCTTGGTCTGGCNTGAAAAATGTCAACCACGAGAATCAGTGTCACTCACAAGTACTGAGTCAAAGCTTAAACAATTTTCCTNTGGGGGCTTCACCTTGTTTCTCTTTAGGACAAGGGTTGTTTTTAGAGGCAATTCCGAAGGGATCTGCGACCTGGCCTGAAGAGAAGCTTCCNCTGTCAAGTCCTCGGTCTGTGCCTTCTGCAATGTGTAAATCTCAATACAAGTTTCTCAAAAGCTCTTGNCAGAGTTCATCCAGTTCTCATGCCTGGGGTTTAGTTATTGTTACTGCAGGCTATGATGGNCGAATAANGTCATATCNTAATTATGGACTGCCTTCACCA---
>Sotub06g052070
ATGGGTAGCATTAGTGATGATGAAGAATGTGTATTTTTTGATGCCTCTGAGAATATTGGCCAAGTACCTGATTTGGGTTCTATTGAACCCCAGGTGCTCAAGTCCAGCTCCAGGATTGATAATTGTGTCACTAGTAGCTACCAGTATGATGTGTGGAGTAGAAGTCCCAGCAGTGTTAGAGAGCGTCGTAGGGAATTCTTTAGTTGGATGGGAGAAGATCCAGTAGATGTATATGGAAGTTCTGATTCTAGTTGTGAAATTGAAAGGATTATGGAGAGTAGTGAGGCTGTGGTGCGAACCTCAATTCTTGAAGACGAATTTCCTTCTCGCCAAGTTCCTCTACCTGGTTTGTCTGTTGGTGTTTTGGGTTCATATAAAGAGTTGGATTCAAATGAGACATTTGTGTGTCGGAGTGGCAATCCAGATGGTGGAAGAGAGTGCAATGTACATGACCAGGCTGAGAATAATCACAGAACTACGAAATTGGAACGACAGCAACTTGGACAACAAGAATTTGAGGCCAATGGAGATGCTGGGAGGAAACTGAATGTGGTCAAGAGGCGTTTAATAAGTAGATTGCGATCATTGACGTGCATTGTAAATGACCAAGGGAGAAGTAACAATTCAAAGGTTGACAGCTCCAGTGCTGTCCAAAGGTCTAGGGTTCAGAGGGCTAAGGTTCACCATAGAAAGAAGCGATTAAATGAACTCTCTGGACTTTTTGTGGGGCAAGATATCCAGGCTCATGAAGGTTCAATATTAACTATGAAATTCAGCCTTGATGGGCAATACCTAGCCAGTGCTGGTGAAGATAAGATTGTGCGTGTATGGCAAGTGGTGGAAGACGAGAGATCTGATGAAGTAGATATTCCAGACTTAGATCCATCTTGCATGTACTTCACAGTGAACCATCTTTCACAACTTGCTCCTTTGGTGACAGAGAAAGAGAGAATCAATAAATTGAGGGGTCTAAAGAAAACAACAGGGTCTTCCTGTGTCATTTTCCCGCCTAAGGTCTTTCGAATTTTGGAAGAACCGCTGCATGTGTTCCGAGGACATAGTGGTGATATATTGGATGTTTCGTGGTCAGAGAACAATTATTTGCTTTCATCATCAACGGACAAAACTGTTCGTCTGTGGCAAGTTGGATATGATAAATGCCTCAAAGTTTTTTCGCACAGTAATTATGTGACTTGCATACAATTCAACCCAGTAAATGATGATTACTTCATCAGTGGTTCAATAGACGGAAAAGTTCGCATTTGGGCGATTAACAGCGGCCAAGTTGTGACTTGGACGGACATAAAAGACATTGTGACTGCTATTTCCTATCGTCCTGATGGGAAGGGTGGGATTATTGGTTCTATAGCAGGCGCATGTTGCTTCTTTAGTTTAATAGATCATGAGATTCAACTGGAGGAGCAGATTTGTTTGGTCAGTAAGAAGAAGTCACTTTGCAAAAGAATTACTGGCTTTCAGTTTCTACCACAAGACCCAAGTAAAGTGATTGTTACTTGTGCGGACTCCCTAGTAAGAATCCTTAGTGGGATCAATGTGATTGGCAAATACAGAGGCCTAAGAAATGCAGGAAGCCATCTCTCTGCTGCTTTCTCCTCAGATGGGAAGCATATCATCTCTGCATCTGAAGATTCTAATGTCTATCTGTGGAACTGTCACATTCCAGAAGAGACTTCTGTGTCTCAACCTGAAGCGGTGAGATCATTTGAGTTCTTCTATAGTGATGCATCCATTGCAATACCTTGGTCTGGCCTGAAAAATGTCAACCACGAGAATCAGTGTCACTCACAAGTGCTGAGTCAAAGCTTAAACAATTTTCCTTTGGGGGTTTCTCCTTGTTTCTCTTTAGGACAAGGGTTGTTTTTAGAGGCAATTCCGAAGGGATCTGCCACCTGGCCTGAAGAGAAGCTTCCACTGTCAAGTCCTCGGTCTGTGCCTTCTGCAATGTGTAAATCTCAATACAAGTTTCTCAAAAGTTCTTGCCAGAGTTCATCCAGTTCTCATGCCTGGGGTTTAGTTATTGTTACTGCAGGCTATGATGGGCGAATAAGGTCATATCATAATTATGGACTGCCTTCACCACTT
