# Supplementary material for: Comparative genomics and phylogenetic discordance of cultivated tomato and close wild relatives
Source: PeerJ. 2015 Feb 26;3:e793. doi: 10.7717/peerj.793 (PMC4358695; doi:10.7717/peerj.793)
Supplement: File S2 [file peerj-03-793-s014.zip › pos_sel/Solyc08g061980.fas]

>Solyp08g061980
ATGGATGCAAATGGTAAAGCTGTAAAATTTAGTGGGGAGATTGGCATGGCAGAGAACAAGAAACCCCCCAGTGATGTGGTTGTCATGATCTCTGGAGATGAAAGAGATTCTAACAGTCCTGTTCGACCACCAAGATCAACAGTTGATCCCCCTATAGTTTCCCAGATTCCAAGGACTGTGCAAGTGAATGATTCCTCACCTGAAATTTCAAGGTATACTCCAACCCCAAGCCCAAGCGCCAACAAACCACCCAAAATCCCAACTAATGAAACTCTCAGTCGGCGAAAATCGTTTGCCAGCTCTGCATTTTCAAAACCCAAGTCAAGATTTGGTGAACAATCTCTACCTATTGATGCCAACATGTTTGATGAACAACCTGAGCCAAGTGCAAATTCCCCTTATAGAAATGTATCTAACCGTGCTTCT---------------------------------------------------------------------------------------------------------------------------------------------------------------------------------------------------------------------------------------------------------------------------------------------------------------------------------------------------------------------------------------------------------------------------------------------------------------------------------------------------------------------------------------------------------------------------------------------------------------------------------------------------------------------------------------------------------------------------------------------------------------------------------TTCCGCAAAACACTGAAGGGAAAAGATGGGAAGGAAAAGAAGGAAAAGGCGGTAATTGATATTAATAGGCTTCATGAGATGAAGCGAGAAAAGGTCTCTGCATGGACCATGAAAATGTTAGTTGATGTAATATCTAACTCAGGACTTTCCACTATCTCTGGCTCGTTAGGTGAAAATGATTATGATATAGGATGTGAGCAAACGGATAAGGAGATCAACAATGAGGAGGAAGCAATTGCTGCTGCCTACCACATCTTCAGGAATGTCGCACCGCCTGGTTCCAAGTACATTGATGAGTATGACCTTAAGAGATTCTTGATTAAAGAAGAGGTCGATATTGTATTCCCCATGATAGATGTGGCAGAAACTGGACAGATTGATAGGAAAGCATTGACGGAATGGGTGGTCAAGGTTTATCAAGGACGCAGAGCTCTATCACATGCTTTGAATGATACAAAAACTGCTGTAAAGCAATTAAACAAGCTTGTGACATGTATTTTGATTGTCATAATAATCATCATCTGGCTCCTCTTGGTGGGTATAGCGACTACTAAAGTGCTTGTCTTTCTGTCGTCACAACTCGTGGTAGCTGCTTTTATTTTTGGGAATACTTGCAAGACTATATTTGAAGCTATCATATTTGTATTTGTGATGCATCCTTTTGATGTTGGCGATCGATGCGTCATTGATGGTGTTCAGATGACTGTTGAAGAAATGAATATCTTGACCACAGTATTCCTGAGGTTTGATAACGAAAAGATATTCTACCCAAATTCAGTTTTGGCGGTCAAGCCAATCAGCAACTTCTACAGAAGTCCTGATATGGGTGATAACTTTGAGTTTTCCGTTGACTACAGAACACCTGTGGAAAAGATAGGAGCTTTAAAAGAGAAAATCAAGAGGTATGTTGAGAAAACCCCCCAATATTGGCATCCAAATCATAGTGTGGTGGTGAAGGAGATTGAAAATATGAACAAAATAAAAATGGCTATCTTTTTCAATCATACGATGAACTTTCAGAACTATGGCGAAAAGAACAGACGGAGAACTGAACTGATCCTAGAAATGAAGAAAATGTTTGATGACCTGAATATAAAATATGATCTTCTTCCTCAGGAAGTTCATCTTGTGGAACAGAGAGGACAC
>Sogal08g061980
ATGGATGCAAATGGTAAAGCTGTAAAATTTAGTGGGGAGATTGGCATGGCAGAGAACAAGAAACCCCCCAGTGATGTGGTTGTCATGATCTCTGGAGATGAAAGAGATTCTAACAGTCCTGTTCGACCACCAAGATCAACAGTTGATCCCCCTATAGTTTCCCAGATTCCAAGGACTGTGCAAGTGAATGATTCCTCACCTGAAATTTCAAGGTATACTCCAACCCCAAGCCCAAGCGCCAACAAACCACCCAAAATCCCAACTAATGAAACTCTCAGTCGGCGAAAATCGTTTGCCAGCTCTGCATTTTCAAAACCCAAGTCAAGATTTGGTGAACAATCTCTACCTATTGATGCCAACATGTTTGATGAACAACCTGAGCCAAGTGCAAATTCCCCTTATAGAAATGTATCTAACCGTGCTTCT---------------------------------------------------------------------------------------------------------------------------------------------------------------------------------------------------------------------------------------------------------------------------------------------------------------------------------------------------------------------------------------------------------------------------------------------------------------------------------------------------------------------------------------------------------------------------------------------------------------------------------------------------------------------------------------------------------------------------------------------------------------------------------TTCCGCAAAACACTGAAGGGAAAAGATGGGAAGGAAAAGAAGGAAAAGGCGGTAATTGATATTAATAGGCTTCATGAGATGAAGCGAGAAAAGGTCTCTGCATGGACCATGAAAATGTTAGTTGATGTAATATCTAACTCAGGACTTTCCACTATCTCTGGCTCGTTAGGTGAAAATGATTATGATATAGGATGTGAGCAAACGGATAAGGAGATCAACAATGAGGAGGAAGCGATTGCTGCTGCCTACCACATCTTCAGGAATGTCGCACCGCCTGGTTCCAAGTACATTGATGAGTATGACCTTAAGAGATTCTTGATTAAAGAAGAGGTCGATATTGTATTCCCCATGATAGATGTGGCAGAAACTGGACAGATTGATAGGAAAGCATTGACGGAATGGGTGGTCAAGGTTTATCAAGGACGCAGAGCTCTATCACATGCTTTGAATGATACAAAAACTGCTGTAAAGCAATTAAACAAGCTTGTGACATGTATTTTGATTGTCATAATAATCATCATCTGGCTCCTCTTGGTGGGTATAGCGACTACTAAAGTGCTTGTCTTTCTGTCGTCACAACTCGTGGTAGCTGCTTTTATTTTTGGGAATACTTGCAAGACTATATTTGAAGCTATCATATTTGTATTTGTGATGCATCCTTTTGATGTTGGCGATCGATGCGTCATTGATGGTGTTCAGATGACTGTTGAAGAAATGAATATCTTGACCACAGTATTCCTGAGGTTTGATAACGAAAAGATATTCTACCCAAATTCAGTTTTGGCGGTCAAGCCAATCAGCAACTTCTACAGAAGTCCTGATATGGGTGATAACTTTGAGTTTTCCGTTGACTACAGAACACCTGTGGAAAAGATAGGAGCTTTAAAAGAGAAAATCAAGAGGTATTTAGAGAAAACCCCCCAATATTGGCATCCAAATCATAGTGTGGTGGTGAAGGAGATTGAAAATATGAACAAAATAAAAATGGCTATCTTTTTCAATCATACGATGAACTTTCAGAACTATGGCGAAAAGAACAGACGGAGAACTGAACTGATCCTAGAAATGAAGAAAATGTTTGATGACCTGAATATAAAATATGATCTTCTTCCTCAGGAAGTTCATCTTGTGGAACAGAGAGGACAC
>Sopim08g061980
ATGGATGCAAATGGTAAAGCTGTAAAATTTAGTGGGGAGATTGGCATGGCAGAGAACAAGAAACCCCCCAGTGATGTGGTTGTCATGATCTCTGGAGATGAAAGAGATTCTAACAGTCCTGTTCGACCACCAAGATCAACAGTTGATCCCCCTATAGTTTCCCAGATTCCAAGGACTGTGCAAGTGAATGATTCCTCACCTGAAATTTCAAGGTATACTCCAACCCCAAGCCCAAGCGCCAACAAACCACCCAAAATCCCAACTAATGAAACTCTCAGTCGGCGAAAATCGTTTGCCAGCTCTGCATTTTCAAAACCCAAGTCAAGATTTGGTGAACAATCTCTACCTATTGATGCCAACATGTTTGATGAACAACCTGAGCCAAGTGCAAATTCCCCTTATAGAAATGTATCTAACCGTGCTTCT---------------------------------------------------------------------------------------------------------------------------------------------------------------------------------------------------------------------------------------------------------------------------------------------------------------------------------------------------------------------------------------------------------------------------------------------------------------------------------------------------------------------------------------------------------------------------------------------------------------------------------------------------------------------------------------------------------------------------------------------------------------------------------TTCCGCAAAACACTGAAGGGAAAAGATGGGAAGGAAAAGAAGGAAAAGGCGGTAATTGATATTAATAGGCTTCATGAGATGAAGCGAGAAAAGGTCTCTGCATGGACCATGAAAATGTTAGTTGATGTAATATCTAACTCAGGACTTTCCACTATCTCTGGCTCGTTAGGTGAAAATGATTATGATATAGGATGTGAGCAAACGGATAAGGAGATCAACAATGAGGAGGAAGCGATTGCTGCTGCCTACCACATCTTCAGGAATGTCGCACCGCCTGGTTCCAAGTACATTGATGAGTATGACCTTAAGAGATTCTTGATTAAAGAAGAGGTCGATATTGTATTCCCCATGATAGATGTGGCAGAAACTGGACAGATTGATAGGAAAGCATTGACGGAATGGGTGGTCAAGGTTTATCAAGGACGCAGAGCTCTATCACATGCTTTGAATGATACAAAAACTGCTGTAAAGCAATTAAACAAGCTTGTGACATGTATTTTGATTGTCATAATAATCATCATCTGGCTCCTCTTGGTGGGTATAGCGACTACTAAAGTGCTTGTCTTTCTGTCGTCACAACTCGTGGTAGCTGCTTTTATTTTTGGGAATACTTGCAAGACTATATTTGAAGCTATCATATTTGTATTTGTGATGCATCCTTTTGATGTTGGCGATCGATGCGTCATTGATGGTGTTCAGATGACTGTTGAAGAAATGAATATCTTGACCACAGTATTCCTGAGGTTTGATAACGAAAAGATATTCTACCCAAATTCAGTTTTGGCGGTCAAGCCAATCAGCAACTTCTACAGAAGTCCTGATATGGGTGATAACTTTGAGTTTTCCGTTGACTACAGAACACCTGTGGAAAAGATAGGAGCTTTAAAAGAGAAAATCAAGAGGTATTTAGAGAAAACCCCCCAATATTGGCATCCAAATCATAGTGTGGTGGTGAAGGAGATTGAAAATATGAACAAAATAAAAATGGCTATCTTTTTCAATCATACGATGAACTTTCAGAACTATGGCGAAAAGAACAGACGGAGAACTGAACTGATCCTAGAAATGAAGAAAATGTTTGATGACCTGAATATAAAATATGATCTTCTTCCTCAGGAAGTTCATCTTGTGGAACAGAGAGGACAC
>Soper08g061980
ATGGATGCAAATGGTAAAGCTGTAAAATTTAGTGGGGAGATTGGCATGGCAGAGAACAAGAAACCCCCCAGTGATGTGGTTGTCATGATCTCTGGAGATGAAAGAGATTCTAACAGTCCTGTTCGACCACCNAGATCAACAGTTGATCCCCCTATAGTTTCCCAGATTCCAAGGACTGTGCAAGTGAATGATTCCTCACCTGAAATTTCAAGGTATACTCCAACCCCAAGCCCAAGNGCCAACAAACCACCCAAAATCCCAACNAATGAAACTCTCAGTCGGCGAAAATCGTTTGCCAGCTCTGCATTTTCAAAACCCAAGTCAAGATTTGGTGAACAATCTCTACCTATTGATGCCAACATGTTTGATGAACANCCTGAGCCAAGTGCNAATTCCCCTTATAGAAATGTATCTAACCGTGCTTNN---------------------------------------------------------------------------------------------------------------------------------------------------------------------------------------------------------------------------------------------------------------------------------------------------------------------------------------------------------------------------------------------------------------------------------------------------------------------------------------------------------------------------------------------------------------------------------------------------------------------------------------------------------------------------------------------------------------------------------------------------------------------------------NTCCGCAAAACACTGAAGGGAAAAGATGGGAAGGAAAAGAAGGAAAAGGCGGTAATTGATATTAATAAGCTTCATGAGATGAAGCGAGAAAAGGTCTCTGCATGGACCATGAAAATGTTAGTTGATGTAATATCTAACTCAGGACTTTCCACTATCTCTGGCTCGTTAGGTGAAAATGATTATGATATAGGAAGTGAGCAAACGGATAAGGAGATCAACAATGAGGAGGAAGCNATTGCTGCTGCNTACCACATCTTCAGGAATGTCGCACCNCCTGGTTCCAAGTACATTGATGAGTATGACCTTAAGAGATTCTTGATTAAAGAAGAGGTCGATATTGTATTCCCCATGATAGATGTGGCAGAAACTGGACAGATTGATAGGAAAGCATTGACGGAATGGGTGGTCAAGGTTTATCAAGGACGCAGNGCTCTATCACATGCTTTGAATGATACAAAAACTGCTGTAAAGCAATTAAACAAGCTTGTGACATGTATTTTGATTGTCATAATAATCATCATCTGGCTCCTCTTGGTGGGTATAGCNACTACTAAAGTGCTTGTCTTTCTGTCGTCACAACTCGTGGTAGCTGCTTTTATTTTTGGGAATACTTGCAAGACTATATTTGAAGCTATCATATTTGTATTTGTGATGCATCCTTTTGATGTTGGCGATCGATGCGTCATTGATGGTGTTCAGATGACTGTTGAAGAAATGAATATCTTGACCACAGTATTCTTGANGTTTGATAACGAAAAGATATTCTACCCAAATTCAGTTTTGGCGGTCAAGCCAATCAGCAACTTCTACAGAAGTCCTGATATGGGTGATAACTTTGAGTTTTCCGTTGACTACAGAACACCTGTGGAAAAGATAGGAGCTTTAAAAGAGAAAATCAAGAGGTATTTAGAGAAAACCNCCCANTATTGGCATCCAAATCATAGTGTGGTGGTGAAGGAGATNGAAAATATGAACAAAATAAAAATGGCTATCTTTTTCAATCATACGATGAACTTTCANAACTNTGGCGAAAAGAACAGACGGAGAACTGAACTGATCCTAGAAATGAAGAAAATGTTTGATGACCTGAATATAAAATATGATCTTCTTCCTCANGAAGTTCATCTTGTGGAACAGAGAGGA---
>Sotub08g061980
ATGGATTCAAATGGTAAAGCTGTAAAATTTAGTGGGGAGATTGGCATGGCAGAGAACAAGAAACCCCCCAGTGATGTGGTTGTCTTGATCTCTGAGGATGAAAGGGATTCTAAGAGTCCTGTTCGACCATCAAGATCAACAGTTGATCCCCCTTTAGTTTCCCAGATTCCAAAGACTGTGCAAGTCAGTGATTCCTCACCTGACATTGCAAGGTATCCTCCAAGCCCAAGC------TCCAACAAACCACCCAAAATCCCAACTAATGAAACTCTCACTCGGCGAAAATCGCTTGCCAGCTCTGTATTTTCGAAACCCAAGTCAAGATTTGGTGAGCAATCTCTACCTATTGATGCCAACATGTTTGATGAACAACCTGAGCCAAGTGCAAATTCCCCTTATAGGAATGTATCTAACCGTGCTTCGCCTACTGCTAAAATGGGTTCTAGTGATACATTTAAAGAGACTACAAGAACAGTATCTATATCAGTAACCCCAAGAACACCGTTAATGGCATCACCTGGTGGTTTTGGAGGAGTCGATGAAGATGAGGAGATATATAAGAAAGTGAGCTCAAGGAATAAGTTGAAGTATAACAAAGTTAAGACAAAAGTTCTGATTGAATGGCTGGTGTTTCTTTGTCTTTTAGGATGTTTGCTTGCTAGTTTATTGGTTAAGAAATTTGAACACTGGAAACTTTGGGATTTGAAGATCTGGAAGTGGATTGTCCTTGTTATGGTGACCTTTAGTGGCATGTTGGTTACTAAGTGGTTTATACATTTTGTTGCCTTGTTGATAGAGTTGAACTTTTTATTGAGGAAGAAGGTGTTATATTTTGTCTTTGGTCTAAAGAAAAGTGTTCAAGTTTGCATTTGGTTTGGCTTGGTTCTTCTCACATGGGTTCTGCTTTTCTCAAATGAGGAACGGTCACATTCCACTGAGAAGGTTACTAATTTTATTACATGGACTATAGCAGCTTTACTTATCGGATCATTCTTGTGGCTCTTGAAGACTTTGCTGCTAAAGATTTTGGCTGCCTCCTTCCATGTAAATACATTCTTTGATAGGATTCAAGAATCAATCTTTCATCAGTATATTCTACTGACCCTATCAGGACTTCCAGTTATGGAGTCTGCTCAGATGCTGGGGAGATCAAACAGTGTTGCCAGTCAATTCAGTTTCCGAAAAACAATGAAGGGAAAAGATGGGAAGGAAAAGAAGGAAAAGGCGGTGATTGATATTAATAAGCTTCATGAGATGAAGCGAGAAAAGGTCTCTGCATGGACCATGAAAATGTTAGTTGATGTAATATCTAACTCAGGACTTTCCACTATCTCTGGCTCGTTATGTGAAAATGATTATGATATAGGATGTGAGCAAGCAGATAAGGAGATCAACAATGAGGAGGAAGCAATTGCTGCTGCCTATCACATTTTCAGGAATGTCGCACCGCCTGGTTCCAAGTACATTGATGAGTATGACCTTAAGAGATTCTTGATTAAAGAAGAGGTCGATATTGTGCTCCCCATGATAGATGTGGCAGAAACTGGACAGATTGATAAGAAAGCATTGACGGAATGGGTGGTTAAGGTTTATCAAGGACGCAGAGCTCTATCGCATGCTTTGAATGATACAAAAACTGCTGTAAAGCAATTGAACAAGCTTGTGACATGCATTCTGATTGTCATAATAATCATCATATGGCTCCTCATGGTGGGTATAGCGACTACTAAAGTGCTTGTCTTTCTGTCGTCACAACTCGTGGTAGCTGCTTTTATTTTTGGGAATACTTGCAAGACTATATTTGAAGCTATCATATTTGTATTTGTGATGCATCCTTTTGATGTTGGCGATCGATGCGTCATTGATGGTGTTCAGATGACTGTTGAAGAAATGAATATCTTATCCACAGTATTCTTGAGGTTTGATAACGAAAAGATATTCTACCCAAATTCAGTTTTGGCGGTCAAGCCAATCAGCAATTTCTACAGAAGTCCTGATATGGGTGATAACTTCGAGTTTTCCATTGATTACAGAACACCTGTGGAAAAGATAGGAGCTTTAAAAGAGAAAATAAAGAGGTACTTAGAGAAAACTCCCCAGTATTGGCATCCAAATCATAGTGTTGTGGTGAAGGAGATTGAAAATATGAACAAAATAAAAATGGCAGTCTTTTTCAATCATACGATGAACTTTCAGAACTATGGCGAAAAGAACAGACGGAGAACTGAACTGATCCTAGAAATGAAGAAAATGTTTGATGACCTGAATATAAAATATGATCTTCTTCCTCAGGAAGTTCATCTTGTCGAACAGAGAGGACAC
