# Supplementary material for: Comparative genomics and phylogenetic discordance of cultivated tomato and close wild relatives
Source: PeerJ. 2015 Feb 26;3:e793. doi: 10.7717/peerj.793 (PMC4358695; doi:10.7717/peerj.793)
Supplement: File S2 [file peerj-03-793-s014.zip › pos_sel/Solyc08g076160.fas]

>Solyp08g076160
ATGGAGAAAAAAGATGGAGAGCATTGGAAGGAAATGGTGAAAAGAATGCTTCCTCAGGGAGGAGATGGGGAAAATATTGAATATTCAATAGCAATGGAGTATACTGGTCCTTTGTTGTCATATGAGGTTCCTAAAGTAGAGCCTCTTGATGTGAATTCTAGTGCAATTCCAATAGCAGAACCTCTTTCAGAATCAAGAAGATCATTGAGTAATGGTGTTGCCCCGGTTATCGAACCTATTCCATTGCCGGTATCTCGTATTGCTGGAGTAACAAGTTCCCCTAGTCATAGTCCAAGGGTATCTTATAGTTCTGAGTCTCAAGTGTCTGTCTTGCAGAACCCTGATTCTTCTTCAGGTTCTCCATCAGCATCCCCGGGTTCAGTGCTGAATCACCAGGGGAGAAGAGCCCCAGTAGTCACCTTTGTTGACAGATCTGAAAGAGTAACGGGGGAAATTGAGAATCAAGTCTTTCCTGAAGATGTTGGAGTTTCTAAGGAGAGAAAAAAGAATAAGAAGTCAAGAGTCTGTCATAGGTGTGGAAAAGGGAAGTGGGAAAGTAAAGAGTCTTGCTTGGTTTGTGATGCAAAGTATTGTAGCAATTGTGTGCTTAGAGCAATGGGTTCAATGCCGGAAGGGCGGAAATGTGTGAGTTGCATTAGCCAGCCAATTGATGAGTCAAAGAGGTCCAAACTTGGTAAAAATTCTAGAGTCTTATCGCGTTTGCTTAGTCCTTTGGAAGTCAAGCAGATAATGAAAGCAGAAAGAGAATGTGCTGCTAATCAGCTCCGCCCAGAACAGCTGATTGTGAACGGATCTCCTTTAAAGCCAGATGAGATGGCAGAACTCTTTGGGTGCCTTTTACCTCCTAGGAAGTTGAAGCCTGGGAGGTATTGGTATGATAAGGAATCTGGACTATGGGGAAAGGAAGGAGAAAAACCAGACAGAGTTGTCAGTTCAAACCTAAATTTTACGGGAAAACTTAGTGCTCATGCTAGCAATGGAAGTACTCAGGTTTACATTAATGGCCGAGAGATAACAAGACGTGAACTCCGAGTGCTGAAGTTTGCAAAAGTGCAATGCCCTCGTGACACTCACTTTTGGGTATATGATGATGGTCGTTACGAGGAAGAAGGACAAAACAACATTCGGGGTAACATATGGGAAAAGGCGACAACAAGGTTTGTTTGCTCTCTGTTTTCCTTGCCTGTACCACATGGTCAACCCTATGGACAGAGAGACGAGCCTAGCAATTATACTACTGTTCCAAATTACTTGGAGCAGAAAAGGATTCAAAAGCTACTTTTACTAGGGCTTGAAGGTTCTGGAACAAGCACTATTTTCAAACAGGCGAAATTTTTGTATGGTAACACTTTTACCTCTGAAGAAATTCAAGACATCAAATTGATGATTCAAAGCAATATTTACAAGTATCTGAGCATTCTTCTTGATGGAAGGGAGCGCTTTGAGGAGGAGGCTTTAGCAAGAATAAATGTGGAAGATTGTAACACAGAATCTCCAGAAGACAGCAAGTGTATCTATACCTTAAATCAAAGGTTGAAGCATTTCTCTGATTGGCTACTGGATATTATAGCCACCGGTGATTTGGATGCTTTCTTCCCTGCAGCAACACGTGAATATGCTCCGTTGGTTGAAGAGGTCTGGAAGGATCCTGCTATACAGGAAACATACAAGAGAAGAAATGAGCTTCATTTTCTTCCAGATGTGGCGGATTACTTCTTGAGCAAGGCTGTGGAGGTATCAAGCAATGAGTATGCTCCTTCGGAGCAAGACATTCTGTATGCAGAAGGAGTTACGCAAGGTAATGGGTTGGCCTTTATGGAGTTCCAATTGGATGATCGTAGCCCAATGTCTGAAACCTATGGAGACAATCTGGAAGCTCCTCCCCCTCTCACCAGGTATCAGCTAATTCGACTAAATGCCAAAGGAATGAATGAAGGATGCAAATGGGTGGAGATGTTTGAAGATGTCCGTGTCGTAGTATTCTGTGTTTCCCTTAGTGATTATGATCAGATGTGGGTTGCTCCAGAGGAAAATGGTAGCGGTGCACTACTCCAGAACAAGATGATGCATAACAGGGAACTTTTCGAAACAATGATCAGGCATCCTTGTTTCAAAGAGACCCCATTTGTTTTAGTATTGAACAAGTATGACCTGTTTGAGGAAAAGGTCAACCGTGTGCCATTGGGCGCTTGTGAATGGTTCACTGACTTCAGTCCGTTGAGACCTCACACCAATAGCCAGTCACTAGCTCACCAAGCGTATTACTATGTTGCAATGAAGTTCAAAGGCCTCTATGCTTCCCTCACAAGTAGAAAGCTATTTGTGTGGCAAGCTCGGGCTAGGGAACGAATAACTGTTGATGAAGCATTCAAGTATATAAGGGAGGTCGCGAAGTGGGACGAGGAAAAAGAAGAGACCTACAACGTTGGAGCAGAAGATTCATTTTACAGTACAACCGATATTAGCTCGTCTCCTTTCTTCCGACAGGAG
>Sogal08g076160
ATGGAGAAAAAAGGTGGAGAGCATTGGAAGGAAATGGTGAAAAGAATGCTTCCTCAGGGAGGAGATGGGGAAAATATTGAATATTCAATAGCAATGGAGTATACTGGTCCTTTGTTGTCATATGAGGTTCCTAAAGTAGAGCCTCTTGATGTGAATTCTAGTGCAATTCCAATAGCAGAACCTCTTTCAGAATCAAGAAGATCATTGAGTAATGGTGTTGCCCCGGTTATCGAACCTATTCCATTGCCGGTATCTCGTATTGCTGGAGTAACAAGTTCCCCTAGTCATAGTCCAAGGGTATCTTATAGTTCTGAGTCTCAAGTGTCTGTCTTGCAGAACCCTGATTCTTCTTCAGGTTCTCCATCAGCATCCCCGGGTTCAGTGCTGAATCACCAGGGGAGAAGAGCCCCAGTAGTCACCTTTGTTGACAGATCTGAAAGAGTAACGGGGGAAATTGAGAATCAAGTCTTTCCTGAAGATGTTGGAGTTTCTAAGGAGAGAAAAAAGAATAAGAAGTCAAGAGTCTGTCATAGGTGTGGAAAAGGGAAGTGGGAAAGTAAAGAGTCTTGCTTGGTTTGTGATGCAAAGTATTGTAGCAATTGTGTGCTTAGAGCAATGGGTTCAATGCCGGAAGGGCGGAAATGTGTGAGTTGCATTAGCCAGCCAATTGATGAGTCAAAGAGGTCCAAACTTGGTAAAAATTCTAGAGTCTTATCGCGTTTGCTTAGTCCTTTGGAAGTCAAGCAGATAATGAAAGCAGAAAGAGAATGTGCTGCTAATCAGCTCCGCCCAGAACAGCTGATTGTGAACGGATCTCCTTTAAAGCCAGATGAGATGGCAGAACTCTTTGGGTGCCTTTTACCTCCTAGGAAGTTGAAGCCTGGGAGGTATTGGTATGATAAGGAATCTGGACTATGGGGAAAGGAAGGAGAAAAACCAGACAGAGTTGTCAGTTCAAACCTAAATTTTACGGGAAAACTTAGTGCTCATGCTAGCAATGGAAGTACTCAGGTTTACATTAATGGCCGAGAGATAACAAGACGTGAACTCCGAGTGCTGAAGTTTGCAAAAGTGCAATGCCCTCGTGACACTCACTTTTGGGTATATGATGATGGTCGTTACGAGGAAGAAGGACAAAACAACATTCGGGGTAACATATGGGAAAAGGCGACAACAAGGTTTGTTTGCTCTCTGTTTTCCTTGCCTGTACCACATGGTCAACCCTATGGACAGAGAGACGAGCCTAGCAATTATACTACTGTTCCAAATTACTTGGAGCAGAAAAGGATTCAAAAGCTACTTTTACTAGGGCTTGAAGGTTCTGGAACAAGCACTATTTTCAAACAGGCGAAATTTTTGTATGGTAACACTTTTACCTCTGAAGAAATTCAAGACATCAAATTGATGATTCAAAGCAATATTTACAAGTATCTGAGCATTCTTCTTGATGGAAGGGAGCGCTTTGAGGAGGAGGCTTTAGCAAGAATAAATGTGGAAGATTGTAACACAGAATCTCCAGAAGACAGCAAGTGTATCTATACCTTAAATCAAAGGTTGAAGCATTTCTCTGATTGGCTACTGGATATTATAGCCACCGGTGATTTGGATGCTTTCTTCCCTGCAGCAACACGTGAATATGCTCCGTTGGTTGAAGAGGTCTGGAAGGATCCTGCTATACAGGAAACATACAAGAGAAGAAATGAGCTTCATTTTCTTCCAGATGTGGCGGATTACTTCTTGAGCAAGGCTGTGGAGGTATCAAGCAATGAGTATGAACCTTCGGAGCAAGACATTCTGTATGCAGAAGGAGTTACGCAAGGTAATGGGTTGGCCTTTATGGAGTTCCAATTGGATGATCGTAGCCCAATGTCTGAAACCTATGGAGACAATCTGGAAGCTCCTCCCCCTCTCACCAGGTATCAGCTAATTCGACTAAATGCCAAAGGAATGAATGAAGGATGCAAATGGGTGGAGATGTTTGAAGATGTCCGTGTCGTAGTATTCTGTGTTTCCCTTAGTGATTATGATCAGATGTGGGTTGCTCCAGAGGAAAATGGTAGCGGTGCACTACTCCAGAACAAGATGATGCATAACAGGGAACTTTTCGAAACAATGATCAGGCATCCTTGTTTCAAAGAGACCCCATTTGTTTTAGTATTGAACAAGTATGACCTGTTTGAGGAAAAGGTCAACCGTGTGCCATTGGGCGCTTGTGAATGGTTCACTGACTTCAGTCCGTTGAGACCTCACACCAATAGCCAGTCACTAGCTCACCAAGCGTATTACTATGTTGCAATGAAGTTCAAAGGCCTCTATGCTTCCCTCACAAGTAGAAAGCTATTTGTGTGGCAAGCTCGGGCTAGGGAACGAATAACTGTTGATGAAGCATTCAAGTATATAAGGGAGGTCGCGAAGTGGGACGAGGAAAAAGAAGAGACCTACAACGTTGGAGCAGAAGATTCATTTTACAGTACAACCGATATTAGCTCGTCTCCTTTCTTCCGACAGGAG
>Sopim08g076160
ATGGAGAAAAAAGATGGAGAGCATTGGAAGGAAATGGTGAAAAGAATGCTTCCTCAGGGAGGAGATGGGGAAAATATTGAATATTCAATAGCAATGGAGTATACTGGTCCTTTGTTGTCATATGAGGTTCCTAAAGTAGAGCCTCTTGATGTGAATTCTAGTGCAATTCCAATAGCAGAACCTCTTTCAGAATCAAGAAGATCATTGAGTAATGGTGTTGCCCCGGTTATCGAACCTATTCCATTGCCGGTATCTCGTATTGCTGGAGTAACAAGTTCCCCTAGTCATAGTCCAAGGGTATCTTATAGTTCTGAGTCTCAAGTGTCTGTCTTGCAGAACCCTGATTCTTCTTCAGGTTCTCCATCAGCATCCCCGGGTTCAGTGCTGAATCACCAGGGGAGAAGAGCCCCAGTAGTCACCTTTGTTGACAGATCTGAAAGAGTAACGGGGGAAATTGAGAATCAAGTCTTTCCTGAAGATGTTGGAGTTTCTAAGGAGAGAAAAAAGAATAAGAAGTCAAGAGTCTGTCATAGGTGTGGAAAAGGGAAGTGGGAAAGTAAAGAGTCTTGCTTGGTTTGTGATGCAAAGTATTGTAGCAATTGTGTGCTTAGAGCAATGGGTTCAATGCCGGAAGGGCGGAAATGTGTGAGTTGCATTAGCCAGCCAATTGATGAGTCAAAGAGGTCCAAACTTGGTAAAAATTCTAGAGTCTTATCGCGTTTGCTTAGTCCTTTGGAAGTCAAGCAGATAATGAAAGCAGAAAGAGAATGTGCTGCTAATCAGCTCCGCCCAGAACAGCTGATTGTGAACGGATCTCCTTTAAAGCCAGATGAGATGGCAGAACTCTTTGGGTGCCTTTTACCTCCTAGGAAGTTGAAGCCTGGGAGGTATTGGTATGATAAGGAATCTGGACTATGGGGAAAGGAAGGAGAAAAACCAGACAGAGTTGTCAGTTCAAACCTAAATTTTACGGGAAAACTTAGTGCTCATGCTAGCAATGGAAGTACTCAGGTTTACATTAATGGCCGAGAGATAACAAGACGTGAACTCCGAGTGCTGAAGTTTGCAAAAGTGCAATGCCCTCGTGACACTCACTTTTGGGTATATGATGATGGTCGTTACGAGGAAGAAGGACAAAACAACATTCGGGGTAACATATGGGAAAAGGCGACAACAAGGTTTGTTTGCTCTCTGTTTTCCTTGCCTGTACCACATGGTCAACCCTATGGACAGAGAGACGAGCCTAGCAATTATACTACTGTTCCAAATTACTTGGAGCAGAAAAGGATTCAAAAGCTACTTTTACTAGGGCTTGAAGGTTCTGGAACAAGCACTATTTTCAAACAGGCGAAATTTTTGTATGGTAACACTTTTACCTCTGAAGAAATTCAAGACATCAAATTGATGATTCAAAGCAATATTTACAAGTATCTGAGCATTCTTCTTGATGGAAGGGAGCGCTTTGAGGAGGAGGCTTTAGCAAGAATAAATGTGGAAGATTGTAACACAGAATCTCCAGAAGACAGCAAGTGTATCTATACCTTAAATCAAAGGTTGAAGCATTTCTCTGATTGGCTACTGGATATTATAGCCACCGGTGATTTGGATGCTTTCTTCCCTGCAGCAACACGTGAATATGCTCCGTTGGTTGAAGAGGTCTGGAAGGATCCTGCTATACAGGAAACATACAAGAGAAGAAATGAGCTTCATTTTCTTCCAGATGTGGCGGATTACTTCTTGAGCAAGGCTGTGGAGGTATCAAGCAATGAGTATGAACCTTCGGAGCAAGACATTCTGTATGCAGAAGGAGTTACGCAAGGTAATGGGTTGGCCTTTATGGAGTTCCAATTGGATGATCGTAGCCCAATGTCTGAAACCTATGGAGACAATCTGGAAGCTCCTCCCCCTCTCACCAGGTATCAGCTAATTCGACTAAATGCCAAAGGAATGAATGAAGGATGCAAATGGGTGGAGATGTTTGAAGATGTCCGCGTCGTAGTATTCTGTGTTTCCCTTAGTGATTATGATCAGATGTGGGTTGCTCCAGAGGAAAATGGTAGCGGTGCACTACTTCAGAACAAGATGATGCATAACAGGGAACTTTTCGAAACAATGATCAGGCATCCTTGTTTCAAAGAGACCCCATTTGTTTTAGTATTGAACAAGTATGACCTGTTTGAGGAAAAGGTCAACCGTGTGCCATTGGGCGCTTGTGAATGGTTCACTGACTTCAGTCCGTTGAGACCTCACACCAATAGCCAGTCACTAGCTCACCAAGCGTATTACTATGTTGCAATGAAGTTCAAAGGCCTCTATGCTTCCCTCACAAGTAGAAAGCTATTTGTGTGGCAAGCTCGGGCTAGGGAACGAATAACTGTTGATGAAGCATTCAAGTATATAAGGGAGGTCGCGAAGTGGGACGAGGAAAAAGAAGAGACCTACAACGTTGGAGCAGAAGATTCATTTTACAGTACAACCGATATTAGCTCGTCTCCTTTCTTCCGACAGGAG
>Soper08g076160
ATGGAGAAAAAAGATGGAGAGCATTGGAAGGAAATGGTGAAAAGAATGCTTCCTCAGGGAGGNGATGGGGAAAATATTGAATATTCAATAGCAATGGAGTATACTGGTCCTTTGTTGTCATATGAGGTTCCTAAAGTAGAGCCTCTTGATGTGAATTCTAGTGCAATTCCAATAGCAGAACCTCTTTCAGAATCAAGAAGATCATTGAGTAATGGTGTNGCCCCGGTTATCGAACCTATTCCATTGCCGGTATCTCGTATTGCTGGAGTAACAAGTTCCCCTAGTCATAGTCCAAGGGTATCTTATAGTTCTGAGTCTCAAGTGTCTGTCTTGCAGAACCCTGATTCTTCTTCAGGTTCTCCATCAGCATCCCCGGGTTCAGTGCTGAATCACCAGGGGAGAAGAGCCCCAGTAGTCACCTTTGTTGANAGATCTGAAAGAGTAACGGGGGAAATTGAGAATCAAGTCTTTCCTGAANATGTTGGAGTTTCTAAGGANAGAAAGAAGAATAAGAAGTCAAGAGTCTGTCATAGGTGTGGAAAAGGGAAGTGGGAAAGTAAAGAGTCTTGCTTGGTTTGTGATGCAAAGTATTGTAGCAATTGTGTGCTTAGAGCAATGGGTTCNATGCCNGAAGGGCGGAAATGTGTGAGTTGCATTAGCCAGCCAATTGATGAGTCAAAGAGGTCCAAACTTGGTAANAATTCTAGAGTCTTATCGCGTTTGCTTAGTCCTTTGGAAGTCAAGCAGATAATGAAAGCAGAAAGAGAATGTGCTGCTAATCAGCTCCGCCCAGAACAGCTGATTGTGAACGGATNTCCTNTAAAGCCAGATGAGATGGCAGAACTCTTTGGGTGCCTTTTACCTCCTAGGAAGTTGAAGCCTGGGAGGTATTGGTATGATAAGGAATCTGGACTATGGGGAAAGGAAGGAGAAAAACCAGACAGAGTTGTCAGTTCAAACCTAAATTTTACGGGAAAACTTAGTGCTCATGCTAGCAATGGAAGTACTCAGGTTTACATTAATGGCNGAGAGATAACAAGACGTGAACTCCGAGTNCTGAAGTTTGCAAAAGTGCAATGCCCTCGTGACACTCACTTTTGGGTATATGATGATGGTCGTTACGAGGAAGAAGGACAAAACAACATTCGGGGTAACATATGGGAAAAGGCGACAACAAGGTTTGTTTGCTCTCTGTTTTCCTTGCCTGTACCACATGGTCAACCCTATGGACAGAGAGACGAGCCTAGCAATTATACTACTGTTCCAAATTACTTGGAGCAGAAAAGGATTCANAAGCTACTTTTACTAGGGCTTGAAGGTTCTGGAACAAGCACTATNTTCAAACAGGCNAAATTTTTGTATGGTAACACTTTTACCTCTGAAGAAATTCAAGACATCAAATTGATGATTCAAAGCAATATTTACAAGTATCTGAGCATTCTTCTTGATGGAAGGGAGCGCTTTGAGGANGAGGCTTTAGCAAGAATAAATGTGGAAGANTGTAACACAGAATCNCCGGAAGACAGCAAGTGTATCTATACCTTAAATCAAAGGTTGAAGCATTTCTCTGATTGGCTACTGGATATTATAGCCACCGGTGATTTGGATGCNTTCTTCCCTGCAGCAACACGTGAATATGCTCCNTTGGTTGAAGAGGTCTGGAAGGATCCTGCTATACAGGAAACATACAAGAGAAGAAATGAGCTTCATTTTCTTCCAGATGTGGCGGATTACTTCTTGAGCAAGGCTGTGGAGGTATCAAGCAATGAGTATGAACCTTCGGAGCAAGACATTCTGTATGCAGAAGGAGTTACNCAAGGNAATGGGTTGGCCTTTATGGAGTTCCANTTGGATGATCGTAGCCCAATGTCTGAAACCTATGGAGACAATCTGGAAGCTCCTCCCCCTCTCACCAGGTATCAGCTAATTCGACTAAATGCCAAAGGAATGAATGAAGGATGCAAATGGGTGGAGATGTTTGAAGATGTCCGTGTCGTAGTATTCTGTGTTTCCCTTAGTGATTATGATCAGATGTGGGTTGCTCCNGAGGAAAATGGTAGCGGTGCACTACTTCAGAACAAGATGATGCATAACAGGGAACTTTTCGAAACAATGATCAGGCATCCTTGTTTCAAAGAGACCCCATTTGTTTTAGTATTGAACAAGTATGACCTGTTNGAGGAAAAGGTCAACCGTGTGCCATTGGGCGCTTGTGAATGGTTCACTGANTTCAGTCCNTTGAGACCTCACANCAATAGCCAGTCACTAGCTCACCAAGCNTATTACTATGTTGCAATGAAGTTCAAANGCCTCTATGCTTCCCTCACAAGTAGAAAGCTATTTGTGTGGCAAGCTCGGGCTAGGGAACGAATAACTGTTGATGAAGCATTCAAGTANATAAGGGAGGTCGCGAAGTGGGACGAGGAAAAAGAAGAGACCTACAANGTTGGAGCAGAAGATTCATTTTACAGTACAACCGATATTAGCTCGTCTCCTTTCTTCNGACAG---
>Sotub08g076160
ATGGAGAAAAAAGAGGGAGAGCACTGGAGGGAGATGGTGAAAAGAATGCTTCCTCAGGGAGGGGATGGGGAAAATATTGAATATTCAATAGCAATGGAGTATACTGGTCCTTTGTTGTCATATGAGGTTCCTAAAGTAGAGCCTCTTGATGTGAATTCTAGTGCAATTCCAATAGCAGAACCTCTTTCAGAATCAAGAAGATCATTGAGTAATGGTGTTGCCCCGGTTATCGAACCTATTCTGTTGCCGGTATCTCGTATTGCTGGTGTAACAAGTCCCCCTAGTCATAGTCCAAGGGTATCTTATAGTTCTGAGTCTCAAGTGTCTGTCTTGCAGAACCCTGATTCTTCTTCAGGTTCTCCGTCAGCATCACCGGGTTCAGTGCTGAATCACCAGGGGAGAAGAGCCCCAGTAGTCACCTTTGTTGATAGATCTGAAAGAGTAACGGGGGAAATTGAGAATCAAGTCTTTCCTGAATATGTTGGAGTTTCTAAGGAAAGGAAGAAGAATAAGAAGTCAAGAGTCTGTCATAGGTGTGGAAAAGGGAAGTGGGAAAGTAAAGAGTCTTGCTTGGTTTGTGATGCAAAGTATTGTAGCAATTGTGTGCTTAGAGCAATGGGTTCAATGCCTGAAGGGCGCAAATGTGTGAGTTGCATTAACCAGCCAATTGATGAGTCAAAAAGGTCCAAACTTGGTAAAAATTCAAGAGTCTTATCGCGTTTGCTTAGTCCTTTGGAAGTCAAGCAGATAATGAAAGCAGAAAGAGAATGTGCTGCTAATCAGCTCCGCCCAGAGCAGCTGATTGTGAACGGATTTCCTTTGAAGCCAGATGAGATGGCAGAACTCTTTGGGTGCCTTTTACCTCCTAGGAAGTTGAAGCCTGGGAGGTATTGGTATGATAAGGAATCTGGATTATGGGGAAAGGAAGGAGAAAAACCAGACAGAGTTGTCAGTTCAAACCTAAATTTTACGGGAAAACTTAATGCTCATGCTAGCAATGGAAGTACTCAGGTTTACATTAATGGCCGAGAGATAACAAGACGTGAACTTCGAGTGCTGAAGTTTGCAAAAGTGCAGTGCCCTCGTGACACTCACTTTTGGGTATATGATGATGGTCGTTACGAGGAAGAAGGACAAAACAACATTCGGGGTAACATATGGGAAAAGGCAACAACACGGTTTGTTTGCTCTCTATTTTCCTTGCCTGTACCACATGGTCAACCCTATGGACAGAGAGATGAGCCTAGCAATTATACTACTGTTCCAAATTACTTAGAGCAGAAAAGGGTTCAAAAGCTACTTTTACTTGGTCTTGAAGGTTCTGGAACTAGCACTATTTTCAAACAGGCGAAATTTTTGTATGGAAACACGTTTACCTCTGAAGAAATTCAAGACATCAAGTTGATGATTCAAAGCAATATTTACAAGTATCTGAGCATTCTCCTTGATGGAAGGGAGCGCTTTGAGGAGGAGGCTTTAGCAAAAATAAATGCGGAAGGTTGTAACACAGAATCTGTGGAAGACAGCCAGTGTGTCTATTCCTTAAATCAAAGGTTGAAGCATTTCTCTGATTGGCTACTGGATATTATAGCCACCGGAGATTTGGATGCTTTCTTCCCTGCAGCAACGCGTGAATATGCTCCGTTGGTTGAAGAGGTTTGGAAGGATCCTGCTATACAGGAAACATACAAGAGAAGAAATGAGCTTCATTTTCTTCCAGATGTGGCGGATTACTTCTTGAGCAAGGCTGTGGAGGTATCAAGCAATGAGTACGAACCTTCGGAGCAAGACATTCTGTATGCAGAAGGAGTCACGCAAGGGAATGGGTTGGCCTTTATGGAGTTCCAATTGGATGATCGTAGCCCAATGTCTGAAACCTATGGAGACAATCTGGAAGCTCCTCCCCCTCTCACCAGGTATCAGCTAATTCGACTAAATGCCAAAGGAATGAATGAAGGATGCAAGTGGATGGAGATGTTTGAAGATGTCCGTGTCGTAGTATTTTGTGTTTCCCTTAGTGATTATGATCAGATGTGGGTTGCTCCAGAGGAAAATGGTAGTGGTGCACTACTTCAGAACAAGATGATGCATAACAGGGAGCTTTTCGAAACAATGATCAGGCATCCTTGTTTCAAAGAGACCCCATTTGTTTTAGTATTGAACAAGTATGACCTGTTCGAGGAAAAGGTCAACCGTGTGCCATTGGGCGCTTGTGAATGGTTCACTGATTTCAGTCCACTGAGACCTCACACCAATAGCCAGTCACTAGCTCACCAAGCATATTACTATGTTGCAATGAAGTTCAAAGGCCTCTATGCTTCCCTCACAAGTAGAAAGCTATTTGTGTGGCAAGCTCGGGCTAGGGAACGAATAACTGTTGATGAGGCATTCAAGTATATAAGGGAGGTCGCGAAGTGGGACGAGGAAAAAGAAGAAACCTACAATGTTGGAGCAGAAGATTCATTTTACAGTACAACCGATATTAGCTCGTCTCCTTTCATCCGACAGGAG
