# Supplementary material for: Comparative genomics and phylogenetic discordance of cultivated tomato and close wild relatives
Source: PeerJ. 2015 Feb 26;3:e793. doi: 10.7717/peerj.793 (PMC4358695; doi:10.7717/peerj.793)
Supplement: File S2 [file peerj-03-793-s014.zip › pos_sel/Solyc09g092330.fas]

>Solyp09g092330
ATGAAAACTATAATGGCATCGCCACCTGACACAAGCAAAACCACAAAACTAGAGCGCTACAATAGCTATATTCGAAGAGTTAATAGTACAAAACTCATCGCTGCATCGTCTAAGCTTTTATTTCGTGTCACTTTATTAGTGGCTCTTTTACTTATTTTCTTCTTCACTATAAATTACCCTCCGTTAACTTCCGAAAAATCATTCAACAATAATATTCACACCACTACCCATAACCTTCTATCCTCCGCGATTTACGGCGGTGGGGCGTCGTGGGAGAAACAAGTTCGTCACTCCTCGACACCCCACCGCCCTAACGGGCTATCCGTCCTCGTGACGGGAGCAGCTGGGTTCGTTGGTTCTCATTGCTCTTTAGCATTGAAGAAGCGTGGTGATGGTGTTTTAGGTTTAGATAATTTCAATTCATACTACGATCCTTCGTTGAAACGTGCTCGTCAAGATCAGTTATCGAAGCATCAGATTTTCATTGTAGAAGGTGATATTAACGATACAGAGCTTCTGAAAAAGCTTTTCGACATTGTTCCTTTTACTCATATCCTTCATCTAGCTGCACAAGCAGGTGTTCGTTACGCGATGCAGAATCCTCTCTCTTATGTAAACTCAAACGTTGCTGGGTTTGTAAATCTGTTAGAAATAGCTAAAGCTGCAGATCCACAACCAGCGATAGTCTGGGCTTCATCGAGCTCTGTTTATGGATTGAACACCAAAGTTCCATTCTCCGAAGATCACAGAACAGATCAACCAGCTAGTTTATACGCTGCAACGAAGAAAGCAGGGGAAGCAATTGCACATACATATAACCATATCTACGGGCTTTCATTAACAGGTTTGAGGTTTTTCACTGTTTACGGACCTTGGGGAAGACCAGACATGGCGTATTTCTTCTTCACAAAGGATATGATTCAGGGGAAATCGATTAACGTGTACGTCACTCAGGATGATAAAGAGGTGGCGCGTGACTTCACGTACATTGATGATATAGTAAAAGGATGCGTCGGCGCGTTGGATACGGCGGAGAAGAGCACCGGGAGCGGCGGAAAGAAGAGAGGTCCGGCGCAATTGAGGGTTTACAATTTGGGGAATACTTCACCAGTGTCGGTGAAGAAGTTGGTGGCAATTCTCGAAAATTTATTAAATCTTAAGGCTAAAAAATTTTTTATTAAAATGCCACGAAACGGCGACGTTCCGTTTACACATGCTAACGTGAGCCTGGCGTTGAGGGATTTTGGATATAAGCCAACAACTGATTTGTCAAGTGGGTTAAGGAAATTTGTGAAGTGGTATGTTAGTTATTATGGAATTCAATCAAGGGTAAAAAAGGAAAGTGAAGGGGAAAAG
>Sogal09g092330
ATGAAAACTATAATGGCATCGCCACCTGACACAAGCAAAACCACAAAACTAGAGCGCTACAATAGCTATATTCGAAGAGTTAATAGTACAAAACTCATCGCTGCATCGTCTAAGCTTTTATTTCGTGTCACTTTATTAGTGGCTCTTTTACTTATTTTCTTCTTCACTATAAATTACCCTCCGTTAACTTCCGAAAAATCATTCAACAATAATATTCACACCACTACCCATAACCTTCTATCCTCCGCGATTTACGGCGGTGGGGCGTCGTGGGAGAAACAAGTTCGTCACTCCTCGACACCCCACCGCCCTAACGGGCTATCCGTCCTCGTGACGGGAGCAGCTGGCTTCGTTGGTTCTCATTGCTCCTTAGCATTGAAGAAGCGTGGTGATGGTGTTTTAGGTTTAGATAATTTCAATTCATACTACGATCCTTCGTTGAAACGTGCTCGTCAAGATCAGTTATTGAAGCATCAGATTTTCATTGTAGAAGGTGATATTAACGATACAGAGCTTCTGAAAAAGCTTTTCGACATTGTTCCTTTTACTCATATCCTTCATCTAGCTGCACAAGCAGGTGTTCGTTACGCGATGCAGAATCCTCTCTCTTATGTAAACTCAAACGTAGCTGGGTTTGTAAATCTGTTAGAAATTGCTAAAGCTGCAGATCCACAACCGGCGATAGTCTGGGCTTCATCGAGCTCTGTTTACGGATTGAACACCAAAGTTCCTTTCTCCGAAGATCACAGAACAGATCAACCAGCTAGTTTATACGCTGCAACGAAGAAAGCAGGGGAAGCAATTGCACATACATATAACCATATCTACGGGCTTTCATTAACAGGTTTGAGGTTTTTCACTGTTTACGGACCTTGGGGAAGACCAGACATGGCGTATTTCTTCTTTACAAAGGATATGATTCAGGGGAAATCGATTAACGTGTACGTCACTCAGGATGATAAAGAGGTGGCGCGTGACTTCACGTACATTGATGATATAGTAAAAGGATGCGTCGGCGCGTTGGATACGGCGGAGAAGAGCACCGGGAGCGGCGGAAAGAAGAGAGGTCCGGCTCAATTGAGGGTTTACAATTTGGGGAATACTTCGCCAGTGTCGGTGAAGAAGTTGGTGGCAATTCTCGAAAATTTATTGAATCTTAAGGCTAAAAAGAATGTTGTTAAAATGCCACGAAACGGCGACGTTCCGTATACACATGCCAACGTGAGCCTGGCGTTAAGGGATTTTGGGTATAAGCCAACAACTGATTTGTCAAGTGGGTTAAGGAAATTTGTGAAGTGGTATGTTAGTTATTATGGGATTCAATCAAGGGTAAAAAAGGAAAGTGAAGGGGAAAAG
>Sopim09g092330
ATGAAAACTATAATGGCATCGCCACCTGACACAAGCAAAACCACAAAACTAGAGCGCTACAATAGCTATATTCGAAGAGTTAATAGTACAAAACTCATCGCTGCATCGTCTAAGCTTTTATTTCGTGTCACTTTATTAGTGGCTCTTTTACTTATTTTCTTCTTCACTATAAATTACCCTCCGTTAACTTCCGAAAAATCATTCAACAATAATATTCACACCACTACCCATAACCTTCTATCCTCCGCGATTTACGGCGGTGGGGCGTCGTGGGAGAAACAAGTTCGTCACTCCTCGACACCCCACCGCCCTAACGGGCTATCCGTCCTCGTGACGGGAGCAGCTGGCTTCGTTGGTTCTCATTGCTCTTTAGCATTGAAGAAGCGTGGTGATGGTGTTTTAGGTTTAGATAATTTCAATTCATACTACGATCCTTCGTTGAAACGTGCTCGTCAAGATCAGTTATCGAAGCATCAGATTTTCATTGTCGAAGGTGATATTAACGATACAGAGCTTCTGAAAAAGCTTTTCGACATTGTTCCTTTTACTCATATCCTTCATCTAGCTGCACAAGCAGGTGTTCGTTACGCGATGCAGAATCCTCTCTCTTATGTAAACTCAAACGTAGCTGGGTTTGTAAATCTGTTAGAAATTGCTAAAGCTGCAGATCCACAACCGGCGATAGTCTGGGCTTCATCGAGCTCTGTTTACGGATTGAACACCAAAGTTCCTTTCTCCGAAGATCACAGAACAGATCAACCAGCTAGTTTATACGCTGCAACGAAGAAAGCAGGGGAAGCAATTGCACATACATATAACCATATCTACGGGCTTTCATTAACAGGTTTGAGATTTTTCACTGTTTACGGACCTTGGGGAAGACCAGACATGGCGTATTTCTTCTTCACAAAGGATATGATTCAGGGGAAATCGATTAACGTGTACGTCACTCAGGATGATAAAGAGGTGGCGCGTGACTTCACGTACATTGATGATATAGTAAAAGGATGCGTCGGCGCGTTGGATACGGCGGAGAAGAGCACCGGGAGCGGCGGAAAGAAGAGAGGTCCGGCTCAATTGAGGGTTTACAATTTGGGGAATACTTCGCCAGTGTCGGTGAAGAAGTTGGTGGCAATTCTCGAAAATTTATTGAATCTTAAGGCTAAAAAGAATGTTGTTAAAATGCCACGAAACGGCGACGTTCCGTATACACATGCCAACGTGAGCCTGGCGTTAAGGGATTTTGGGTATAAGCCAACAACTGATTTGTCAAGTGGGTTAAGGAAATTTGTGAAGTGGTATGTTAGTTATTATGGGATTCAATCAAGGGTAAAAAAGGAAAGTGAAGGGGAAAAG
>Soper09g092330
NNNNAAACTATAATGGCATCGCCACCTGACACAAGCAAAACCACAAAACTAGAGCGCTACAATAGCTATATTCGAAGAGTTAATAGTACAAAACTCATCGCTGCATCGTCTAAGCTTTTATTTCGTGTCACTTTATTAGTGGCTCTTTTACTTATTTTCTTCTTCACTATAAATTACCCTCCGTTAACTTCCGAAAAATCATTCAACAATAATATTCACACCACTACCCATAACCTTCTATCCTCCGCGATTTACGGCGGTGGGGCGTCGTGGGAGAAACAAGTTCGTCANTCCTCGACNCCCCACCGCCCTAACGGGCTATCCGTCCTCGTGACGGGAGCAGCTGGGTTCGTTGGTTCTCATTGCTCNTTAGCATTGAAGAAACGTGGTGATGGTGTTTTAGGTTTAGATAATTTCAATTCATACTACGATCCTTCGTTGAAACGTGCTCGTCAAGATCAGTTATCGAAGCATCAGATTTTCATTGTCGAAGGTGATATTAACGATACAGAGCTTCTGAAAAAGCTTTTCGACATTGTTCCTTTTACTCATATNCTTCATCTAGCTGCACAAGCAGGTGTTCGTTACGCGATGCAGAATCCTCTCTCTTATGTAAACTCAAACGTAGCTGGGTTNGTAAATCTGTTAGAAATTGCTAAAGCTGCAGATCCACAACCGGCGATAGTCTGGGCTTCATCGAGCTCTGTTTATGGATTGAACACCAAAGTTCCATTCTCCGAAGATCACAGAACAGATCAACCAGCTAGTTTATACGCTGCAACGAAGAAAGCAGGGGAAGCAATTGCACATACATATAACCATATCTACGGGCTTTCATTAACAGGTTTGAGNTTTTTCACTGTTTACGGACCTTGGGGAAGACCAGACATGGCGTATTTCTTCTTCACAAAGGATATGATTCAGGGGAAATCGATTAACGTGTACGTCACTCAGGATGATAAAGAGGTGGCGCGTGACTTCACGTACATNGATGATATAGTNAAAGGATGCGTCGGCGCGTTGGATACGGCGGAGAAGAGCACCGGGAGCGGCGGAAAGAAGAGAGGTCCGGCNCAATTGAGGGTTTACAATTTGGGGAATACTTCACCAGTGTCGGTGAAGAAGTTGGTGGCANTTCTCGAAAATNTATTGAANCTTAAGGCTAAAAAGAATGTTATTAAAATGCCACGAAACGGCGACGTTCCGTATACACATGCTAACGTNAGCCTGGCGTTNAGGGATTTTGGNTATAAGCCAACAACTGATTTGTCAAGTGGGTTAAGGAAATTTGTGAAGTGGTATGTTAGTTATTATGGGATTCAATCAAGGGTAAAAAAGGNAAGTGAAGGGGAA---
>Sotub09g092330
------------ATGGCGTCGCCACCTGACACAAGCAAAACCACAAAGCTAGAGCGCTACAACAGCTATATTCGAAAAGTTAATAGTACAAAACTCATCGCTGCATCGTCTAAACTTTTATTTCGTGTCACTCTATTAGTGGCGCTCTTACTTATTTTCTTCTTCACTATAAATTACCCTCCGTTAACTTCGGAAAAAACTTTCAACAACAATATTCACACCACTACCCATAATCTCCTTTCTTCCACCATTTATGGCGGTGGGGCGTCGTGGGAGAAACAAGTTCGTCACTCTTCGACTCCCCACCGCCCTAACGGGCTATCCGTCCTCGTGACGGGAGCAGCTGGGTTCGTTGGTTCCCATTGTTCTTTAGCATTGAAGAAACGTGGCGATGGTGTTTTAGGTCTAGACAATTTCAATTCATACTACGATCCTTCATTGAAACGTGCTCGTCAAGATCAGTTAACGAAGCATCAGATTTTCATTGTGGAAGGTGATATTAATGATACAGAGCTTCTGAAAAAGCTTTTCGACATTGTTCCTTTTACTCATATCCTTCATCTAGCTGCACAAGCAGGTGTTCGTTACGCGATGCAGAATCCACTCTCTTATGTAAACTCAAACGTAGCTGGGTTTGTAAATCTGTTAGAAATCGCTAAAGCTGCAGATCCACAACCTGCAATAGTCTGGGCTTCATCGAGCTCTGTCTATGGATTGAACACCAAAGTTCCATTCTCCGAAGATCACAGAACAGATCAACCAGCGAGTTTATACGCTGCAACGAAGAAAGCAGGGGAAGCAATTGCACATACATATAACCATATCTACGGGCTTTCATTAACAGGTTTGAGATTCTTCACTGTTTACGGACCTTGGGGAAGACCAGACATGGCGTATTTCTTCTTCACAAAGGATATGATTCAGGGGAAATCGATTAACGTGTACGTCACTCAGGATGATAGAGAGGTGGCGCGTGACTTCACGTACATCGATGATATAGTAAAAGGATGCGTCGGCGCGTTGGATACGGCGGAGAAGAGCACCGGGAGCGGCGGAAAGAAGAGAGGTCCGGCGCAATTGAGGGTTTACAATTTGGGGAATACTTCACCTGTGTCGGTGAAGAAGTTAGTGGCAATTCTCGAAAATTTATTGAATCTTAAGGCTAAAAAGAATGTTATTAAAATGCCACGAAACGGCGACGTTCCGTTTACGCATGCTAACGTGAGCCTGGCGTTAAGAGATTTTGGGTATAAGCCTACAACTGATTTGTCAAGTGGGTTAAGGAAATTTGTGAAGTGGTATGTGAGTTATTACGGGATTCAACCAAGGGTAAAAAAGGCAAATGAAGGGGAGAAG
