# Supplementary material for: Comparative genomics and phylogenetic discordance of cultivated tomato and close wild relatives
Source: PeerJ. 2015 Feb 26;3:e793. doi: 10.7717/peerj.793 (PMC4358695; doi:10.7717/peerj.793)
Supplement: File S2 [file peerj-03-793-s014.zip › pos_sel/Solyc10g006330.fas]

>Solyp10g006330
ATGATGGCGGATTACATAACTAATAGAAGAAATTCCAATACACAACTATTGCAAGAACTTGAAGCACTAAGTGAAACACTCTATCAACCACCATCACACCCTCCAACTACCCGAAGAACCACCTCCCTTGTCTTGCCTCGAGATTCAATCCCTCCAATCGAATCCCTAACAAGTGGTGCTAAAAATGACAACGATACTGATAGTATCGTTGTCAATCCTAAGCCGAGATCCAGGAGGATGTCATTATCCCCCTGGCGATCTCGGCCTAAACTGGACATCCAAAGCGAGGACAATATACAACAACAA------------ACCAATACCAGCACCAGCAACGCAAAGTTAGTTAAGAAATTGGATGGCAAAGGAGCTGATTTGAATTCCGAGAAGAAAGGCTTGTGGAACTGGAAACCAATTCGAGCTCTTGCTCACATTGGTAAGCAAAAGTTAAGTTGTTTATTCTCAGTTGAAGTCGTGACCGTTCAAGGACTACCAACGTCCATGAACGGTCTACGGCTATCTGTTTGTGTAAGAAAAAAAGAAACTAAAGATGGAGCAGTACAAACTATGCCATCTAGAGTTACACAAGGAGCTGCAGATTTTGAAGAAACACTTTTTATCAGATGTAATGTTTATTATACACCCGGGACAGGTACTAGCAATGGAGGGGCTCGATATAAATTCGAGCCCCGTCCATTTTCCATTTTTGTCTTTGCAGTTGATGCAGAGGAACTTGATTTTGGAAAAAACATAGTTGATTTGAGTGAAATGATTGAGGAGTCAGTGCAGAAGAGTTTTGAAGGAAGTCGAATTCGCCAATGGGATACGAGTTATACTCTCTCCGGGAAGGCGAAAGGAGGAGAGGTGGTTTTGAAGTTAGGATTTCAGATCATGGAGAAAGATGGTGGAGTTGGGATTTATAGCCAAGGTGAAGGGGGAACGAAGAACGCGAAGAGCTACTCATCTACATTTGCTAGAAAGCAATCGAAAACGTCTTTTAGTGTTCAGAGTCCAAGAATGACTAGTTTAAGTTCAGCTAACTGGACTCCATCACAAGGAGGAACAACAGCAAATATTCAAGGGATTGATGAGCTGAATCTAGACGATGAGCCTGTGAAGGAGGAGCCAGAGTCGAAAGTAGAGGATCTTGATCTCCCTGATTTCGATATTGTGGATAAAGGAATTGAAATTCAAGACAAAGGAGTTGAAATGGAAGATAAAGATGAATTAGCTACAAAAGAAGTAGGAGAGGAGGAGGAAGATGGAGACGAGCGATCAGAAGGAAATTCTGATAAAAGATCGGTATCATCTAGTCACGAGGTTGTTAAGGAAGTCGTCCACGATCAAATGCATTTGACAAGATTGTCAGCACTTGATTCCATTGCACAGCAAATCAAAGCACTTGAATCAATGTTTAGAGATGAAAATCAAGTTAAGATGGAGGAGGATGATTCCGAATCCCAAAGGCTGGATGCCGATGAGGAAACTGTGACAAGGGAATTCCTCCAACTACTGGAAGATCCAGGTGTTAGTCAGCAGAAGACGGATAATCAAGAAACCCCCGCGTTAAAGCTTCAAGGAGGAGGAGGA---AATGAAGACAACGAAAAGAGAGAATCGGGCATTTTCATACCTGATCTTGCTAAGGGGTTAGGATGTGTTGTTCAAACAAGAAATGGCGGTTTTTTAGCAGCTATGAATCCTCTTAATACTGTTGTTTTGAGAAAAGACACTCCGAAACTTGCAATGCAGATATCAAAACCATTTGTCCTTCCATCAGTTCCGTCATCTATGATTGGATTCGAGTTGTTCCAGAGGATGGCAGCTGTGGGGCTAGAGGAATTTACGTCCAAGATCTTATCGATGATGCCAATGGAAGAGCTTGTGGGCAAAACAGCGGAGCAGATAGCATTTGAAGGCATTGCTTCAGCAATTATTCAAGGGAGGAACAAAGAAGGAGGCGCCAGCTCAAGTGCTGCTGAGACAGTTGCAGTAGTGAAATCAATGGCGACAGCGATGAACACAAGCAGGAACGAGAGGATCTCTACGGGGATATGGAACATCAGTGACAAGCCGTCTACAGTGGACGAGATTCTTGCATTCACACTGCAGAAAATGGAGGCAATGACAGTCGAAGCATTGAAAATTCAAGCAGACATACCGGAAGAAGAGGCTCCTTTCGATGTTTCAGCTATCAAAAAAGATGATGATGGTCACCCGTTGGACTCTGCTGTCCCACTCGAAGACTGGACAAAAGATGACAAAAGTGATAGTATAATGATCTCAGTTGTGGTTCAACTGAGGGATCCGTTGAGGCAATTCGAAGCAGTTGGAGGACCTATGATAGCACTGGTTCAAGCAGTTCCTATTGATGAGGAAACTAACAACTTTGATGATGAGGAAAAGAAGTTTAAAGTCGCGTGTCTGGCTATTGGCGGATTGAAAGTCAGGAGCGGAGGAAAGAAGAACGCGTGGGACACAGAAAAACAGAAATTGACAGCAATGCAGTGGCTAATAGCTTATGGACTTGGTAAAATGGCGAAAAAAGCAAAGAAAACTTCACCACTAAAAGGCCAAGACTTGCTATGGAGCATATCATCGCGTGTAATGGCAGATATGTGGCTGAAATCGATAAGAAATCCGGATATCAAGTTCATCATG
>Sogal10g006330
ATGATGGCGGATTACATAACTAATAGAAGAAATTCCAATACACAACTATTGCAAGAACTTGAAGCACTAAGTGAAACACTCTATCAACCACCATCACACCCTCCAACTACCCGAAGAACCACCTCCCTTGTCTTGCCTCGAGATTCAATCCCTCCAATCGAATCCCTAACAAGTGGTGCTAAAAATGACAACGATACTGATAGTATCGTTGTCAATCCTAAGCCGAGATCCAGGAGGATGTCATTATCCCCCTGGCGTTCTCGGCCTAAACTGGACATCCAAAGCGAGGACAATATACAACAACAA------------ACCAATACCAGCACCAGCAACGCAAAGTTAGTTAAGAAATTGGATGGCAAAGGAGCTGATTTGAATTCCGAGAAGAAAGGCTTGTGGAACTGGAAACCAATTCGAGCTCTTGCTCACATTGGTAAGCAAAAGTTAAGTTGTTTATTCTCAGTTGAAGTCGTGACCGTTCAAGGACTACCAACGTCCATGAACGGTCTACGGCTATCTGTTTGTGTAAGAAAAAAAGAAACTAAAGATGGAGCAGTACAAACTATGCCATCTAGAGTTACACAAGGAGCTGCAGATTTTGAAGAAACACTTTTTATCAGATGTAATGTTTATTATACACCCGGGACAGGTACTAGCAATGGAGGGGCTCGATATAAATTCGAGCCCCGTCCATTTTCCATTTTTGTCTTTGCAGTTGATGCAGAGGAACTTGATTTTGGAAAAAACATAGTTGATTTGAGTGAAATGATTGAGGAGTCAGTGCAGAAGAGTTTTGAAGGAAGTCGAATTCGCCAATGGGATACGAGTTATACTCTCTCCGGGAAGGCGAAAGGAGGAGAGGTGGTTTTGAAGTTAGGATTTCAGATCATGGAGAAAGATGGTGGAATTGGGATTTATAGCCAAGGTGAAGGGGGAACGAAGAACGCGAAGAGCTACTCATCTACATTTGCTAGAAAGCAATCGAAAACGTCTTTTAGTGTTCAGAGTCCAAGAATGACTAGTTTAAGTTCAGCTAACTGGACTCCATCACAAGGAGGAACAACAGCAAATATTCAAGGGATTGATGAGCTGAATCTAGACGATGAGCCTGTGAAGGAGGAGCCAGAGTCGAAAGTAGAGGATCTTGATCTCCCTGATTTCGATATTGTGGATAAAGGAATTGAAATTCAAGACAAAGGAGTTGAAATGGAAGATAAAGATGAATTAGCTACAAAAGAAGTAGGAGAGGAGGAGGAAGATGGAGACGAGCGATCAGAAGGAAATTCTGATAAAAGATCGGTATCATCTAGTCACGAGGTTGTTAAGGAAGTCGTCCACGATCAAATGCATTTGACAAGATTGTCAGCACTTGATTCCATTGCACAGCAAATCAAAGCACTTGAATCAATGTTTAGAGATGAAAATCAAGTTAAGATGGAGGAGGATGATTCCGAATCCCAAAGGCTGGATGCCGATGAGGAAACTGTGACAAGGGAATTCCTCCAACTACTGGAAGATCCAGGTGTTAGTCAGCAGAAGACGGATAATCAAGAAACCCCCGCGTTAAAGCTTCAAGGAGGAGGAGGA---AATGAAGACAACGAAAAGAGAGAATCGGGCATTTTCATACCTGATCTTGCTAAGGGGTTAGGATGTGTTGTTCAAACAAGAAATGGCGGTTTTTTAGCAGCTATGAATCCTCTTAATACTGTTGTTTTGAGAAAAGACACTCCGAAACTTGCAATGCAGATATCAAAACCATTTGTCCTTCCATCAGTTCCGTCATCTATGATTGGATTCGAGTTGTTCCAGAGGATGGCAGCTGTGGGGCTAGAGGAATTTACGTCCAAGATCTTATCGATGATGCCAATGGAAGAGCTTGTGGGCAAAACAGCGGAGCAGATAGCATTTGAAGGCATTGCTTCAGCAATTATTCAAGGGAGGAACAAAGAAGGAGGCGCCAGCTCAAGTGCTGCTGAGACAGTTGCAGTAGTGAAATCAATGGCGACAGCGATGAACACAAGCAGGAACGAGAGGATCTCTACGGGGATATGGAACATCAGTGACAAGCCGTTGACAGTGGACGAGATTCTTGCATTCACACTGCAGAAAATGGAGGCAATGACAGTCGAAGCATTGAAAATTCAAGCAGACATACCGGAAGAAGAGGCTCCTTTCGATGTTTCAGCTATCAAAAAAGATGATGATGGTCACCCGTTGGACTCTGCTGTCCCACTCGAAGACTGGACAAAAGATGACAAAAGTGATAGTATAATGATCTCAGTTGTGGTTCAACTGAGGGATCCGTTGAGGCAATTCGAAGCAGTTGGAGGACCTATGATAGCACTGGTTCAAGCAGTTCCTATTGATGAGGAAACTAACAACTTTGATGATGAGGAAAAGAAGTTTAAAGTCGCGTGTCTGGCTATTGGCGGATTGAAAGTCAGGAGCGGAGGAAAGAAGAACGCGTGGGACACAGAAAAACAGAAATTGACAGCAATGCAGTGGCTAGTAGCTTATGGACTTGGTAAAATGGCGAAAAAAGCAAAGAAAACTTCACCACTAAAAGGCCAAGACTTGCTATGGAGCATATCATCGCGTGTAATGGCAGATATGTGGCTGAAATCGATAAGAAATCCGGATATCAAGTTCATCATG
>Sopim10g006330
ATGATGGCGGATTACATAACTAATAGAAGAAATTCCAATACACAACTATTGCAAGAACTTGAAGCACTAAGTGAAACACTCTATCAACCACCATCACACCCTCCAACTACCCGAAGAACCACCTCCCTTGTCTTGCCTCGAGATTCAATCCCTCCAATCGAATCCCTAACAAGTGGTGCTAAAAATGACAACGATACTGATAGTATCGTTGTCAATCCTAAGCCGAGATCCAGGAGGATGTCATTATCCCCCTGGCGTTCTCGGCCTAAACTGGACATCCAAAGCGAGGACAATATACAACAACAA------------ACCAATACCAGCACCAGCAACGCAAAGTTAGTTAAGAAATTGGATAGCAAAGGAGCTGATTTGAATTCCGAGAAGAAAGGCTTGTGGAACTGGAAACCAATTCGAGCTCTTGCTCACATTGGTAAGCAAAAGTTAAGTTGTTTATTCTCAGTTGAAGTCGTGACCGTTCAAGGACTACCAACNNNNNNNNNCGGTCTACGGCTATCTGTTTGTGTAAGAAAAAAAGAAACTAAAGATGGAGCAGTACAAACTATGCCATCTAGAGTTACACAAGGAGCTGCAGATTTTGAAGAAACACTTTTTATCAGATGTAATGTTTATTATACACCCGGGACAGGTACTAGCAATGGAGGGGCTCGATATAAATTCGAGCCCCGTCCATTTTCCATTTTTGTCTTTGCAGTTGATGCAGAGGAACTTGATTTTGGAAAAAACATAGTTGATTTGAGTGAAATGATTGAGGAGTCAGTGCAGAAGAGTTTTGAAGGAAGTCGAATTCGCCAATGGGATACGAGTTATACTCTCTCCGGGAAGGCGAAAGGAGGAGAGGTAGTTTTGAAGTTAGGATTTCAGATCATGGAGAAAGATGGTGGAGTTGGGATTTATAGCCAAGGTGAAGGGGGAACGAAGAACGCGAAGAGCTACTCATCTACATTTGCTAGAAAGCAATCGAAAACGTCTTTTAGTGTTCAGAGTCCAAGAATGACTAGTTTAAGTTCAGCTAACTGGACTCCATCACAAGGAGGAACAACAGCAAATATTCAAGGGATTGATGAGCTGAATCTAGACGATGAGCCTGTGAAGGAGGAGCCAGAGTCGAAAGTAGAGGATCTTGATCTCCCTGATTTCGATATTGTGGATAAAGGAATTGAAATTCAAGACAAAGGAGTTGAAATGGAAGATAAAGATGAATTAGCTACAAAAGAAGTAGGAGAGGAGGAGGAAGATGGAGACGAGCGATCAGAAGGAAATTCTGATAAAAGATCGGTATCATCTAGTCACGAGGTTGTTAAGGAAGTCGTCCACGATCAAATGCATTTGACAAGATTGTCAGCACTTGATTCCATTGCACAGCAAATCAAAGCACTTGAATCAATGTTTAGAGATGAAAATCAAGTTAAGATGGAGGAGGATGATTCCGAATCCCAAAGGCTGGATGCCGATGAGGAAACTGTGACAAGGGAATTCCTCCAACTGCTGGAACATCCAGGTGTTAGTCAGCAGAAGACGGATAATCAAGAAACCCTCGCGTTAAAGCTTCAAGGAGGAGGAGGA---AATGAAGACAACGAAAAGAGAGAATCGGGCATTTTCATACCTGATCTTGCTAAGGGGTTAGGATGTGTTGTTCAAACAAGAAATGGCGGTTTTTTAGCAGCTATGAATCCTCTTAATACTGTTGTTTTGAGAAAAGACACTCCGAAACTTGCAATGCAGATATCAAAACCATTTGTCCTTCCATCAATTCCGTCATCTATGATTGGATTCGAGTTGTTCCAGAGGATGGCAGCTGTGGGGCTAGAGGAATTTACGTCCAAGATCTTATCGATGATGCCAATGGAAGAGCTTGTGGGCAAAACAGCGGAGCAGATAGCATTTGAAGGCATTGCTTCAGCAATTATTCAAGGGAGGAACAAAGAAGGAGGCGCCAGCTCAAGTGCTGCTGAGACAGTTGCAGTAGTGAAATCAATGGCGACAGCGATGAACACAAGCAGGAACGAGAGGATCTCTACGGGGATATGGAACATCAGTGACAAGCCGTTGACAGTGGACGAGATTCTTGCATTCACACTGCAGAAAATGGAGGCAATGACAGTCGAAGCATTGAAAATTCAAGCAGACATACCGGAAGAAGAGGCTCCTTTCGATGTTTCAGCTATCAAAAAAGATGATGATGGTCACCCGTTGGACTCTGCTGTCCCACTCGAAGACTGGACAAAAGATGACAAAAGTGATAGTATAATGATCTCAGTTGTGGTTCAACTGAGGGATCCGTTGAGGCAATTCGAAGCAGTTGGAGGACCTATGATAGCACTGGTTCAAGCAGTTCCTATTGATGAGGAAACTAACAACTTTGATGATGAGGAAAAGAAGTTTAAAGTCGCGTGTCTGGCTATTGGCGGATTGAAAGTCAGGAGCGGAGGAAAGAAGAACGCGTGGGACACAGAAAAACAGAAATTGACAGCAATGCAGTGGCTAGTAGCTTATGGACTTGGTAAAATGGCGAAAAAAGCAAAGAAAACTTCACCACTAAAAGGCCAAGACTTGCTATGGAGCATATCATCGCGTGTAATGGCAGATATGTGGCTGAAATCGATAAGAAATCCGGATATCAAGTTCATCATG
>Soper10g006330
NNNATGGCGGATTACATAACTAATAGAAGAAATTCCAATACACAACTATTGCAAGAACTTGAAGCACTAAGTGAAACACTCTATCAACCACCATCACACCCTCCAACTACCCGAAGAACCACNTCCCTCGTCTTGCCTCGAGATTCNATCCCTCCAATCGAATCCCTAACAAGTNGTGCTAAAAATGACAACGATACTGATAGTATCGTTGTCAATCCTAAGCCGAGATCCAGGAGGATGTCATTATCCCCCTGGCGTTCTCGGCCTAAACTGGACATCCAAAGCGAGGACAATATACAACAACAA------------ACCAANACCAGCACCAGCAACGCAAAGTTAGTTAAGAAANTGGATAGCAAAGGAGCTGATTCGAANTCCGAGAAGAAAGGCTTGTGGAACTGGAAACCAATTCGAGCTCTTGCTCACATTGGTAAGCAAAAGTTAAGTTGTTTATTCTCAGTTGAAGTCGTGACCGCNNNNNNNNNNNNNNNNNNNNNNNNNNNNNNNNNNNNNNNTGTTTGTGTAAGAAAAAAANAAACTAAAGATGGAGCAGTACAAACTATGCCATCNAGAGTTACACAAGGAGCTGCANATTTTGAAGAAACACTTTTTATCAGATGTAATNNNNNNNNNNNNNNNNGAACNNNNNNNNGCAATGGAAGGACTCGNNNNNNNNNNNAGCACCANNNNNTTTCCATTTTTGTCTTTGCAGTTGATGCAGAGGAACTTGATTTTGGAAAAAACNTAGTTGATTTGAGTGAAATGATTGAGGANTCAGTGCAGAAGAGTTTTGAAGGAAGTCGAATTCGCCAATGGGATACGAGTTATACTCTATCCGGGAAGGCGAAAGGAGGAGAGGTAGTTTTGAAGTTAGGATTTCAGATCATGGAGAAAGATGGTGGAGTTGGGATTTATAGCCAAGGTGAAGGGGGAACGAAGAACGCGAAGAGCTACTCATCTACATTTGCTAGAAAGCAATCGAAAACGTCTTTTAGTGTTCAGAGTCCAAGNATGACTAGTTTAAGTTCAGCTAANTGGACTCCATCACAAGGAGGAACAANAGCAAATATTCAAGGGATTGATGAGCTGAATCTAGACGACGAGCCTGTGAAGGAGGAGCCAGAGTCGAAAGNAGAGGATCTTGATCTCCCTGATTTCGATATTGTGGATAAAGGAATTGAAATTCAAGACAAAGGAGTTGAAATGGAAGATAAAGATGAATTAGCTACAAAAGAAGTAGGAGAGGAGGAGGAAGATGGAGACGAGCGATCAGAAGGAAATTCTGATAAAAGATCGGTATCATCTAGTCACGAGGTTGTTAAGGAAGTCGTCCACGATCAAATGCATTTGACAAGATTGTCAGCACTTGATTCCATTGCACAACAAATCAAAGCACTTGAATCAATGTTTAGAGATGAAAATCAAGTTAAGATGGAGGAGGATGATTCCGAATCCCAAAGGCTGGATGCTGATGAGGAAACTGTGACAAGGGAATTCCTCCAACAGCTGGAAGATCCAGGTGTTAGTCAGCAGAAGACGGATAATCAAGAAACCCCCGCGTTAAAGCTTCAAGGAGGAGGAGGA---AATGAAGACAACGAAAAGAGAGAATCGGGCATTTTCATACCTGATCTTGCTAAGGGGTTAGGATGTGTTGTTCAAACAAGAAATGGCGGTTTTTTAGCAGCTATGAATCCTCTTAATACTGTTGTTTTGAGAAAAGACACTCCNAAACTTGCAATGCAGATATCAAAACCATTTGTCCTTCCATCAATTCCGTCATCTNTGATTGGATTCGAGTTGTTCCAGAGGATGGCAGCTGTGGGGCTAGAGGAATTTACGTCCAAGATCTTATCGATGATGCCAATGGAAGAGCTTGTGGGCAAAACAGCGGAGCAGATAGCATTTGAAGGCATTGCTTCAGCAATTATTCAAGGGAGGAACAAAGAAGGAGGCGCCAGCTCAAGTGCTGCTGAGACAGTTGCANTAGTGAAATCAATGGCGACAGCAATGAACACNAGCAGGAACGAGAGGATCTCTACGGGGATATGGAACATCAGTGACAANCCGTTGACAGTGGACGAGATTCTTGCNTTCACACTGCAGAAAATGGAGGCAATGACAGTCGAAGCATTGAAAATTCAAGCAGACATACCGGAAGAANAGGCTCCTTTCGANGTTTCAGCTATNAAAAAAGATGATGATNGTCACCCGTTGGACTCTGCTGTCCCACTCGAAGACTGGACAAAAGATGACAAAAGTGATAGTATAATGATCTCAGTTGTGGTTCAACTGAGGGATCCGTTGAGGCAATTCGAAGCAGTTGGAGGACCTATGATAGCACTGGTTCAAGCAGTTCCTATTGATGAGGAAACTAACAACTTTGATGATGAGGAAAACAAGTTTAAAGTCGCGTGTCTGGCTATTGGCGGATTGAAAGTCAGGAGCNGAGGAAAGAAGAACGCGTGGGACACAGAAAAACAGAAATTGACAGCAATGCAGTGGNTAGTAGCTTATGGACTTGGTAAAATGGCGAAAAAAGCAAAGAAAANTTCACCACTAAAAGGCCAAGACTTGCTATGGAGCATATCATCGCGTGTAATGGCAGATATGTGGCTAAAATCGATAAGAAATCCGGATATCAAGTTC------
>Sotub10g006330
---ATGGCGGATTATGTAACTAATAGAAGGAATTCCAATACACAATTATTGCAAGAACTTGAAGCACTTAGTGAAACACTCTATCAACCACCATCACATACTACAACAACTCGAAGAACCGCCTCCCTTGTCTTGCCTCGAGATTCGATCCCTTCAATCGAGTCCCTAACAGGTGGTGCTAAAAATGACAACGATACTGATAGTATCGTTGTCAATCCTAAGCCGAGAGCCAGGCGGATGTCATTATCCCCCTGGCGTTCTCGGCCTAAACAGGACATCCAGAGCGAGGACAATATACAACAACAAAGCAATACCAGCACCAACACCAGCACCAGCAACACGAAGTTAGTTAAGAAATTGGATAGCAAAGGAGCTGATTCGAACTCCCAGAAGAAAGGCTTGTGGAACTGGAAACCAATTCGAGCTCTTGCTCACATTGGTAAGCAAAAGTTGAGTTGTTTATTCTCAGTTGAAGTCGTGACCGTTCAAGGACTCCCAGCGTCCATGAACGGTCTACGACTATCTGTTTGTGTAAGAAAAAAAGAAACTAAAGATGGAGCAGTACAAACTATGCCATCTAGAGTTTCACAAGGAGCTGCAGATTTTGAAGAAACACTTTTTATCAGGTGTCATGTTTATTATACACCCGGCACGGGTACTAGTAATGGAGGGGCTCGATATAAATTCGAGCCCCGTCCATTTTCCATATTTGTCTTTGCAGTTGATGCAGAGGAACTTGATTTTGGAAAAAACATGGTTGATTTGAGTGAAATGATTGAGGAGTCAGTACAGAAGAGCTTTGAAGGAAATCGAATTCGCCAATGGGATACGAGTTATACTCTATCCGGGAAGGCGAAAGGAGGAGAGGTAGTTTTGAAATTGGGATTTCAGATTATGGAGAAAGATGGTGGAGTTGGGATTTATAGCCAAGCTGAAGGGGGAACGAAAAACGCGAAGAGCTACTCGTCTTCATTTGCTAGAAAGCAATCGAAAACGTCTTTTAGCGTCCAGAGTCCAAGAATGTCTAGTTTAAGTTCAGCTAATTGGACTCCATCACAAGCAGGAACAACAGCAAATATTCAAGGGATTGATGAGCTGAATCTAGACGACGAGCCTGTAAAGGAGGAGCCAGAGTCGAAAGCAGAGGATCTTGATCTCCCTGATTTCGATATTGTGGATAAAGGAATTGAAATTCAAGATAAAGGAGTTGAAATGGAAGATAAAGATGAA---GCAACAAAAGAAGTAGGAGAGGAGGAGGAAGATGGAGACGAGCGATCAGAAGGAAATTCTGATAAAAGATCGGTATCATCTAGTCACGAGGTTGTTAAGGAAGTCGTGCACGATCAAATGCATTTGACAAGATTGTCAGCACTAGATTCCATTGCACAGCAAATCAAAGCACTTGAATCAATGTTTAAAGATGAAAACCAAGTTAAGATGGAGGAGGATGACTCTGAATCCCAAAGGCTGGACGCGAATGAGGAAACCGTGACAAGGGAATTCCTCCAAATGCTGGAAGATCCAGGCGTTAGTCAGCTCAAGACGGATAATCAAGAAACCCCCGCGTTAAAGCTGCAAGGAGGAGGAGGAGGAAATGAAGATAACGAAAAGAGAGAATCGGGCATATTTATACCTGATCTTGCTAAGGGGTTAGGATGTGTTGTTCAAACAAGAAATGGCGGTTTTTTAGCAGCTATGAATCCTCTGAATACTGCTGTTTTGAGAAAAGACGCTCCGAAACTTGCAATGCAGATATCAAAACCATTTGTCCTTCCATCTATTCCGTCATCTATGAATGGATTCGAGTTGTTCCAGAGAATGGCAGCTGCCGGGCTAGAGGAATTTACGTCCAAGATCTTATCAATGATGCCAATGGAAGAGCTCATGGGCAAAACAGCGGAGCAGATAGCGTTTGAAGGCATTGCTTCAGCAATTATTCAAGGGAGGAACAAAGAAGGAGGTGCCAGCTCAAGTGCTGCTGAGACAGTTGCAGTAGTGAAATCAATGGCAACAGCAATGAACACCAGCAGGAACGAGAGGATCTCTACGGGGATATGGAACATCAGTGACAAACCGTTGACAGTGGATGAGATTCTTGCATTCACACTGCAGAAAATGGAGGCAATGACAATCGAAGCATTGAAAATTCAGGCAGATATACCGGAAGAAGAGGCTCCTTTCGACGTTCAAGCTATCAAGAAAGATGATGATGGTCACCCGTTGGACTCTGCTGTCCCACTCGAAGACTGGACGAAATATGACAAAAGTGATAGTATAATGATCTCAGTTGTGGTTCAACTGAGGGATCCATTGAGGCAATTCGAGGCAGTTGGAGGACCTATGATAGCACTGGTTCAAGCAGTTCCTATTGATGAGGAAACTAACAACTTTGATGATGAGGAAAAGAAGTTTAAAATCGCGTGTCTGGCTATTGGAGGATTGAAAGTCAGGAGCGGAGGGAGGAAGAACACGTGGGACACAGAAAAGCAGAAATTGACAGCAATGCAGTGGCTAGTAGCTTATGGACTTGGTAAAATGGGGAAGAAAGCAAAGAAATCTTCACCACTAAAAGGCCAAGACTTGCTATGGAGCATATCATCGCGTGTAATGGCAGATATGTGGCTGAAATCGATAAGAAATCCGGATATCAAGTTCATCATG
