# Supplementary material for: Comparative genomics and phylogenetic discordance of cultivated tomato and close wild relatives
Source: PeerJ. 2015 Feb 26;3:e793. doi: 10.7717/peerj.793 (PMC4358695; doi:10.7717/peerj.793)
Supplement: File S2 [file peerj-03-793-s014.zip › pos_sel/Solyc10g007730.fas]

>Solyp10g007730
ATGATACTGAATTGTGCTTTTTCTGGATTTGTTCAATGGAAAATTCAGAAGAAAATGGTAAATTTAGCTGCTTCTAGCACAAATAATTTTAATACAGAGAAGCTAAGGGAACAATTAGACCATCTTCACAAGGAAGCACAAAGCACAAGAAATAAAGCAAATAATGCAAGATCGAGGCTACTTCGGTTGTCTGAAGCAGCAGAGAGATTTCGGCGACAAGCAGCCATTAGTGTTCGAACAGGAAAGGAGAATGACGCCAGGGAGCTACTTTTTCAAAAGAAGAAGATTATGCAAGCCATGGAGAAGTCAAAGAGTCGCATTGAATTGCTCGATGAACTTGCAGCAAAGCTCAATGAGGCGATATCTATGAGGGAGAAGCAGTTGATTGGAAATGTTGCTTTAGATCTTGAGATTGCTATAGATGAGACTCCAAGTCCCGTCCGAATAGTATCTCCAAAGGATGATATTGCAGACAATTCAGATGAAAATGAAGACGTTGACCTGGAAACTATAAAATTAGCTGATAGTCAAGAATTGCAAGCTCCCTATGATGGTAATGCAGACCTTAAAACTAATAATGAATTGAAACATCTCGGGGCATCAACAAGTGGGGACATGTCCAAGGAAGCTGACAGGATCAATAGTTTAAAGGGGGTATCTTCATACGAGGAGTTTTTGGAGCATATAGACCAACAACTAAGAGATATTGAAGTAGAACTTGTCACCTTTTTGAGATTTTCATCCTTAATACTTGAAAACAAAGATAAACTAGAAAACTCAAAGATACAGCAAGCGCTGGACGTTCTCAACGGTGTTCATCAGCTTAGAGGGAGAATTGAAAGCATAGTGCAGAAAAAAACTGGTGTATAT
>Sogal10g007730
ATGATACTGAATTGTGCTTTTTCTGGATTTGTTCAATGGAAAATTCAGAAGAAAATGGTAAATTTAGCTGCTTCTAGCACAAATAATTTTAATACAGAGAAGCTAAGGGAACAATTAGACCATCTTCACAAGGAAGCACAAAGCACAAGAAATAAAGCAAATAATGCAAGATCGAGGCTACTTCGGTTGTCTGAAGCAGCAGAGAGATTTCGGCGACAAGCAGCCATTAGTGTTCGAACAGGAAAGGAGAATGACGCCAGGGAGCTACTTTTTCAAAAGAAGAAGATTATGCAAGCGATGGAGAAGTCAAAGAGTCGCATTGAATTGCTCGATGAACTTGCAGCAAAGCTCAATGAGGCGATATCTATGAGGGAGAAGCAGTTGATTGGAAATGTTGCTTTAGATCTTGAGATTGCTATAGATGAGGCTCCAAGTCCCGTCCGAATAGTATCTCCAAAGGATGATAATGCAGACAATTCAGATGAAAATGAAGACGTTGACCTGGAAACTATAAAATTAGCTGATAGTCAAGAATTGCAAGCTCCCTATGATGGTAATGCAGACCTTAAAACTAATAATGAATTGAAACATCTCGAGGCATCAACAAGTGGGGACATGTCCAAGGAAGCCGACAGGATCAATAGTTTAAAGGGGGTGTCTTCATACGAGGAGTTTTTGGAGCATATAGACCAACAACTAAGAGATATTGAAGTAGAACTTGTCATCTTTTTGAGATTTTCATCCTTAATACTTGAAAACAAAGATAAACTAGAAAACTCAAAGATACAGCAAGCACTGGATGTTCTCGAGGGTGTTCATCAGCTTAGAGGGAGAATTGAAAGCATAGTGCAGAAAAAAACTGNNNNNNAT
>Sopim10g007730
ATGATACTGAATTGTGCTTTTTCTGGATTTGTTCAATGGAAAATTCAGAAGAAAATGGTAAATTTAGCTGCTTCTAGCACAAATAATTTTAATACAGAGAAGCTAAGGGAACAATTAGACCATCTTCACAAGGAAGCACAAAGCACAAGAAATAAAGCAAATAATGCAAGATCGAGGCTACTTCGGTTGTCTGAAGCAGCAGAGAGATTTCAGCGACAAGCAGCCATTAGTGTTCGAACAGGAAAGGAGAATGACGCCAGGGAGCTACTTTTTCAAAAGAAGAAGATTATGCAAGCGATGGAGAAGTCAAAGAGTCGCATTGAATTGCTCGATGAACTTGCAGCAAAGCTCAATGAGGCGATATCTATGAGGGAGAAGCAGTTGATTGGAAATGTTGCTTTAGATCTTGAGATTGCTATAGATGAGGCTCCAAGTCCCGTCCGAATAGTATCTCCAAAGGATGATAATGCAGACAATTCAGATGAAAATGAAGACGTTGACCTGGAAACTATAAAATTAGCTGATAGTCAAGAATTGCAAGCTCCCTATGATGGTAATGCAGACCTTAAAACTAATAATGAATTGAAACATCTCGAGGCATCAACAAGTGGGGACATGTCCAAGGAAGCCGACAGGATCAATAGTTTAAAGGGGGTGTCTTCATACGAGGAGTTTTTGGAGCATATAGACCAACAACTAAGAGATATTGAAGTAGAACTTGTCATCTTTTTGAGATTTTCATCCTTAATACTTGAAAACAAAGATAAACTAGAAAACTCAAAGATACAGCAAGCACTGGACGTTCTCGAGGGTGTTCATCAGCTTAGAGGGAGAATTGAAAGCATAGTGCAGAAAAAAACTGNNNNNNNN
>Soper10g007730
ATGATACTGAATTCTGCTTTTTCTGGATTTGTTCAATGGAAAATTCAGAANAAAATGGTAAATTTAGCTGCTTCTGGCACAAATAATTTAAATACAGAGAAGCTAAGNGNACAATTAGACCATCTTCACAAGGAAGCACAAANCACNAGAAATAAAGNAAATAATGCAAGATCGAGGCTACTTCGGTTGTCTGAAGCAGCAGAGAGATTTCGGCGACAAGCAGCCATTAGTGTTCGAACAGGAAAGGAGAATGACGCCAGGGAGCTACTTTTTCAAAAGAAGAAGATTATGCAAGCCATGGAGAAGTCAAANAGTCGCATTGAATTGCTNGATGAACTTGCAGCAAAGCTCAATGAGGCGATATCTATGAGGGAGAAGCAGTTGATTGGAAATGTTGCTTTAGATCTTGAGATTGCTATAGATGAGGCTCCAAGTCCCGTCCGAATAGTATCTCCAAAGGATGATAATGCAGACAATTCAGATGAAAATGAAGACGTTGACCTGGAAACTATANAATTAGCTGATAGTCAAGAATTGCAAGCTCCCTATGATGGTNATGCAGACCTTAAAACTAATAATGAATTGAAACATCTCGAGGNATCAACAAGTGGGGACATGTCCAAGGAAGCCNACAGGATCAATAGTTTAAAGGGGGTGTCTTCATACGAGGAGTTTTTGGAGCATATAGACCAACAACTAAGAGATATTGAAGTAGAACTTGNCACCTTTTTGAGATTTTCATCCTTAATACTTGAAAANAAAGATAAACTAGAAAACTCAAAGATACAGCAAGCACTGGACGTTCTCGANGGTGTTCATCAGCTTAGAGGGAGAATTGAAAGCATANTGCAGAAAAAAACTGGTGTA---
>Sotub10g007730
ATGATACTGAATTCTGCTTTTTCTGGATTTGTTCAATGGAAAATTCCGAAGAAAATGGTAAATTTAGCTGCTTCTGGTACAAATAATTTAAATACAGAGAAGCTACGAGAACAACTAGACCATCTTCATAAGGAAGCACAAAGCACAAGAAATAAAGCAAATAATGCAAGATTGAGGCTACTTCGGTTGTCTGAAGCAGCAGAGAGATTTCGGCGACAAGCAGCCATTAGTGTTCGAACAAGAAAGGAGAATGACGCCAGGGAGCTACTTTTTCAAAAGAAGAAGATTATGCAAGCCATGGAGAAGTCAAAGAGTCGCATTGAATTGCTCGATGAACTTGCAGCAAAGCTCAATGAGGCGATATCTATGAGGGAGAAGCAGTTGATTGGAAATGTTGCTTTAGATCTTGAGATTGCTATAGATGATGCTCCAAGTCCCGTCCGAATAGTATCTCCAAAGGATGATAATGCAGACAATTCAGATGAAAATGAAGACGTTGACCTGGAAACTATAAAATTAGATGATAGTCAAGAATTGCAAGCTCCCTATGATGGTAATGCAGACCTTAAAACTGATAATGAATTGAAAAATCTTGAGGTATCAACAAGTGGGAACATGTCCAAGGAAGCCGACAGGATCAATAGTTTAAAGGGGGTATCTTCATACGAGGAGTTTCTGGAGCATATAGACCAACAACTAAGAGATATTGAAGTAGAACTTGTCACCTTTTTGAGATTTTCATCCTTAATACTTGAAAACAAAGATAAACTAGAAAACTCAAAGGTACAGCAAGCACTGGACGTTCTCGAGGGTGTTCATCAGCTTAGAGGGAGAATTGAAAGCATAGTGCAGAAAAAAGCCGGTGTACAT
