# Supplementary material for: Comparative genomics and phylogenetic discordance of cultivated tomato and close wild relatives
Source: PeerJ. 2015 Feb 26;3:e793. doi: 10.7717/peerj.793 (PMC4358695; doi:10.7717/peerj.793)
Supplement: File S2 [file peerj-03-793-s014.zip › pos_sel/Solyc11g006560.fas]

>Solyp11g006560
ATGCATTCCGCCGAAAGACTAGATTCCGGCCACCCACCGCCACCG------------------TCACCCGGCCGGACTCTTCCATTCATCGGAAAACTCAAACCCTTTTATCTTTTATCAATCTTGGTACTCATATTAGCAATTTCATTCAGTATTAGCAAAACAAATCAGTTCAAAAGACTCTTTTTTCTCAGATCAAATTTACTGAATCCAACAGTTCAGAAGCAAATTTCAAGAAACCCCATTTACACAGCCCCTTATTGTGTTCTATGGATGGCTCCATTTCTTTCAGGAGGTGGGTACAGTTCAGAAGCTTGGTCATATATTTTAGCTTTACATAATTACTCAATGAATAAAAATCCAGTCTTTAATTTGAAAATTGAGCAACATGGGGATCTTGAAAATGTTGAATTTTGGGAGGGTTTACCTTTAGATATGAGGAATTTGGCTGTTGAGCTTTACCATAGAGAATGTAAGTTGAATGAGACTGTTGTTGTTTGTCATAGTGAACCTGGTGCTTGGTATCCTCCACTTTTTGATACACTTCCATGTCCACCTATTAATTATGGTCATTTTAAAGCTGTAGTTGGAAGGACTATGTTTGAGACTGATAGAGTTAATGATGAGCATGTTAAAAGGTGTAATCTTTTGGATTTTGTTTGGGTTCCTACTGATTTTCATGTGAAAACTTTTACTGAAAGTGGGGTTGATCCATTGAAAGTTGTCAAGATTGTTCAGCCTGTTGATCTTGAATTTTTTGATCCAGTCAAGTATGAGGGATTGGATTTAGGGTCATTAGGGAATTTAGTGATGGGGTCATTTTCAAATGGAGAAAAGTTTGTATTCTTGAGTATTTTCAAGTGGGAATATAGGAAAGGATGGGATGTTTTGTTGAGGTCTTACTTGAAGGAGTTTACGAAAGGTGATGATGTTGTTTTGTATCTGTTAACGAATCCGTATCATTCTGATAAGGATTTTGGTAACAAGATTGTTGAATATGTGGAGAATTCGGATTTGGAAGAACCGAAAGATGGTTGGGCTAGAGTATATGTAATCGACGAACACATAGCTCAGGTTGATATGCCTAGGCTATACAAGGCTGCTAATGCATTTGTTTTGCCATCTAGAGGTGAAGGCTGGGGTAGGCCTATTGTCGAGGCAATGGCAATGACTCTGCCAGTGATTGCTACGAATTGGTCAGGACCAACTGAATTCATGACAGAAGATAATAGCTACCCATTGCCTGTCGATAGGATGAGTGAAGTCACAGAAGGTCCATTTAAGGGACATTTATGGGCTGAACCTTCGGTTAATAAGCTGCAAACGCTACTGAGGCATGTAATGAGAAATCAGGAGGAAGCTAAGGCCAGAGGTAAGCAGGCAAGGGATGATATGATGAGTAGGTTTTCTCCTGAGGTTGTTGCTGGCATTGTTAGTGATCATATTGAACGCATTATTTATCATACACAG
>Sogal11g006560
ATGCATTCCGCCGAAAGACTAGATTCCGGCCACCCACCGCCGCCG------------------TCACCCGGCCGGACTCTTCCATTCATCGGAAAACTCAAACCCTTTTATCTTTTATCAATCTTGGTACTCATATTAGCAATTTCATTCAGTATTAGCAAAACAAATCAGTTCAAAAGACTCTTTTTTCTCAGATCAAATTTACTGAATCCAACAGTTCAGAAGCAAATTTCAGGAAACCCCATTTACACTGCCCCTTATTGTGTTCTATGGATGGCTCCATTTCTTTCAGGAGGTGGGTACAGTTCAGAAGCTTGGTCATATATTTTAGCTTTACATAATTACTCAATGAATAAAAATCCAGTCTTTAATTTGAAAATTGAGCAACATGGGGATCTTGAAAATGTTGAATTTTGGGAGGGTTTACCTTTAGATATGAGGAATTTGGCTGTTGAGCTTTACCATAGAGAATGTAAGTTGAATGAGACTGTTGTTGTTTGTCATAGTGAACCTGGTGCTTGGTATCCTCCACTTTTTGATACACTTCCATGTCCACCTATTGGTTATGGTAATTTTAAAGCTGTAGTTGGAAGGACTATGTTTGAGACTGATAGAGTTAATGATGAGCATGTTAAAAGGTGTAAACTTTTGGATTTTGTTTGGGTTCCTACTGATTTTCATGTGAAAACTTTTACTGAAAGTGGGGTTGATCCATTGAAAGTTGTCAAGATTGTTCAGCCTGTTGATCTTGATTTTTTTGATCCAGTTAAGTATGAGGGATTGGATTTAGGGTCATTAGGGAATTTAGTGATGGGGTCATTTTCAAATGGAAAAAAGTTTGTATTCTTGAGTATTTTCAAGTGGGAATATAGGAAAGGATGGGATGTTTTATTGAGGTCTTACTTGAAGGAGTTTTCGGGAGGTGATGATGTTGTTTTTTATCTGTTAACGAATCCGTATCATTCTGATAAGGATTTTGGTAACAAGATTGTTGAATATGTGGAGAATTCGGATTTGGAAGAACCGAAAGATGGTTGGGCTAGAGTATATGTAATCGACGAACACATAGCTCAGGTTGATATGCCTAGGCTATACAAGGCTGCTAATGCATTTGTTTTGCCATCTAGAGGTGAAGGTTGGGGTAGGCCTATTGTCGAGGCAATGGCAATGACTCTGCCAGTGATTGCTACGAATTGGTCAGGACCAACTGAATTCATGACAGAAGATAATAGCTACCCATTGCCTGTCGATAGGATGAGTGAAGTCACAGACGGTCCATTTAAGGGGCATTTATGGGCTGAACCTTCGGTTAATAAGCTTCAAATGCTTATGAGACATGTAATGAGAAATCACGAGGAAGCTAAAGCCAGAGGTAAGGAGGCAAGAAATGATATGATGAGCAGGTTTTCTCCTGAGGTTGTTGCTGGCATAGTTAGTGATCATATTGAACGCATTATTTATCATACACAG
>Sopim11g006560
ATGCATTCCGCCGAAAGACTAGATTCCGGCCACNNNNNNNNACCG------------------TCACCCGGCCGGACTCTTCCATTCATCGGAAAACTCAAACCCTTTTATCTTTTATCAATCTTGGTACTCATATTAGCAATTTCATTCAGTATTAGCAAAACAAATCAGTTCAAAAGACTCTTTTTTCTCAGATCAAATTTACTGAATCCAACAGTTCAGAAGCAAATTTCAGGAAACCCCATTTACACTGCCCCTTATTGTGTTCTATGGATGGCTCCATTTCTTTCAGGAGGTGGGTACAGTTCAGAAGCTTGGTCATATATTTTAGCTTTACATAATTACTCAATGAATAAAAATCCAGTCTTTAATTTGAAAATTGAGCAACATGGGGATCTTGAAAATGTTGAATTTTGGGAGGGTTTACCTTTAGATATGAGGAATTTGGCTGTTGAGCTTTACCATAGAGAATGTAAGTTGAATGAGACTGTTGTTGTTTGTCATAGTGAACCTGGTGCTTGGTATCCTCCACTTTTTGATACACTTCCATGTCCACCTATTGGTTATGGTAATTTTAAAGCTGTAGTTGGAAGGACTATGTTTGAGACTGATAGAGTTAATGATGAGCATGTTAAAAGGTGTAATCTTTTGGATTTTGTTTGGGTTCCTACTGATTTTCATGTGAAAACTTTTACTGAAAGTGGGGTTGATCCATTGAAAGTTGTCAAGATTGTTCAGCCTGTTGATCTTGATTTTTTTGATCCAGTTAAGTATGAGGGATTGGATTTAGGGTCATTAGGGAATTTAGTGATGGGGTCATTTTCAAATGGAGAAAAGTTTGTATTCTTGAGTATTTTCAAGTGGGAATATAGGAAAGGATGGGATGTTTTATTGAGGTCTTACTTGAAGGAGTTTTCGGGAGGTGATGATGTTGTTTTTTATCTGTTAACGAATCCGTATCATTCTGATAAGGATTTTGGTAACAAGATTGTTGAATATGTGGAGAATTCGGATTTGGAAGAACCGAAAGATGGTTGGGCTAGAGTATATGTAATCGACGAACACATACCTCAGGTTGATATGCCTAGGCTATACAAGGCTGCTAATGCATTTGTTTTGCCATCTAGAGGTGAAGGTTGGGGTAGGCCTATTGTCGAGGCAATGGCAATGACTCTGCCAGTGATTGCTACGAATTGGTCAGGACCAACTGAATTCATGACAGAAGATAATAGCTACCCATTGCCTGTCGATAGGATGAGTGAAGTCACAGACGGTCCATTTAAGGGGCATTTATGGGCTGAACCTTCGGTTAATAAGCTTCAAATGCTTATGAGACATGTAATGAGAAATCACGAGGAAGCTAAAGCCAGAGGTAAGGAGGCAAGAAATGATATGATGAGCAGGTTTTCTCCTGAGGTTGTTGCTGGCATAGTTAGTGATCATATTGAACGCATTATTTATCATACACAG
>Soper11g006560
NNNNNNNNCGCCGAAAGACTAGATTCCGGCCACCCACCGCNNNCN------------------NCACCCGGCCGAACTCTTCCATTCATCGGAAAACTCAAACCCTTTTATCTTTTATCAATCTTGGTACTCATATTAGCAATTTCATTCAGTATTAGCAAAACAAATCAGTTCAAAAAACTCTTTTTTCTCAGATCAAATTTACTGAATCCAACAGTTCAGAAGCAAATTTCAAGAAACCCCATTTACACAGCCCCTTATTGTGTTCTATGGATGGCTCCATTTCTTTCAGGAGGTGGGTACAGTTCAGAAGCTTGGTCATATATTTTAGCTTTACATNNTTACTCAATGAATAAAAATCCAGTCTTTAATTTGAAAATTGAGCAACATGGGGATCTTGAAAATGTTGAATTTTGGGAGGGTTTACCTTTAGATATGAGGAATTTGGCTGTTGAGCTTTACCATAGAGAATGTAAGTTGAATGAGACTGTTGTTGTTTGTCATAGTGAACCTGGTGCTTGGTATCCTCCACTTTTTGATACACTTCCATGTCCACCTATTGGTTATGGTNATTTTAAAGCTGTAGTTGGAAGGACTATGTTTGAGACTGATAGAGTTAANGATGAGCATGTTAAAAGGTGNAATCTTTTGGATTTTGTTTGGGTTCCTACTGATTTTCATGTGAAAACTTTTACTGAAAGTGGGGTTGATCCATTGAAAGTTGTCAAGATTGTTCAGCCTGTTGATCTTGATTTTTTTGATCCAGTTAAGTATGAGGGATTGGATTTAGGGTCATTAGGGAATTTAGTGATGGGGTCATTTTCAAATGGAGAAAAGTTTGTATTCTTGAGTATTTTCAAGTGGGAATATAGGAAAGGATGGGATGTTTTGCTGAGGTCTTACTTGAAGGAGTTTTCGGGAGGTGATGATGTTGTTTTGTATCTGTTAACGAATCCGTATCATTCTGATAAGGATTTTGGTAACAAGATTGTTGAATATGTGGAGAATTCGGATTTGGAAGAACCGAAAGATGGTTGGGCTAGAGTATATGTAATCGACGAACACATAGCTCAGGTTGATATGCCTAGGCTATATAAGGCTGCTAATGCATTTGTTTTGCCATCTAGAGGTGAAGGTTGGGGTAGGCCTATTGTGGAGGCAATGGCAATGACTTTGCCAGTGATTGCTACGAATTGGTCAGGNCCAACTGAATTCATGACAGAAGATAATAGCTACCCATTGCCTGTCGATAGGATGAGTGAAGTCACAGAAGGTCCATTTAAGGGNCATTTATGGGCTGAACCTTCNGTTAATAAGCTGCAAACGCTAATGAGACATGTAATGAGAAATCANGAGGAAGCTAAAGCCAGAGGTAAGCAGGCAAGAAATGATATGATGAGCAGGTTTTCTCCTGAGGTTGTTGCTGGCATAGTTAGTGATCATATTGAACGCATTATTTATCATACA---
>Sotub11g006560
ATGCATTCCGCCGAAAGACTAGATTCCGGCCACCTCCCGCCGCCACCTCCGCCACCGCCGCCGTCACCCGGACGGAATATTCCTTTCATCGGAAAACTCAAACCCTTTTATCTTCTATCAATCTTGGTACTCCTATCAGCAATTTCATTCAGTATTAGCAAAACAGATCAGTTCAAGAAATTCTTTTTTCTCAGATCAAATTTGCTGAATCCAACAGTTCAGAAACAAATTTCAAGAAATCCCATTTACACAGCCCCTTATTGTGTTCTATGGATGGCTCCATTTCTTTCAGGAGGTGGGTACAGCTCAGAAGCTTGGTCATACATTTTAGCTTTACATGATTACTCAATGAATAAAAATCCAATCTTTAATTTGAAAATTGAGCAACATGGGGATCTTGAAAATCTTGAATTTTGGGAGGGTTTACCTTTAGATATGAGAAATTTGGCTATTGAGCTTTACCATAGAGAATGTAAGTTGAATGAGACTGTTGTTGTTTGTCATAGTGAACCTGGTGCTTGGTATCCTCCACTTTTTGATACACTTCCATGTCCACCTATTGGTTATGGTCATTTTAAGGCTGTAGTTGGAAGGACCATGTTTGAGACTGATAGAGTTAATGATGAACATGTAAAAAGGTGTAATCTTTTGGATTTTGTTTGGGTTCCTACTGATTTTCATGTGAAAACCTTTACTGAAAGTGGGGTTGATCCATTGAAAATTGTCAAGATTGTTCAGCCTGTTGATCTTGATTTTTTTGATCCAGTTAAGTATGAGGCATTGGATTTAGGGTCACTAGGGAATTCAGTGATGGGGTCATTTTCAAATGGAGAAAAGTTTGTATTCTTGAGTATTTTCAAGTGGGAATATAGGAAAGGGTGGGATAGTTTGTTGAGGTCTTACTTGAAGGAGTTTTCGGGAGGTGATGATGTGGTTTTGTATCTGTTAACGAATCCGTATCATTCTGATAGGGATTTTGGTAACAAGATTGTTGAATATGTGGAGAAATTGGATTTGGAAGAACCGAAAGATGGTTGGGCTAGAGTATATGTAATCGACGAACACATAGCTCAGGTTGATATGCCTAGGCTATACAAGGCTGCTAATGCATTTGTTTTGCCATCTAGAGGTGAAGGTTGGGGTAGGCCTATTGTGGAGGCAATGGCAATGACTTTGCCAGTGATTGCTACAAATTGGTCAGGACCAACTGAATTCATGACAGAAGATAATAGCTACCCATTGCCTGTCGATAGCATGAGTGAAGTCACAGAAGGTCCATTTAAGGGACATTTATGGGCTGAACCTTCGGTTAATAAGCTGCAAATGCTAATGAGGCATGTAATGGGAAATCATGAGGAAGCCAAGGCTAGAGGTAAGCAGGCAAGGGATGATATGATGAGTAGGTTTTCTCCTAAGGTTGTTGCTGGCATAGTTAGTGATCATATTGAACACATTATTGATCATACACAA
