# Supplementary material for: Comparative genomics and phylogenetic discordance of cultivated tomato and close wild relatives
Source: PeerJ. 2015 Feb 26;3:e793. doi: 10.7717/peerj.793 (PMC4358695; doi:10.7717/peerj.793)
Supplement: File S2 [file peerj-03-793-s014.zip › pos_sel/Solyc11g010910.fas]

>Solyp11g010910
ATGGCAGAAAAAGGCATGAAAAGAAGACAATCGCCAGACCCAGTCTCAGTGCTACGAGGTCACCGCGCTTCTGTTGCTGACATTTGTTTTCATCCTTCTAAAACCATATTGTTTTCTGGGTCAACTGATGGAGAATTGCGGATTTGGGACACAGTACAGCATCGTACAGTTTCTTCTTCTTGGGTGCACAGTGCAGCACATGGGGTTATTTGTGTTGCAGCGAGTCCTGTTCTTGGGGATAACAAAGTTATCAGCCAGGGCAGGGATGGTAGCGTCAAATGTTGGGAGTTTGGAGAAGGAGGTTTGTCCAGGACACCATTACTTACAATAAAGACAAACGCTTATCATTTCTGCAAACTATCAATTGCAAAGTCACCAAGTGAGACATTGGAGACTGATGATCTGGAGATAAACAAAATTGTTGATGACATACAAAGGGGAGAACAAGGAGATCCACTCACTGATTCCACCATATCCAAAGGTAAGGAGCTTAGTGAAGGACCAAAATATGTTGCTATAGCAGGGGAACAATCTTCTGTGGTTGAGATTTGGGATGTCAATACTGCAGAAAGAATTGCAGAGCTGCCTCATAGCTCTGGTAGCCTCTCAAATCAGACTCCGAACCAAAGAGGAATGTGCATGGCAGTTCAAGCGTTCTTACCTTCTGAATCTCAGGGGCACCTAAGTGTTATGGCAGGGTACGAGGATGGATCCATTGCTTGGTGGGACTTGCGTAATCCCGGAGTCCCATTGACTTCTGTCAAGCTTCATTCAGAACCAGTTTTAAGCTTATGCATAGATGGAGCATGCAAAGGTGGTCTCTCTGGTGCCGCTGATGAGAAAATTTTGATGTTTGCATTGGACCATTCTATGGGTTCTTGTTTGATAAGAAAAGAAATTGTTTTGGAGAGACCTGGCATCTCTGGAACCTCAATCCGTCCAGATGGAAAAATCGCTGCAACTGCTGGTTGGGATCAACGGGTTAGGATTTACAATTATCGCAAAGGAAAGCCTCTGGCTATTCTGAAATATCATAACACCACGTGCAACGCTGTTTCATTCTCTAATGATAACAAATTATTGGCCTCTGCATCTGAAGATACAACAGTGGCTCTCTGGGAACTTTATCCCCCTAGAACA
>Sogal11g010910
ATGGCAGAAAAAGGCATGAAAAGAAGACAATCGCCAGACCCAGTCTCAGTGCTACGAGGTCACCGCGCTTCTGTTGCTGACATTTGTTTTCATCCTTCTAAAACCATATTGTTTTCTGGGTCAACTGATGGAGAATTGCGGATTTGGGACACAGTACAGCATCGTACAGTTTCTTCTTCTTGGGTGCACAGTGCAGCACATGGGGTTATTTGTGTTGCAGCGAGTCCTGTTCTTGGGGATAACAAAGTTATCAGCCAGGGCAGGGATGGTAGCGTCAAATGTTGGGAGTTTGGAGAAGGAGGTTTGTCCAGGACACCATTACTTACAATAAAGACAAACGCTTATCATTTCTGCAAACTATCAATTGCAAAGTCACCAAGTGAGACATTGGAGACTGATGATCTGGAGATAAACAAAATTGTTGATGACATACAAAGGGGAGAACAAGGAGATCCACTCACTGATTCCACCATATCCAAAGGTAAGGAGCTTAGTGAAGGACCAAAATATGTTGCTATAGCAGGGGAACAATCTTCTGTGGTTGAGATTTGGGATGTCAATACTGCAGAAAGAATTGCAGAGCTGCCTCATAGCTCTGGTAGCCTCTCAAATCAGACTCCGAACCAAAGAGGAATGTGCATGGCAGTTCAAGCGTTCTTACCTTCTGAATCTCAGGGGCACCTAAGTGTTATGGCAGGGTACGAGGATGGATCCATTGCTTGGTGGGACTTGCGTAATCCCGGAGTCCCATTGACTTCCGTCAAGCTTCATTCAGAACCAGTTTTAAGCTTATGCATAGATGGAGCATGCAAAGGTGGTCTCTCTGGTGCCGCTGATGAGAAAATTTTGATGTTTGCATTGGACCATTCTATGGGTTCTTGTTTGATAAGAAAAGAAATTGTTTTGGAGAGACCTGGCATCTCTGGAACCTCAATCCGTCCAGATGGAAAAATCGCTGCAACTGCTGGTTGGGATCAACGGGTTAGGATTTACAATTATCGCAAAGGAAAGCCTCTGGCTATTCTGAAATATCATAACACCACGTGCAACGCTGTTTCATTCTCTGCTGATAACAAATTATTGGCCTCTGCATCTGAAGATACAACAGTGGCTCTCTGGGAACTTTATCCCCCTAGAACA
>Sopim11g010910
ATGGCAGAAAAACGCATGAAAAGAAGACAATCGCCAGACCCAGTCTCAGTGCTACGAGGTCACCGCGCTTCTGTTGCTGACATTTGTTTTCATCCTTCTAAAACCATATTGTTTTCTGGGTCAACTGATGGAGAATTGCGGATTTGGGACACAGTACAGCATCGTACAGTTTCTTCTTCTTGGGTGCATAGTGCAGCACATGGGGTTATTTGTGTTGCAGCGAGTCCTGTTCTTGGGGATAACAAAGTTATCAGCCAGGGCAGGGATGGTAGCGTCAAATGTTGGGAGTTTGGAGAAGGAGGTTTGTCCAGGACACCATTATTTACAATAAAGACAAACGCTTATCATTTCTGCAAACTATCAATTGCAAAGTCACCAAGTGAGACATTGGAGACTGATGATCTGGAGATAAACAAAATTGTTGATGACATGCAAAGGGGAGAACAAGGAGATCCACTCACTGATTCCACCATATCCAAAGGTAAGGAGCTTAGTGAAGGACCAAAATATGTTGCTATAGCAGGGGAACAATCTTCTGTGGTTGAGATTTGGGATGTCAATACTGCAGAAAGAATTGCAGAGCTGCCTCATAGCTCTGGTAGCCTCTCAAATCAGACTCCGAACCAAAGAGGAATGTGCATGGCAGTTCAAGCGTTCTTACCTTCTGAATCTCAGGGGCACCTAAGTGTTATGGCAGGGTACGAGGATGGATCCATTGCTTGGTGGGACTTGCGTAATCCCGGAGTCCCATTGACTTCCGTCAAGCTTCATTCAGAACCAGTTTTAAGCTTATGCATAGATGGAGCATGCAAAGGTGGTCTCTCTGGTGCTGCTGATGAGAAAATTTTGATGTTTGCATTGGACCATTCTATGGGTTCTTGTTTGATAAGAAAAGAAATTGTTTTTGAGCGACCTGGCATCTCTGGAACCTCAATCCGTCCAGATGGAAAAATCGCTGCAACTGCTGGTTGGGATCAACGGGTTAGGATTTACAATTATCGCAAAGGAAAGCCTCTGGCTATTCTGAAATATCATAACACCACGTGCAACGCTGTTTCATTCTCTGCTGATAACAAATTATTGGCCTCTGCATCTGAAGATACAACAGTGGCTCTCTGGGAACTTTATCCCCCTAGAACA
>Soper11g010910
NTGGCAGAAAAAGGCATGAATAGAAGACAATCGCCAGACCCAGTCTCAGTGCTACGAGGTCACCGCGCTTCTGTTGCTGACATTTGTTTTCATCCTTCTAAAACCATATTGTTTTCTGGGTCAACTGATGGAGAATTGCGGATTTGGGACACAGTACAGCATCGTACAGTTTCTTCTTCTTGGGTGCATAGTGCAGCACATGGGGTTATTTGTGTTGCAGCGAGTCCTGTTCTTGGGGATAACAAAGTTATCAGCCAGGGCAGGGATGGTAGCGTCAAATGTTGGGAGTTTGGAGAAGGAGGTTTGTNCAGGACACCATTACTTACAATAAAGACAAACGCTTATCATTTCTGCAAACTATCAATTGCAAAGTCACCAAGTGAGACATTGGAGACTGNTGATCTGGAGATAAACAAAATTGTTGATGACATGCAAAGGGGAGAACAAGGAGATCCACTCACNGATTCCACCATATCCAAAGGTAAGGAGCTTAGTGAAGGACCAAAATATGTTGCTATAGCAGGGGAACAATCTTCTGTGGTTGAGATTTGGGATGTCAATACTGCAGAAAGAATTGCAGAGCTGCCTCATAGCTCTGGTANCCTCTCAAATCAGACTCCGAACCAAAGAGGAATGTGCATGGCAGTTCAAGCGTTCTTACCTTCTGAATCTCAGGGGCACCTAAGTGTTATGGCAGGGTACGAGGATGGATCCATTGCTTGGTGGGACTTACGTAATCCCGGAGTCCCATTGACTTCCGTCAAGCTTCATTCAGAACCAGTTTTAAGCTTATGCATAGATGGAGCATGCAAAGGTGGTCTCTCTGGTGCTGCTGATGAGAAAATTTTGATGTTTGCATTGGACCATTCTATGGGTTCTTGTTTGATAAGAAAAGAAATTGTTTTGGAGNGACCTGGCATCTCTGGAANCTCAATCCGTCCAGATGGAAAAATCGCTGCAACTGCTGGTTGGGATCAACGGGTTAGGATTTACAATTATCGCAAAGGAAAGCCTCTGGCTATTCTGAAATATCATAACACCACGTGCAACGCTGTTTCATTCTCTGCTGATAACAAATTATTGGCCTCTGCATCTGAAGATACAACAGTGGCTCTCTGGGAACTTTATCCCCCNAGA---
>Sotub11g010910
ATGGCAGAACAAGGAATGAACAGAAGACCATCGCCAGACCCAGTCTCAGTGCTACGAGGTCACCGCGCTTCGGTAGCTGACATTTGTTTTCATCCTTCTAAAACCATATTGTTTTCTGGGTCAACTGATGGAGAATTGCGGATTTGGGACACAGTACAGCACCGTACAGTTTCTTCTTCTTGGGTGCATAGTGCAGCACATGGGGTAATTTGTGTTGCAGCGAGTCCTGTTCTAGGGGATAACAAAGTTATCAGCCAGGGCAGGGATGGTAGCGTCAAATGTTGGGAGTTTGGAGAAGGAGGTTTGTCCAGGACACCGTTACTTACAATAAAGACAAACGCTTATCATTTCTGCAAACTATCAATTGCAAAGTCACCAAGTGAGGCATTGGAGACTGATGATCTGGAGATAAACAAAATTGTTGATGACATGCAAAGGGGAGAACAAGGAGATCAACCCACTGATTCCACCATATCCAAAGGTAAGGAGCTTAGTGAAGGACCAAAATATGTTGCTATAGCAGGGGAACAATCTTCTGTGGTTGAGATTTGGGATGTCAATACTGCAGAAAGAATTGTAGAGCTGCCTCATAGCTCTGGTAGCCTCTCAAATCAGACTCCGAACCAAAGAGGGATGTGCATGGCAGTTCAAGCGTTCTTACCTTCTGAATCTCAGGGGCACCTAAGTGTTATGGCAGGGTATGAGGATGGATCCATTGCTTGGTGGGACTTGCGTAATCCCGGAGCCCCATTGACTGCAGTCAAGCTTCATTCAGAACCAGTTTTAAGCTTATGCATAGATGGAGAATGCAAAGGTGGTCTCTCTGGAGCTGCTGATGAGAAAATTTTGATGTTTGCATTGGACCATTCTATGGGTTCTTGTTTGATAAGAAAAGAAATTGTATTGGAGAGACCTGGCATCTCTGGAACCTCAATCCGTCCAGATGGAAAAATCGCTGCAACTGCTGGTTGGGATCAACGGGTTAGGATTTACAATTATCGCAAAGGAAAGCCTCTGGCTATTTTGAAATATCATAACGCCACGTGCAACGCCGTTTCATTCTCTGCTGATAACAAATTATTGGCCTCTGCATCTGAAGATACAACAGTGGCTCTCTGGGAACTTTATCCTCCTAGAACA
