# Supplementary material for: Comparative genomics and phylogenetic discordance of cultivated tomato and close wild relatives
Source: PeerJ. 2015 Feb 26;3:e793. doi: 10.7717/peerj.793 (PMC4358695; doi:10.7717/peerj.793)
Supplement: File S2 [file peerj-03-793-s014.zip › pos_sel/Solyc12g009940.fas]

>Solyp12g009940
ATGGCTACCAATTCATCAACCAACATTCTTGAGCTCAATGAAGTAATTGTAGCTGTAATTCCATGGCCAGAACATGGTCATCTCAATCAACTCTTCCATATAGCTAACTTCATCTCTTCTCACAATATCCCCTTACACTTCATCTCTCTCACTGATCGAAATCAAGATCTAAAAACCCGCGTTCAAAATACCTCAAAAATTCATTTTAATGACCTTTTAGCACCCCCTCTGATCCCAATTTCAGAACCCAGAGAGGATTTTGCTGATGAGTTTGCATTTTTGGAGTTTTTGGATAAATTGGGGGAACCCATTTGTGAAATTTGTGTTGAAATCTCGAAGAAGGCGAAGAAATTGGTGGTTGTTTTTGATTCTTTGATGACTGATGTGATTAAGGAAGTGTATTCGATATCAAATGTTGAGTGTTACTCTTTTCATGCGATTTCAGCTTTTTGTATGTATTCTACATTTCAACAGGTTGCTGATGAAGTTGAAGACGGAGTCGCACGCCAACTGTTCGATGAAATGCCTGAAGTCGGGGATTGTTTTGGACCCGATATTTTTGAGTTTGTGAAAAAGGAAAGGGAATGTAATCGTAATTGTGGAGAGTTAATGAATTCTTGTAGGGAATTAGAAGGGGAGTACTTGGATTTACTTGTTAATGTTAGGAAGAAGCCATTGTTTGCTCTTGGTCCATTTCATTTGTTGCAAGAATTACCCGAGTCAATGAGCAATAGGGATCGCCACGAGTGTCTTGAGTTTCTCGATGAGCAAGATTTTGATTCAGTAATGTTTGTTTCGTTTGGAACGACTACTACATTGTCACGAGAGCAAGTGAATGAGCTTGCGCTTGGTTTGGAGAGGAGTAACCATAAGTTCATTTGGGTGATAAGAGAAGCGGATAAAAAGATGGAGACGGAGAAATGTGGAGGTAAAGGTTCGAACTTTGAATTGCCAGAAGGGTTCGAAGAAAGAGTGGGAGGAAGAGGAATGGTGGTGAGGAATTGGGTGCCTCAACTGGAAATCTTGGGACATAAATCTACGGGAGGGTTCTTGAGTCACTGTGGATGGAATTCTTGTATGGAGAGCGTTAGCATGGGAGTTCCTATAGCAACTTGGCCAATTCAAGTGGACCAACCGTATAACGCTGTTTTTGTAACCAACGTGCTGAAGATTGGGATCCCGGTTAGGAGTTGGTCTCGTAGGGAAGAATTGGTAACAGCAACAACTATTGAGAAAGCTGTTAGGACTTTGATGGGTTCACCGGAAGGGGAAGAAATTCGACAGAGGGCAATCGGGTTGAGCAATAAGATCAAGAACTCTATTAGTCATGGAGGACTTGCACATAAGGAAAGGGAATCTTTCATTTCTTGTATTACCAAA
>Sogal12g009940
ATGGCTACCAATTCATCAACCAACATTCTTGAGCTCAATGAAGTAACTGTAGCTGTAATTCCATGGCCAGAACATGGTCATCTCAATCAACTCTTCCATATTGCTAACTTCATCTCTTCTCACAATATCCCCTTACACTTCATCTCTCTCGCTGATCGAAATCAAGATCTAAAAAATCGCGTTCAAAATACCTCAAAAATTCATTTTAATGACCTTTTAGCACCCCCTCTGAACCCAATTTCAGAACCCAGAGAGGATTTTGCTGATGAGTTTGCATTTTTGGAGTTTTTGGATAAATTGGGGGAACCCATTTGTGAAATTTGTGTTGAAATCTCGAAGAAGGCGAAGAAATTGGTGGTTGTTTTTGATTCTTTGATGACTGATGTGATTAAGGAAGTGTATTCGATATCAAATGTTGAGTGTTACTCTTTTCATGCGATTTCAGCTTTTTGTATGTATTCTACATTTCAACAGGTTGCTGATGAAGTTGAAGACGGAGTCGCACGCCAACTGTTCGATGAAATGCCTGAAGTCGGGGATTGTTTTGGACCCGATATTTTTGAGTTTGTGAAAAAGGAAAGGGAATGTAATCGTAATTGTGGAGAGTTAATGAATTCTTGTAGGGAATTAGAAGGGGAGTACTTGGATTTACTTGTTAATGTTAGGAAGAAGCCATTGTTTGCTCTTGGTCCATTTCATTTGTTGCAAGAATTACCCGAGTCATCGAGCAATAGGGATCGCCACGAGTGTCTTGAGTTTCTCGATGAGCAAGATTTTGATTCAGTAATGTTTGTTTCGTTTGGAACGACTACTACATTGTCACGAGAGCAAGTGAATGAGCTTGCGCTTGGTTTGGAGAGGAGTAACCATAAGTTCATTTGGGTGATAAGAGAAGCGGATAAAAAGATGGAGACGGAGAAATGTGGAGGTAAAGGTTCGAACTTTGAATTGCCAGAAGGGTTCGAAGAAAGAGTGGGAGGAAGAGGAATGGTGGTGAGGAATTGGGTGCCTCAACTGGAAATCTTGGGACATAAATCTACGGGAGGGTTCTTGAGTCACTGTGGATGGAATTCTTGTATGGAGAGCGTTAGCATGGGAGTTCCTATAGCAACTTGGCCAATTCAAGTGGACCAACCGTATAACGCTGTTTTTGTAACCAACGTGCTGAAGATTGGGATCCCGGTTAGGAGTTGGTCTCGTAGGGAAGAATTGGTAACAGCAACAACTATTGAGAAAGCTGTTAGGACTTTGATGGGTTCACCGGAAGGGGAAGAAATTCGACAGAGGGCAATCGGGTTGAGCAATAAGATCAAGAACTCTATTAGTCATGGAGGACTTGCACATAAGGAAAGGGAATCTTTCATTTCTTGTATTACCAAA
>Sopim12g009940
ATGGCTACCAATTCATCAACCAACATTCTTGAGCTCAATGAAGTAATTGTAGCTGTAATTCCATGGCCAGAACATGGTCATCTCAATCAACTCTTCCATATAGCTAACTTCATCTCTTCTCACAATATCCCCTTACACTTCATCTCTCTCACTGATCGAAATCAAGATCTAAAAACCCGCGTTCAAAATACCTCAAAAATTCATTTTAATGACCTTTTAGCACCCCCTCTGATCCCAATTTCAGAACCCAGAGAGGATTTTGCTGATGAGTTTGCATTTTTGGAGTTTTTGGATAAATTGGGGGAACCCATTTGTGAAATTTGTGTTGAAATCTCGAAGAAGGCGAAGAAATTGGTGGTTGTTTTTGATTCTTTGATGACTGATGTGATTAAGGAAGTGTATTCGATATCAAATGTTGAGTGTTACTCTTTTCATGCGATTTCAGCTTTTTGTATGTATTCTACATTTCAACAGGTTGCTGATGAAGTTGAAGACGGAGTCGCACGCCAACTGTTCGATGAAATGCCTGAAGTCGGGGATTGTTTTGGACCCGATATTTTTGAGTTTGTGAAAAAGGAAAGGGAATGTAATCGTAATTGTGGAGAGTTAATGAATTCTTGTAGGGAATTAGAAGGGGAGTACTTGGATTTACTTGTTAATGTTAGGAAGAAGCCATTGTTTGCTCTTGGTCCATTTCATTTGTTGCAAGAATTACCCGAGTCATCGAGCAATAGGGATCGCCACGAGTGTCTTGAGTTTCTCGATGAGCAAGATTTTGATTCAGTAATGTTTGTTTCGTTTGGAACGACTACTACATTGTCACGAGAGCAAGTGAATGAGCTTGCGCTTGGTTTGGAGAGGAGTAACCATAAGTTCATTTGGGTGATAAGAGAAGCGGATAAAAAGATGGAGACGGAGAAATGTGGAGGTAAAGGTTCGAACTTTGAATTGCCAGAAGGGTTCGAAGAAAGAGTGGGAGGAAGAGGAATGGTGGTGAGGAATTGGGTGCCTCAACTGGAAATCTTGGGACATAAATCTACGGGAGGGTTCTTGAGTCACTGTGGATGGAATTCTTGTATGGAGAGCGTTAGCATGGGAGTTCCTATAGCAACTTGGCCAATTCAAGTGGACCAACCGTATAATGCTGTTTTTGTAACCAACGTGCTGAAGATTGGGATCCCGGTTAGGAGTTGGTCTCGTAGGGAAGAATTGGTAACAGCAACAACTATTGAGAAAGCTGTTAGGACTTTGATGGGTTCACCGGAAGGGGAAGAAATTCGACAGAGGGCAATCGGGTTGAGCAATAAGATCAAGAACTCTATTAGTCATGGAGGACTTGCACATAAGGAAAGGGAATCTTTCATTTCTTGTATTACCAAA
>Soper12g009940
ATGGCTACCAATTCATCAACCAACATTCTTGAGCTCAATGAAGTAATTGTNGCTGTAATTCCATGGCCAGAACATGGTCATCTCAATCAACTCTTCCATATNGCTAACTTCATCTCTTCTCACANTATCCCCTTACACTTCATCTCTCTCACTGATCGAAATCAAGATCTNAAAAANCGCGTTCAAAATACCTCAAAAATTCATTTTAATGACCTTTTAGCACCCCCTCTGATCCCAATTTCAGAACCCAGAGAGGATTTTGCTGANGAGTTTGCATTTTTGGAGTTTTTGGATAAATTGGGGGAACCCATTTNTGAAATTTGTGTTGAAATCTCGAAGAAGGCGAAGAAATTGGTGGTTGTTTTTGATTCTTTGATGACTGATGTGATTAANGAAGTGTATTCGATATCAAATGTTGAGTGTTACTCTTTTCATGCGATTTCANCTTTTTGTATGTATTCTACATTTCAACAGGTTGCTGATGAAGTTGAAGACGGAGTCGCACGCCAACTGTTCGATGAAATGCCTGAAGTCNGGGATTGTTTTGGACCCGATATTTTTGAGTTTNTGAAAAAGGAAAGGGAATGTAATCGTAATTGTGGAGAGTTAATGAATTCTTGTAGGGAATTAGAAGGGGAGTACTTGGATTTACTTGTTAATGTTAGGAAGAAGCCATTGTTTGCTCTTGGTCCATTTCATATGTTGCAAGAATTACCTGAGTCATCGAGCAATAGGGATCGCCACGAGTGTCTTGAGTTTCTCGATGAGCAAGATTTTGATTCAGTAATGTTTGTTTCGTTTGGAACGACTACTACATTGTCANGAGAGCAANTGAATGAGCTTGCGCTTGGTTTGGANAGGAGTAACCATAAGTTCATTTGGGTGATAAGAGAAGCGGATAAGAAGATGGAGACGGAGAAATGTGGAGGTAAAGATTCGAACTTTGAATTGCCAGAAGGGTTCGAAGAAAGAGTGGGAGGAAGAGGAATGGTGGTGAGGAATTGGGTGCCTCAATTGGAAATCTTGGGACATAAATCTACGGGAGGGTTCTTGAGTCACTGTGGATGGAATTCTTGTATGGAGAGCGTTAGCATGGGAGTTCCTATAGCAACTTGGCCAATTCAAGTGGACCAACCGTATAACGCTGTTTTTGTAACCAACGTGCTGAAGATTGGGATCCCGGTTAGGAGTTGGTCTCGTAGGGAAGAATTGGTAACAGCAACAACTATTGAGAAAGCTGTTAGGACTTTGATGGGTACACCGGAAGGAGAAGACATTCGACAGAGGGCAATCGAGTTGAGCAATAAGATCAAGAACTCTATTAGTCATGGAGGACTTGCACATAAGGAAAGGGAATCTTTCATTTCTTGTATTACC---
>Sotub12g009940
ATGGCTACCAATTCATCAACCAACATTGTTGAGCTCAATGAAGTAATTGTAGCTGTAATTCCATGGCCAGAACATGGTCATCTCAATCAACTCTTCCATATTGCTAACTTCATCTCTTCTCACAATATCCCTCTTCACTTCATCTCACTCACTGATCGAAATCAAGATCTAAAAAATCGCGTTCAAAATACCTCAAAAATCCATTTTAATGACCTTTTAGCACCCCCTCTGACCCAAATGTCAGAACCCAGAGAGGATTTTGCTGATGAGTTTGCATTTTTGGAGTTTTTGGATAAATTGGGGGAACCCATTTGCGAAATTTGTGTTGAAATCTCGAAGCAGGCGAAGAAATTGGTGGTTGTTTTTGATTCTTTGATGACGGATGTGATTAAGGGAGTATATGCGATATCAAATGTTGAGTGTTACTCTTTTCATGCGATTTCAGCTTTTTGTATGTATTCTACATTTCAACAGGTTGTTGGTGAAGTTGAAGACGGAGTTGCACGCCAAGTGTTCGATGAAATGCCTGAAGTGGGGGATTGTTTTGGACCCGATATTTTTGAGTTTGTGCAAAAGGAAAGGGAATGTAATCTTAATTGTGGAGAGTTTATGAATTCTTGTAGGGAATTAGAAGGGGAGTACTTGGATTTACTTGTCAATGTTAGGAAGAAGCCATTGTTTGCTCTTGGTCCATTTCATATGTTGCAAGAATTACCCGAGTCATCGGGCAATAGGGATCGCCACGAGTGTCTTGAGTTTCTCGACGAGCAAGATTTTGATTCAGTAATGTTTGTTTCGTTTGGAACGACTACTACATTGTCGCGAGAGCAAGTGAATGAGCTTGCGCTTGGTTTGGAAAGGAGCAACCATAAGTTCATTTGGGTGATAAGAGAAGCGGATAAAAAGATGGAGACGGAGAAATGTGGAGGGAAAGATTGGAACTTTGAATTGCCAGAAGGGTTTGAAGAAAGAATGGAAGGAAGAGGAATGGTGGTGAGGAATTGGGTGCCTCAATTGGAAATCTTGGGACATAAATCTACGGGAGGGTTCTTGAGTCACTGTGGATGGAATTCTTGTATGGAGAGCGTTAGCATGGGAGTTCCGATAGCAACTTGGCCAATTCAAGTGGACCAACCATATAACGCTGTTTTTGTAACCAACGTGCTGAAGATTGGAATCCCGGTTAGGAGTTGGGCTCGTAGGGAAGAATTGGTAACAGCAACAACTATTGAGAAAGCTGTCAGGACTTTGATGGGTACACCGGAAGGAGAAGAAATTCGACAGAGGGCAATCGAGTTGAGCAATAAGATCAAGAACTCTGTTAGCCATGGAGGACTTGCACAGAAGGAAAGGGAATCTTTCATTACTTGTATTACCAAA
