# Supplementary material for: Comparative genomics and phylogenetic discordance of cultivated tomato and close wild relatives
Source: PeerJ. 2015 Feb 26;3:e793. doi: 10.7717/peerj.793 (PMC4358695; doi:10.7717/peerj.793)
Supplement: File S3 [file peerj-03-793-s015.csv]

Alignment	Group	Chromosome	Start	End	PosteriorProb	Topology
1	group1	SL2.40ch01	13024	113023	1.000000	(2,((5,4),3),1);
1	group2	SL2.40ch01	113024	213023	1.000000	(2,((5,4),3),1);
1	group3	SL2.40ch01	213024	294304	1.000000	(2,((5,4),3),1);
2	group1	SL2.40ch01	294305	394304	1.000000	(2,((5,4),3),1);
2	group2	SL2.40ch01	394305	462043	1.000000	(2,((5,4),3),1);
3	group1	SL2.40ch01	462044	562043	1.000000	(2,(4,(5,3)),1);
3	group2	SL2.40ch01	562044	662043	1.000000	(2,((5,4),3),1);
3	group3	SL2.40ch01	662044	762043	1.000000	(2,((5,4),3),1);
3	group4	SL2.40ch01	762044	807268	1.000000	(2,((5,4),3),1);
4	group1	SL2.40ch01	807269	907268	0.980429	(2,((5,4),3),1);
4	group1	SL2.40ch01	807269	907268	0.019571	(2,(4,(5,3)),1);
4	group2	SL2.40ch01	907269	1007268	1.000000	(2,((5,4),3),1);
4	group3	SL2.40ch01	1007269	1107268	0.979804	(2,((5,4),3),1);
4	group3	SL2.40ch01	1007269	1107268	0.020196	(2,(4,(5,3)),1);
4	group4	SL2.40ch01	1107269	1207268	1.000000	(2,((5,4),3),1);
4	group5	SL2.40ch01	1207269	1307268	1.000000	(2,((5,4),3),1);
4	group6	SL2.40ch01	1307269	1407268	0.982303	(2,((5,4),3),1);
4	group6	SL2.40ch01	1307269	1407268	0.017697	(2,(4,(5,3)),1);
4	group7	SL2.40ch01	1407269	1507268	0.981470	(2,((5,4),3),1);
4	group7	SL2.40ch01	1407269	1507268	0.018530	(2,(4,(5,3)),1);
4	group8	SL2.40ch01	1507269	1607268	1.000000	(2,((5,4),3),1);
4	group9	SL2.40ch01	1607269	1707268	0.983344	(2,((5,4),3),1);
4	group9	SL2.40ch01	1607269	1707268	0.016656	(2,(4,(5,3)),1);
4	group10	SL2.40ch01	1707269	1807268	0.979388	(2,((5,4),3),1);
4	group10	SL2.40ch01	1707269	1807268	0.020612	(2,(4,(5,3)),1);
4	group11	SL2.40ch01	1807269	1875440	1.000000	(2,((5,4),3),1);
5	group1	SL2.40ch01	1875441	1903771	0.318343	(((5,4),2),3,1);
5	group1	SL2.40ch01	1875441	1903771	0.313138	((5,4),(2,3),1);
5	group1	SL2.40ch01	1875441	1903771	0.310639	(2,((5,4),3),1);
5	group1	SL2.40ch01	1875441	1903771	0.006038	((5,(4,2)),3,1);
5	group1	SL2.40ch01	1875441	1903771	0.006038	(5,((4,2),3),1);
5	group1	SL2.40ch01	1875441	1903771	0.005621	(2,(4,(5,3)),1);
5	group1	SL2.40ch01	1875441	1903771	0.005413	(5,(2,(4,3)),1);
5	group1	SL2.40ch01	1875441	1903771	0.005205	(4,((5,2),3),1);
5	group1	SL2.40ch01	1875441	1903771	0.004997	(4,(5,(2,3)),1);
5	group1	SL2.40ch01	1875441	1903771	0.004997	(5,(4,(2,3)),1);
5	group1	SL2.40ch01	1875441	1903771	0.004789	((4,2),(5,3),1);
5	group1	SL2.40ch01	1875441	1903771	0.004164	(4,(2,(5,3)),1);
5	group1	SL2.40ch01	1875441	1903771	0.004164	((4,(5,2)),3,1);
5	group1	SL2.40ch01	1875441	1903771	0.003748	((5,2),(4,3),1);
5	group1	SL2.40ch01	1875441	1903771	0.002707	(2,(5,(4,3)),1);
6	group1	SL2.40ch01	1903772	2003771	1.000000	(2,((5,4),3),1);
6	group2	SL2.40ch01	2003772	2103771	1.000000	(2,((5,4),3),1);
6	group3	SL2.40ch01	2103772	2203771	1.000000	(2,((5,4),3),1);
6	group4	SL2.40ch01	2203772	2303771	1.000000	(2,((5,4),3),1);
6	group5	SL2.40ch01	2303772	2403771	1.000000	(2,((5,4),3),1);
6	group6	SL2.40ch01	2403772	2503771	1.000000	(2,((5,4),3),1);
6	group7	SL2.40ch01	2503772	2603771	1.000000	(2,((5,4),3),1);
6	group8	SL2.40ch01	2603772	2676913	1.000000	(2,((5,4),3),1);
7	group1	SL2.40ch01	2676509	2776508	0.914220	(2,((5,4),3),1);
7	group1	SL2.40ch01	2676509	2776508	0.085780	(2,(4,(5,3)),1);
7	group2	SL2.40ch01	2776509	2835509	1.000000	(2,((5,4),3),1);
8	group1	SL2.40ch01	2831546	2931545	0.997710	(2,((5,4),3),1);
8	group1	SL2.40ch01	2831546	2931545	0.002082	(2,(5,(4,3)),1);
8	group1	SL2.40ch01	2831546	2931545	0.000208	(5,(2,(4,3)),1);
8	group2	SL2.40ch01	2931546	3031545	0.710806	(2,((5,4),3),1);
8	group2	SL2.40ch01	2931546	3031545	0.164689	(2,(4,(5,3)),1);
8	group2	SL2.40ch01	2931546	3031545	0.124089	(2,(5,(4,3)),1);
8	group2	SL2.40ch01	2931546	3031545	0.000416	(5,(2,(4,3)),1);
8	group3	SL2.40ch01	3031546	3131545	0.610452	(2,((5,4),3),1);
8	group3	SL2.40ch01	3031546	3131545	0.218613	(2,(5,(4,3)),1);
8	group3	SL2.40ch01	3031546	3131545	0.170518	(2,(4,(5,3)),1);
8	group3	SL2.40ch01	3031546	3131545	0.000208	((5,2),(4,3),1);
8	group3	SL2.40ch01	3031546	3131545	0.000208	(5,(2,(4,3)),1);
8	group4	SL2.40ch01	3131546	3231545	0.931293	(2,((5,4),3),1);
8	group4	SL2.40ch01	3131546	3231545	0.038518	(2,(4,(5,3)),1);
8	group4	SL2.40ch01	3131546	3231545	0.030189	(2,(5,(4,3)),1);
8	group5	SL2.40ch01	3231546	3331545	0.867791	(2,((5,4),3),1);
8	group5	SL2.40ch01	3231546	3331545	0.070581	(2,(4,(5,3)),1);
8	group5	SL2.40ch01	3231546	3331545	0.059754	(2,(5,(4,3)),1);
8	group5	SL2.40ch01	3231546	3331545	0.001041	((5,2),(4,3),1);
8	group5	SL2.40ch01	3231546	3331545	0.000833	(5,(2,(4,3)),1);
8	group6	SL2.40ch01	3331546	3431545	0.965022	(2,((5,4),3),1);
8	group6	SL2.40ch01	3331546	3431545	0.019571	(2,(4,(5,3)),1);
8	group6	SL2.40ch01	3331546	3431545	0.010410	(2,(5,(4,3)),1);
8	group6	SL2.40ch01	3331546	3431545	0.004997	(5,(2,(4,3)),1);
8	group7	SL2.40ch01	3431546	3531545	0.999584	(2,((5,4),3),1);
8	group7	SL2.40ch01	3431546	3531545	0.000208	(2,(4,(5,3)),1);
8	group7	SL2.40ch01	3431546	3531545	0.000208	(2,(5,(4,3)),1);
8	group8	SL2.40ch01	3531546	3631545	0.419321	(2,((5,4),3),1);
8	group8	SL2.40ch01	3531546	3631545	0.363939	(2,(4,(5,3)),1);
8	group8	SL2.40ch01	3531546	3631545	0.166354	(2,(5,(4,3)),1);
8	group8	SL2.40ch01	3531546	3631545	0.031230	(5,(2,(4,3)),1);
8	group8	SL2.40ch01	3531546	3631545	0.019155	((5,2),(4,3),1);
8	group9	SL2.40ch01	3631546	3731545	0.509473	(2,((5,4),3),1);
8	group9	SL2.40ch01	3631546	3731545	0.263169	(2,(4,(5,3)),1);
8	group9	SL2.40ch01	3631546	3731545	0.199667	(2,(5,(4,3)),1);
8	group9	SL2.40ch01	3631546	3731545	0.023319	(5,(2,(4,3)),1);
8	group9	SL2.40ch01	3631546	3731545	0.004372	((5,2),(4,3),1);
8	group10	SL2.40ch01	3731546	3831545	0.559026	(2,(4,(5,3)),1);
8	group10	SL2.40ch01	3731546	3831545	0.302519	(2,((5,4),3),1);
8	group10	SL2.40ch01	3731546	3831545	0.134707	(2,(5,(4,3)),1);
8	group10	SL2.40ch01	3731546	3831545	0.002707	((5,2),(4,3),1);
8	group10	SL2.40ch01	3731546	3831545	0.001041	(5,(2,(4,3)),1);
8	group11	SL2.40ch01	3831546	3931545	0.537372	(2,((5,4),3),1);
8	group11	SL2.40ch01	3831546	3931545	0.188632	(2,(4,(5,3)),1);
8	group11	SL2.40ch01	3831546	3931545	0.154279	(2,(5,(4,3)),1);
8	group11	SL2.40ch01	3831546	3931545	0.081616	(5,(2,(4,3)),1);
8	group11	SL2.40ch01	3831546	3931545	0.038101	((5,2),(4,3),1);
8	group12	SL2.40ch01	3931546	4031545	0.486987	(2,(4,(5,3)),1);
8	group12	SL2.40ch01	3931546	4031545	0.318551	(2,((5,4),3),1);
8	group12	SL2.40ch01	3931546	4031545	0.128045	(2,(5,(4,3)),1);
8	group12	SL2.40ch01	3931546	4031545	0.041641	(5,(2,(4,3)),1);
8	group12	SL2.40ch01	3931546	4031545	0.024776	((5,2),(4,3),1);
8	group13	SL2.40ch01	4031546	4131545	0.361857	(2,((5,4),3),1);
8	group13	SL2.40ch01	4031546	4131545	0.186134	(2,(4,(5,3)),1);
8	group13	SL2.40ch01	4031546	4131545	0.185717	(5,(2,(4,3)),1);
8	group13	SL2.40ch01	4031546	4131545	0.155320	((5,2),(4,3),1);
8	group13	SL2.40ch01	4031546	4131545	0.110972	(2,(5,(4,3)),1);
8	group14	SL2.40ch01	4131546	4231545	0.853425	(2,((5,4),3),1);
8	group14	SL2.40ch01	4131546	4231545	0.076619	(2,(4,(5,3)),1);
8	group14	SL2.40ch01	4131546	4231545	0.056215	(2,(5,(4,3)),1);
8	group14	SL2.40ch01	4131546	4231545	0.007704	(5,(2,(4,3)),1);
8	group14	SL2.40ch01	4131546	4231545	0.006038	((5,2),(4,3),1);
8	group15	SL2.40ch01	4231546	4331545	0.396002	(2,(4,(5,3)),1);
8	group15	SL2.40ch01	4231546	4331545	0.321258	(2,((5,4),3),1);
8	group15	SL2.40ch01	4231546	4331545	0.213408	(2,(5,(4,3)),1);
8	group15	SL2.40ch01	4231546	4331545	0.042265	(5,(2,(4,3)),1);
8	group15	SL2.40ch01	4231546	4331545	0.027066	((5,2),(4,3),1);
8	group16	SL2.40ch01	4331546	4431545	0.585467	(2,((5,4),3),1);
8	group16	SL2.40ch01	4331546	4431545	0.362690	(2,(4,(5,3)),1);
8	group16	SL2.40ch01	4331546	4431545	0.051843	(2,(5,(4,3)),1);
8	group17	SL2.40ch01	4431546	4531545	0.930460	(2,((5,4),3),1);
8	group17	SL2.40ch01	4431546	4531545	0.046429	(2,(4,(5,3)),1);
8	group17	SL2.40ch01	4431546	4531545	0.023111	(2,(5,(4,3)),1);
8	group18	SL2.40ch01	4531546	4631545	0.390589	(2,((5,4),3),1);
8	group18	SL2.40ch01	4531546	4631545	0.313762	(2,(5,(4,3)),1);
8	group18	SL2.40ch01	4531546	4631545	0.275036	(2,(4,(5,3)),1);
8	group18	SL2.40ch01	4531546	4631545	0.011659	((5,2),(4,3),1);
8	group18	SL2.40ch01	4531546	4631545	0.008953	(5,(2,(4,3)),1);
8	group19	SL2.40ch01	4631546	4731545	0.365188	(2,(4,(5,3)),1);
8	group19	SL2.40ch01	4631546	4731545	0.262544	(2,((5,4),3),1);
8	group19	SL2.40ch01	4631546	4731545	0.257964	(2,(5,(4,3)),1);
8	group19	SL2.40ch01	4631546	4731545	0.066625	(5,(2,(4,3)),1);
8	group19	SL2.40ch01	4631546	4731545	0.047679	((5,2),(4,3),1);
8	group20	SL2.40ch01	4731546	4831545	0.713096	(2,((5,4),3),1);
8	group20	SL2.40ch01	4731546	4831545	0.171351	(2,(4,(5,3)),1);
8	group20	SL2.40ch01	4731546	4831545	0.105975	(2,(5,(4,3)),1);
8	group20	SL2.40ch01	4731546	4831545	0.008536	(5,(2,(4,3)),1);
8	group20	SL2.40ch01	4731546	4831545	0.001041	((5,2),(4,3),1);
8	group21	SL2.40ch01	4831546	4931545	0.990631	(2,((5,4),3),1);
8	group21	SL2.40ch01	4831546	4931545	0.005205	(2,(5,(4,3)),1);
8	group21	SL2.40ch01	4831546	4931545	0.003956	(2,(4,(5,3)),1);
8	group21	SL2.40ch01	4831546	4931545	0.000208	(5,(2,(4,3)),1);
8	group22	SL2.40ch01	4931546	5031545	0.399334	(2,((5,4),3),1);
8	group22	SL2.40ch01	4931546	5031545	0.320841	(2,(4,(5,3)),1);
8	group22	SL2.40ch01	4931546	5031545	0.270664	(2,(5,(4,3)),1);
8	group22	SL2.40ch01	4931546	5031545	0.006871	(5,(2,(4,3)),1);
8	group22	SL2.40ch01	4931546	5031545	0.002290	((5,2),(4,3),1);
8	group23	SL2.40ch01	5031546	5131545	0.356652	(2,((5,4),3),1);
8	group23	SL2.40ch01	5031546	5131545	0.310223	(2,(5,(4,3)),1);
8	group23	SL2.40ch01	5031546	5131545	0.272746	(2,(4,(5,3)),1);
8	group23	SL2.40ch01	5031546	5131545	0.030398	((5,2),(4,3),1);
8	group23	SL2.40ch01	5031546	5131545	0.029981	(5,(2,(4,3)),1);
8	group24	SL2.40ch01	5131546	5231545	0.557985	(2,((5,4),3),1);
8	group24	SL2.40ch01	5131546	5231545	0.213200	(2,(5,(4,3)),1);
8	group24	SL2.40ch01	5131546	5231545	0.173017	(2,(4,(5,3)),1);
8	group24	SL2.40ch01	5131546	5231545	0.033937	(5,(2,(4,3)),1);
8	group24	SL2.40ch01	5131546	5231545	0.021861	((5,2),(4,3),1);
8	group25	SL2.40ch01	5231546	5331545	0.366854	(2,((5,4),3),1);
8	group25	SL2.40ch01	5231546	5331545	0.285863	(2,(5,(4,3)),1);
8	group25	SL2.40ch01	5231546	5331545	0.193004	(2,(4,(5,3)),1);
8	group25	SL2.40ch01	5231546	5331545	0.104726	(5,(2,(4,3)),1);
8	group25	SL2.40ch01	5231546	5331545	0.049552	((5,2),(4,3),1);
8	group26	SL2.40ch01	5331546	5431545	0.978347	(2,((5,4),3),1);
8	group26	SL2.40ch01	5331546	5431545	0.018738	(2,(4,(5,3)),1);
8	group26	SL2.40ch01	5331546	5431545	0.002498	(2,(5,(4,3)),1);
8	group26	SL2.40ch01	5331546	5431545	0.000208	((5,2),(4,3),1);
8	group26	SL2.40ch01	5331546	5431545	0.000208	(5,(2,(4,3)),1);
8	group27	SL2.40ch01	5431546	5531545	0.337706	(2,(5,(4,3)),1);
8	group27	SL2.40ch01	5431546	5531545	0.290652	(2,((5,4),3),1);
8	group27	SL2.40ch01	5431546	5531545	0.250260	(2,(4,(5,3)),1);
8	group27	SL2.40ch01	5431546	5531545	0.072663	(5,(2,(4,3)),1);
8	group27	SL2.40ch01	5431546	5531545	0.048720	((5,2),(4,3),1);
8	group28	SL2.40ch01	5531546	5631545	0.990214	(2,((5,4),3),1);
8	group28	SL2.40ch01	5531546	5631545	0.007912	(2,(4,(5,3)),1);
8	group28	SL2.40ch01	5531546	5631545	0.001874	(2,(5,(4,3)),1);
8	group29	SL2.40ch01	5631546	5731545	0.988549	(2,((5,4),3),1);
8	group29	SL2.40ch01	5631546	5731545	0.010618	(2,(4,(5,3)),1);
8	group29	SL2.40ch01	5631546	5731545	0.000833	(2,(5,(4,3)),1);
8	group30	SL2.40ch01	5731546	5831545	0.476785	(2,((5,4),3),1);
8	group30	SL2.40ch01	5731546	5831545	0.253383	(2,(5,(4,3)),1);
8	group30	SL2.40ch01	5731546	5831545	0.219863	(2,(4,(5,3)),1);
8	group30	SL2.40ch01	5731546	5831545	0.038726	(5,(2,(4,3)),1);
8	group30	SL2.40ch01	5731546	5831545	0.011243	((5,2),(4,3),1);
8	group31	SL2.40ch01	5831546	5931545	0.412034	(2,((5,4),3),1);
8	group31	SL2.40ch01	5831546	5931545	0.226733	(2,(4,(5,3)),1);
8	group31	SL2.40ch01	5831546	5931545	0.195295	(2,(5,(4,3)),1);
8	group31	SL2.40ch01	5831546	5931545	0.100562	(5,(2,(4,3)),1);
8	group31	SL2.40ch01	5831546	5931545	0.065376	((5,2),(4,3),1);
8	group32	SL2.40ch01	5931546	6031545	0.332917	(5,(2,(4,3)),1);
8	group32	SL2.40ch01	5931546	6031545	0.304393	(2,((5,4),3),1);
8	group32	SL2.40ch01	5931546	6031545	0.189465	((5,2),(4,3),1);
8	group32	SL2.40ch01	5931546	6031545	0.141786	(2,(4,(5,3)),1);
8	group32	SL2.40ch01	5931546	6031545	0.031439	(2,(5,(4,3)),1);
8	group33	SL2.40ch01	6031546	6131545	0.302103	(5,((4,2),3),1);
8	group33	SL2.40ch01	6031546	6131545	0.262336	(((5,4),2),3,1);
8	group33	SL2.40ch01	6031546	6131545	0.219863	((4,(5,2)),3,1);
8	group33	SL2.40ch01	6031546	6131545	0.189465	((4,2),(5,3),1);
8	group33	SL2.40ch01	6031546	6131545	0.026234	((5,(4,2)),3,1);
8	group34	SL2.40ch01	6131546	6231545	0.677077	(2,(4,(5,3)),1);
8	group34	SL2.40ch01	6131546	6231545	0.164689	(2,(5,(4,3)),1);
8	group34	SL2.40ch01	6131546	6231545	0.112846	(2,((5,4),3),1);
8	group34	SL2.40ch01	6131546	6231545	0.023527	(5,(2,(4,3)),1);
8	group34	SL2.40ch01	6131546	6231545	0.021861	((5,2),(4,3),1);
8	group35	SL2.40ch01	6231546	6331545	0.887987	(2,((5,4),3),1);
8	group35	SL2.40ch01	6231546	6331545	0.053716	(2,(5,(4,3)),1);
8	group35	SL2.40ch01	6231546	6331545	0.039767	(2,(4,(5,3)),1);
8	group35	SL2.40ch01	6231546	6331545	0.015823	(5,(2,(4,3)),1);
8	group35	SL2.40ch01	6231546	6331545	0.002707	((5,2),(4,3),1);
8	group36	SL2.40ch01	6331546	6431545	0.438060	(2,((5,4),3),1);
8	group36	SL2.40ch01	6331546	6431545	0.252759	(2,(5,(4,3)),1);
8	group36	SL2.40ch01	6331546	6431545	0.239642	(2,(4,(5,3)),1);
8	group36	SL2.40ch01	6331546	6431545	0.048720	(5,(2,(4,3)),1);
8	group36	SL2.40ch01	6331546	6431545	0.020820	((5,2),(4,3),1);
8	group37	SL2.40ch01	6431546	6531545	0.835936	(2,((5,4),3),1);
8	group37	SL2.40ch01	6431546	6531545	0.069956	(2,(5,(4,3)),1);
8	group37	SL2.40ch01	6431546	6531545	0.068915	(2,(4,(5,3)),1);
8	group37	SL2.40ch01	6431546	6531545	0.014366	(5,(2,(4,3)),1);
8	group37	SL2.40ch01	6431546	6531545	0.010827	((5,2),(4,3),1);
8	group38	SL2.40ch01	6531546	6631545	0.501353	(2,((5,4),3),1);
8	group38	SL2.40ch01	6531546	6631545	0.252342	(2,(5,(4,3)),1);
8	group38	SL2.40ch01	6531546	6631545	0.138663	(5,(2,(4,3)),1);
8	group38	SL2.40ch01	6531546	6631545	0.056839	(2,(4,(5,3)),1);
8	group38	SL2.40ch01	6531546	6631545	0.050802	((5,2),(4,3),1);
8	group39	SL2.40ch01	6631546	6731545	0.321466	(2,((5,4),3),1);
8	group39	SL2.40ch01	6631546	6731545	0.321258	(2,(5,(4,3)),1);
8	group39	SL2.40ch01	6631546	6731545	0.276494	(2,(4,(5,3)),1);
8	group39	SL2.40ch01	6631546	6731545	0.054341	(5,(2,(4,3)),1);
8	group39	SL2.40ch01	6631546	6731545	0.026442	((5,2),(4,3),1);
8	group40	SL2.40ch01	6731546	6831545	0.687071	(2,((5,4),3),1);
8	group40	SL2.40ch01	6731546	6831545	0.173225	(2,(5,(4,3)),1);
8	group40	SL2.40ch01	6731546	6831545	0.113887	(2,(4,(5,3)),1);
8	group40	SL2.40ch01	6731546	6831545	0.016240	(5,(2,(4,3)),1);
8	group40	SL2.40ch01	6731546	6831545	0.009577	((5,2),(4,3),1);
8	group41	SL2.40ch01	6831546	6931545	0.976889	(2,((5,4),3),1);
8	group41	SL2.40ch01	6831546	6931545	0.010202	(2,(4,(5,3)),1);
8	group41	SL2.40ch01	6831546	6931545	0.009577	(2,(5,(4,3)),1);
8	group41	SL2.40ch01	6831546	6931545	0.002082	(5,(2,(4,3)),1);
8	group41	SL2.40ch01	6831546	6931545	0.001249	((5,2),(4,3),1);
8	group42	SL2.40ch01	6931546	7031545	0.360400	(2,((5,4),3),1);
8	group42	SL2.40ch01	6931546	7031545	0.341037	(2,(5,(4,3)),1);
8	group42	SL2.40ch01	6931546	7031545	0.166146	(2,(4,(5,3)),1);
8	group42	SL2.40ch01	6931546	7031545	0.098064	(5,(2,(4,3)),1);
8	group42	SL2.40ch01	6931546	7031545	0.034354	((5,2),(4,3),1);
8	group43	SL2.40ch01	7031546	7131545	0.336456	(2,(5,(4,3)),1);
8	group43	SL2.40ch01	7031546	7131545	0.331668	(2,((5,4),3),1);
8	group43	SL2.40ch01	7031546	7131545	0.224443	(2,(4,(5,3)),1);
8	group43	SL2.40ch01	7031546	7131545	0.072038	(5,(2,(4,3)),1);
8	group43	SL2.40ch01	7031546	7131545	0.035395	((5,2),(4,3),1);
8	group44	SL2.40ch01	7131546	7231545	0.927962	(2,((5,4),3),1);
8	group44	SL2.40ch01	7131546	7231545	0.038934	(2,(5,(4,3)),1);
8	group44	SL2.40ch01	7131546	7231545	0.020820	(2,(4,(5,3)),1);
8	group44	SL2.40ch01	7131546	7231545	0.006871	((5,2),(4,3),1);
8	group44	SL2.40ch01	7131546	7231545	0.005413	(5,(2,(4,3)),1);
8	group45	SL2.40ch01	7231546	7331545	0.339163	(2,((5,4),3),1);
8	group45	SL2.40ch01	7231546	7331545	0.338538	(2,(5,(4,3)),1);
8	group45	SL2.40ch01	7231546	7331545	0.242765	(2,(4,(5,3)),1);
8	group45	SL2.40ch01	7231546	7331545	0.054341	(5,(2,(4,3)),1);
8	group45	SL2.40ch01	7231546	7331545	0.025193	((5,2),(4,3),1);
8	group46	SL2.40ch01	7331546	7431545	0.385176	(2,((5,4),3),1);
8	group46	SL2.40ch01	7331546	7431545	0.356236	(2,(5,(4,3)),1);
8	group46	SL2.40ch01	7331546	7431545	0.251093	(2,(4,(5,3)),1);
8	group46	SL2.40ch01	7331546	7431545	0.004164	(5,(2,(4,3)),1);
8	group46	SL2.40ch01	7331546	7431545	0.003331	((5,2),(4,3),1);
8	group47	SL2.40ch01	7431546	7531545	0.525505	(2,(5,(4,3)),1);
8	group47	SL2.40ch01	7431546	7531545	0.176765	(2,((5,4),3),1);
8	group47	SL2.40ch01	7431546	7531545	0.175932	(2,(4,(5,3)),1);
8	group47	SL2.40ch01	7431546	7531545	0.084114	(5,(2,(4,3)),1);
8	group47	SL2.40ch01	7431546	7531545	0.037685	((5,2),(4,3),1);
8	group48	SL2.40ch01	7531546	7631545	0.517593	(2,(5,(4,3)),1);
8	group48	SL2.40ch01	7531546	7631545	0.226733	(5,(2,(4,3)),1);
8	group48	SL2.40ch01	7531546	7631545	0.135124	((5,2),(4,3),1);
8	group48	SL2.40ch01	7531546	7631545	0.110764	(2,((5,4),3),1);
8	group48	SL2.40ch01	7531546	7631545	0.009786	(2,(4,(5,3)),1);
8	group49	SL2.40ch01	7631546	7731545	0.376223	(2,(5,(4,3)),1);
8	group49	SL2.40ch01	7631546	7731545	0.327087	(2,((5,4),3),1);
8	group49	SL2.40ch01	7631546	7731545	0.221945	(2,(4,(5,3)),1);
8	group49	SL2.40ch01	7631546	7731545	0.049969	(5,(2,(4,3)),1);
8	group49	SL2.40ch01	7631546	7731545	0.024776	((5,2),(4,3),1);
8	group50	SL2.40ch01	7731546	7831545	0.633146	(2,(5,(4,3)),1);
8	group50	SL2.40ch01	7731546	7831545	0.219654	(2,((5,4),3),1);
8	group50	SL2.40ch01	7731546	7831545	0.144077	(2,(4,(5,3)),1);
8	group50	SL2.40ch01	7731546	7831545	0.002498	((5,2),(4,3),1);
8	group50	SL2.40ch01	7731546	7831545	0.000625	(5,(2,(4,3)),1);
8	group51	SL2.40ch01	7831546	7931545	0.715178	(2,(5,(4,3)),1);
8	group51	SL2.40ch01	7831546	7931545	0.215699	(2,((5,4),3),1);
8	group51	SL2.40ch01	7831546	7931545	0.062669	(2,(4,(5,3)),1);
8	group51	SL2.40ch01	7831546	7931545	0.003748	((5,2),(4,3),1);
8	group51	SL2.40ch01	7831546	7931545	0.002707	(5,(2,(4,3)),1);
8	group52	SL2.40ch01	7931546	8031545	0.341037	(2,((5,4),3),1);
8	group52	SL2.40ch01	7931546	8031545	0.331043	(2,(5,(4,3)),1);
8	group52	SL2.40ch01	7931546	8031545	0.214241	(2,(4,(5,3)),1);
8	group52	SL2.40ch01	7931546	8031545	0.078701	(5,(2,(4,3)),1);
8	group52	SL2.40ch01	7931546	8031545	0.034978	((5,2),(4,3),1);
8	group53	SL2.40ch01	8031546	8131545	0.828441	(2,((5,4),3),1);
8	group53	SL2.40ch01	8031546	8131545	0.112013	(2,(4,(5,3)),1);
8	group53	SL2.40ch01	8031546	8131545	0.058505	(2,(5,(4,3)),1);
8	group53	SL2.40ch01	8031546	8131545	0.000625	((5,2),(4,3),1);
8	group53	SL2.40ch01	8031546	8131545	0.000416	(5,(2,(4,3)),1);
8	group54	SL2.40ch01	8131546	8231545	0.565688	(2,((5,4),3),1);
8	group54	SL2.40ch01	8131546	8231545	0.220487	(2,(5,(4,3)),1);
8	group54	SL2.40ch01	8131546	8231545	0.127212	(2,(4,(5,3)),1);
8	group54	SL2.40ch01	8131546	8231545	0.070789	(5,(2,(4,3)),1);
8	group54	SL2.40ch01	8131546	8231545	0.015823	((5,2),(4,3),1);
8	group55	SL2.40ch01	8231546	8331545	0.337706	(2,(5,(4,3)),1);
8	group55	SL2.40ch01	8231546	8331545	0.280658	(2,((5,4),3),1);
8	group55	SL2.40ch01	8231546	8331545	0.251718	(2,(4,(5,3)),1);
8	group55	SL2.40ch01	8231546	8331545	0.073496	((5,2),(4,3),1);
8	group55	SL2.40ch01	8231546	8331545	0.056423	(5,(2,(4,3)),1);
8	group56	SL2.40ch01	8331546	8431545	0.338330	(2,((5,4),3),1);
8	group56	SL2.40ch01	8331546	8431545	0.297522	(2,(5,(4,3)),1);
8	group56	SL2.40ch01	8331546	8431545	0.237143	(2,(4,(5,3)),1);
8	group56	SL2.40ch01	8331546	8431545	0.067458	(5,(2,(4,3)),1);
8	group56	SL2.40ch01	8331546	8431545	0.059546	((5,2),(4,3),1);
8	group57	SL2.40ch01	8431546	8531545	0.456173	(2,(4,(5,3)),1);
8	group57	SL2.40ch01	8431546	8531545	0.293150	(2,(5,(4,3)),1);
8	group57	SL2.40ch01	8431546	8531545	0.245263	(2,((5,4),3),1);
8	group57	SL2.40ch01	8431546	8531545	0.003748	(5,(2,(4,3)),1);
8	group57	SL2.40ch01	8431546	8531545	0.001666	((5,2),(4,3),1);
8	group58	SL2.40ch01	8531546	8631545	0.778055	(2,((5,4),3),1);
8	group58	SL2.40ch01	8531546	8631545	0.098897	(2,(5,(4,3)),1);
8	group58	SL2.40ch01	8531546	8631545	0.087654	(2,(4,(5,3)),1);
8	group58	SL2.40ch01	8531546	8631545	0.018738	(5,(2,(4,3)),1);
8	group58	SL2.40ch01	8531546	8631545	0.016656	((5,2),(4,3),1);
8	group59	SL2.40ch01	8631546	8677837	0.779929	(2,((5,4),3),1);
8	group59	SL2.40ch01	8631546	8677837	0.139704	(2,(5,(4,3)),1);
8	group59	SL2.40ch01	8631546	8677837	0.044347	(2,(4,(5,3)),1);
8	group59	SL2.40ch01	8631546	8677837	0.020820	(5,(2,(4,3)),1);
8	group59	SL2.40ch01	8631546	8677837	0.015199	((5,2),(4,3),1);
9	group1	SL2.40ch01	8677838	8777837	1.000000	(2,(4,(5,3)),1);
9	group2	SL2.40ch01	8777838	8877837	0.823652	(2,((5,4),3),1);
9	group2	SL2.40ch01	8777838	8877837	0.155944	(2,(5,(4,3)),1);
9	group2	SL2.40ch01	8777838	8877837	0.020404	(2,(4,(5,3)),1);
9	group3	SL2.40ch01	8877838	8977837	0.992296	(2,(4,(5,3)),1);
9	group3	SL2.40ch01	8877838	8977837	0.005830	(2,((5,4),3),1);
9	group3	SL2.40ch01	8877838	8977837	0.001874	(2,(5,(4,3)),1);
9	group4	SL2.40ch01	8977838	9077837	1.000000	(2,((5,4),3),1);
9	group5	SL2.40ch01	9077838	9177837	0.996877	(2,((5,4),3),1);
9	group5	SL2.40ch01	9077838	9177837	0.003123	(2,(4,(5,3)),1);
9	group6	SL2.40ch01	9177838	9277837	0.950864	(2,(5,(4,3)),1);
9	group6	SL2.40ch01	9177838	9277837	0.047054	(2,((5,4),3),1);
9	group6	SL2.40ch01	9177838	9277837	0.001666	(2,(4,(5,3)),1);
9	group6	SL2.40ch01	9177838	9277837	0.000416	(5,(2,(4,3)),1);
9	group7	SL2.40ch01	9277838	9377837	0.479076	(2,(4,(5,3)),1);
9	group7	SL2.40ch01	9277838	9377837	0.436186	(2,((5,4),3),1);
9	group7	SL2.40ch01	9277838	9377837	0.084531	(2,(5,(4,3)),1);
9	group7	SL2.40ch01	9277838	9377837	0.000208	(5,(2,(4,3)),1);
9	group8	SL2.40ch01	9377838	9477837	0.999584	(2,((5,4),3),1);
9	group8	SL2.40ch01	9377838	9477837	0.000416	(2,(4,(5,3)),1);
9	group9	SL2.40ch01	9477838	9577837	0.463460	(5,(2,(4,3)),1);
9	group9	SL2.40ch01	9477838	9577837	0.315428	(2,(4,(5,3)),1);
9	group9	SL2.40ch01	9477838	9577837	0.122840	(2,(5,(4,3)),1);
9	group9	SL2.40ch01	9477838	9577837	0.075786	(2,((5,4),3),1);
9	group9	SL2.40ch01	9477838	9577837	0.022486	((5,2),(4,3),1);
9	group10	SL2.40ch01	9577838	9677837	0.999375	(2,((5,4),3),1);
9	group10	SL2.40ch01	9577838	9677837	0.000416	((5,2),(4,3),1);
9	group10	SL2.40ch01	9577838	9677837	0.000208	(2,(4,(5,3)),1);
9	group11	SL2.40ch01	9677838	9777837	0.999792	(2,((5,4),3),1);
9	group11	SL2.40ch01	9677838	9777837	0.000208	(2,(5,(4,3)),1);
9	group12	SL2.40ch01	9777838	9877837	0.957110	(2,((5,4),3),1);
9	group12	SL2.40ch01	9777838	9877837	0.033313	(2,(4,(5,3)),1);
9	group12	SL2.40ch01	9777838	9877837	0.009369	(2,(5,(4,3)),1);
9	group12	SL2.40ch01	9777838	9877837	0.000208	(5,(2,(4,3)),1);
9	group13	SL2.40ch01	9877838	9977837	1.000000	(2,((5,4),3),1);
9	group14	SL2.40ch01	9977838	10077837	1.000000	(2,((5,4),3),1);
9	group15	SL2.40ch01	10077838	10177837	0.974599	(2,((5,4),3),1);
9	group15	SL2.40ch01	10077838	10177837	0.013533	(2,(5,(4,3)),1);
9	group15	SL2.40ch01	10077838	10177837	0.010410	(2,(4,(5,3)),1);
9	group15	SL2.40ch01	10077838	10177837	0.000833	((5,2),(4,3),1);
9	group15	SL2.40ch01	10077838	10177837	0.000625	(5,(2,(4,3)),1);
9	group16	SL2.40ch01	10177838	10277837	0.940454	(2,((5,4),3),1);
9	group16	SL2.40ch01	10177838	10277837	0.032480	(2,(5,(4,3)),1);
9	group16	SL2.40ch01	10177838	10277837	0.027066	(2,(4,(5,3)),1);
9	group17	SL2.40ch01	10277838	10377837	0.324381	(2,(5,(4,3)),1);
9	group17	SL2.40ch01	10277838	10377837	0.268166	((5,2),(4,3),1);
9	group17	SL2.40ch01	10277838	10377837	0.260254	(2,((5,4),3),1);
9	group17	SL2.40ch01	10277838	10377837	0.145326	(2,(4,(5,3)),1);
9	group17	SL2.40ch01	10277838	10377837	0.001874	(5,(2,(4,3)),1);
9	group18	SL2.40ch01	10377838	10477837	0.804705	(2,((5,4),3),1);
9	group18	SL2.40ch01	10377838	10477837	0.098480	(2,(5,(4,3)),1);
9	group18	SL2.40ch01	10377838	10477837	0.095565	(2,(4,(5,3)),1);
9	group18	SL2.40ch01	10377838	10477837	0.000625	((5,2),(4,3),1);
9	group18	SL2.40ch01	10377838	10477837	0.000625	(5,(2,(4,3)),1);
9	group19	SL2.40ch01	10477838	10577837	0.662919	(2,((5,4),3),1);
9	group19	SL2.40ch01	10477838	10577837	0.280866	(5,(2,(4,3)),1);
9	group19	SL2.40ch01	10477838	10577837	0.037893	(2,(5,(4,3)),1);
9	group19	SL2.40ch01	10477838	10577837	0.014991	((5,2),(4,3),1);
9	group19	SL2.40ch01	10477838	10577837	0.003331	(2,(4,(5,3)),1);
9	group20	SL2.40ch01	10577838	10677837	0.952738	(2,((5,4),3),1);
9	group20	SL2.40ch01	10577838	10677837	0.040600	(2,(5,(4,3)),1);
9	group20	SL2.40ch01	10577838	10677837	0.005621	(2,(4,(5,3)),1);
9	group20	SL2.40ch01	10577838	10677837	0.001041	(5,(2,(4,3)),1);
9	group21	SL2.40ch01	10677838	10777837	0.853425	(((5,4),2),3,1);
9	group21	SL2.40ch01	10677838	10777837	0.135957	((4,(5,2)),3,1);
9	group21	SL2.40ch01	10677838	10777837	0.010618	((5,(4,2)),3,1);
9	group22	SL2.40ch01	10777838	10877837	0.345617	(5,((4,2),3),1);
9	group22	SL2.40ch01	10777838	10877837	0.239850	((4,(5,2)),3,1);
9	group22	SL2.40ch01	10777838	10877837	0.194670	(((5,4),2),3,1);
9	group22	SL2.40ch01	10777838	10877837	0.110348	((5,(4,2)),3,1);
9	group22	SL2.40ch01	10777838	10877837	0.109515	((4,2),(5,3),1);
9	group23	SL2.40ch01	10877838	10977837	0.978971	(((5,4),2),3,1);
9	group23	SL2.40ch01	10877838	10977837	0.019988	(5,((4,2),3),1);
9	group23	SL2.40ch01	10877838	10977837	0.001041	((5,(4,2)),3,1);
9	group24	SL2.40ch01	10977838	11077837	0.929627	(((5,4),2),3,1);
9	group24	SL2.40ch01	10977838	11077837	0.046429	((4,(5,2)),3,1);
9	group24	SL2.40ch01	10977838	11077837	0.023943	((5,(4,2)),3,1);
9	group25	SL2.40ch01	11077838	11177837	1.000000	(((5,4),2),3,1);
9	group26	SL2.40ch01	11177838	11277837	0.981678	(2,((5,4),3),1);
9	group26	SL2.40ch01	11177838	11277837	0.011451	(2,(4,(5,3)),1);
9	group26	SL2.40ch01	11177838	11277837	0.006871	(2,(5,(4,3)),1);
9	group27	SL2.40ch01	11277838	11377837	1.000000	(2,((5,4),3),1);
9	group28	SL2.40ch01	11377838	11477837	0.351863	(2,(5,(4,3)),1);
9	group28	SL2.40ch01	11377838	11477837	0.323340	(2,((5,4),3),1);
9	group28	SL2.40ch01	11377838	11477837	0.259421	(2,(4,(5,3)),1);
9	group28	SL2.40ch01	11377838	11477837	0.036227	(5,(2,(4,3)),1);
9	group28	SL2.40ch01	11377838	11477837	0.029148	((5,2),(4,3),1);
9	group29	SL2.40ch01	11477838	11577837	0.355611	(2,((5,4),3),1);
9	group29	SL2.40ch01	11477838	11577837	0.351031	(2,(5,(4,3)),1);
9	group29	SL2.40ch01	11477838	11577837	0.285447	(2,(4,(5,3)),1);
9	group29	SL2.40ch01	11477838	11577837	0.004164	((5,2),(4,3),1);
9	group29	SL2.40ch01	11477838	11577837	0.003748	(5,(2,(4,3)),1);
9	group30	SL2.40ch01	11577838	11677837	0.501770	(2,((5,4),3),1);
9	group30	SL2.40ch01	11577838	11677837	0.400999	(2,(4,(5,3)),1);
9	group30	SL2.40ch01	11577838	11677837	0.097231	(2,(5,(4,3)),1);
9	group31	SL2.40ch01	11677838	11777837	0.486363	(2,((5,4),3),1);
9	group31	SL2.40ch01	11677838	11777837	0.332084	(2,(4,(5,3)),1);
9	group31	SL2.40ch01	11677838	11777837	0.181553	(2,(5,(4,3)),1);
9	group32	SL2.40ch01	11777838	11877837	0.777431	(2,((5,4),3),1);
9	group32	SL2.40ch01	11777838	11877837	0.140954	(2,(5,(4,3)),1);
9	group32	SL2.40ch01	11777838	11877837	0.081616	(2,(4,(5,3)),1);
9	group33	SL2.40ch01	11877838	11977837	0.643140	(2,((5,4),3),1);
9	group33	SL2.40ch01	11877838	11977837	0.280242	(2,(5,(4,3)),1);
9	group33	SL2.40ch01	11877838	11977837	0.076619	(2,(4,(5,3)),1);
9	group34	SL2.40ch01	11977838	12077837	1.000000	(2,((5,4),3),1);
9	group35	SL2.40ch01	12077838	12177837	0.997502	(2,((5,4),3),1);
9	group35	SL2.40ch01	12077838	12177837	0.001249	(2,(4,(5,3)),1);
9	group35	SL2.40ch01	12077838	12177837	0.001041	(2,(5,(4,3)),1);
9	group35	SL2.40ch01	12077838	12177837	0.000208	(5,(2,(4,3)),1);
9	group36	SL2.40ch01	12177838	12277837	0.615657	(2,(5,(4,3)),1);
9	group36	SL2.40ch01	12177838	12277837	0.280450	(5,(2,(4,3)),1);
9	group36	SL2.40ch01	12177838	12277837	0.063710	(2,((5,4),3),1);
9	group36	SL2.40ch01	12177838	12277837	0.038309	((5,2),(4,3),1);
9	group36	SL2.40ch01	12177838	12277837	0.001874	(2,(4,(5,3)),1);
9	group37	SL2.40ch01	12277838	12377837	1.000000	(2,((5,4),3),1);
9	group38	SL2.40ch01	12377838	12477837	1.000000	(2,(4,(5,3)),1);
9	group39	SL2.40ch01	12477838	12577837	0.997293	(2,((5,4),3),1);
9	group39	SL2.40ch01	12477838	12577837	0.002707	(2,(5,(4,3)),1);
9	group40	SL2.40ch01	12577838	12677837	0.994379	(2,((5,4),3),1);
9	group40	SL2.40ch01	12577838	12677837	0.005621	(2,(5,(4,3)),1);
9	group41	SL2.40ch01	12677838	12777837	1.000000	(2,((5,4),3),1);
9	group42	SL2.40ch01	12777838	12877837	0.489278	(2,(5,(4,3)),1);
9	group42	SL2.40ch01	12777838	12877837	0.446596	(2,((5,4),3),1);
9	group42	SL2.40ch01	12777838	12877837	0.064127	(2,(4,(5,3)),1);
9	group43	SL2.40ch01	12877838	12977837	0.993546	(2,((5,4),3),1);
9	group43	SL2.40ch01	12877838	12977837	0.006246	(2,(4,(5,3)),1);
9	group43	SL2.40ch01	12877838	12977837	0.000208	(2,(5,(4,3)),1);
9	group44	SL2.40ch01	12977838	13077837	0.998751	(2,((5,4),3),1);
9	group44	SL2.40ch01	12977838	13077837	0.001041	(2,(5,(4,3)),1);
9	group44	SL2.40ch01	12977838	13077837	0.000208	(2,(4,(5,3)),1);
9	group45	SL2.40ch01	13077838	13177837	0.933791	(2,((5,4),3),1);
9	group45	SL2.40ch01	13077838	13177837	0.035603	(2,(4,(5,3)),1);
9	group45	SL2.40ch01	13077838	13177837	0.030606	(2,(5,(4,3)),1);
9	group46	SL2.40ch01	13177838	13277837	1.000000	(2,((5,4),3),1);
9	group47	SL2.40ch01	13277838	13377837	1.000000	(2,((5,4),3),1);
9	group48	SL2.40ch01	13377838	13477837	1.000000	(2,((5,4),3),1);
9	group49	SL2.40ch01	13477838	13577837	1.000000	(2,((5,4),3),1);
9	group50	SL2.40ch01	13577838	13677837	1.000000	(2,((5,4),3),1);
9	group51	SL2.40ch01	13677838	13777837	0.859879	(2,((5,4),3),1);
9	group51	SL2.40ch01	13677838	13777837	0.078909	(2,(5,(4,3)),1);
9	group51	SL2.40ch01	13677838	13777837	0.061212	(2,(4,(5,3)),1);
9	group52	SL2.40ch01	13777838	13877837	1.000000	(2,((5,4),3),1);
9	group53	SL2.40ch01	13877838	13977837	0.581720	(2,((5,4),3),1);
9	group53	SL2.40ch01	13877838	13977837	0.380804	(2,(5,(4,3)),1);
9	group53	SL2.40ch01	13877838	13977837	0.037477	(2,(4,(5,3)),1);
9	group54	SL2.40ch01	13977838	14077837	1.000000	(2,((5,4),3),1);
9	group55	SL2.40ch01	14077838	14177837	0.664376	(2,((5,4),3),1);
9	group55	SL2.40ch01	14077838	14177837	0.308974	(2,(5,(4,3)),1);
9	group55	SL2.40ch01	14077838	14177837	0.026650	(2,(4,(5,3)),1);
9	group56	SL2.40ch01	14177838	14277837	0.563814	(2,((5,4),3),1);
9	group56	SL2.40ch01	14177838	14277837	0.432438	(2,(5,(4,3)),1);
9	group56	SL2.40ch01	14177838	14277837	0.003748	(2,(4,(5,3)),1);
9	group57	SL2.40ch01	14277838	14377837	0.999584	(2,((5,4),3),1);
9	group57	SL2.40ch01	14277838	14377837	0.000416	(2,(5,(4,3)),1);
9	group58	SL2.40ch01	14377838	14477837	0.995628	(2,((5,4),3),1);
9	group58	SL2.40ch01	14377838	14477837	0.002498	(2,(5,(4,3)),1);
9	group58	SL2.40ch01	14377838	14477837	0.001874	(2,(4,(5,3)),1);
9	group59	SL2.40ch01	14477838	14577837	0.999584	(2,((5,4),3),1);
9	group59	SL2.40ch01	14477838	14577837	0.000416	(2,(5,(4,3)),1);
9	group60	SL2.40ch01	14577838	14677837	1.000000	(2,((5,4),3),1);
9	group61	SL2.40ch01	14677838	14777837	0.640641	(2,(5,(4,3)),1);
9	group61	SL2.40ch01	14677838	14777837	0.210285	(2,((5,4),3),1);
9	group61	SL2.40ch01	14677838	14777837	0.141370	(2,(4,(5,3)),1);
9	group61	SL2.40ch01	14677838	14777837	0.005205	(5,(2,(4,3)),1);
9	group61	SL2.40ch01	14677838	14777837	0.002498	((5,2),(4,3),1);
9	group62	SL2.40ch01	14777838	14877837	0.935665	(2,((5,4),3),1);
9	group62	SL2.40ch01	14777838	14877837	0.041849	(2,(5,(4,3)),1);
9	group62	SL2.40ch01	14777838	14877837	0.022486	(2,(4,(5,3)),1);
9	group63	SL2.40ch01	14877838	14977837	0.739746	(2,((5,4),3),1);
9	group63	SL2.40ch01	14877838	14977837	0.159484	(2,(5,(4,3)),1);
9	group63	SL2.40ch01	14877838	14977837	0.061004	(2,(4,(5,3)),1);
9	group63	SL2.40ch01	14877838	14977837	0.031230	(5,(2,(4,3)),1);
9	group63	SL2.40ch01	14877838	14977837	0.008536	((5,2),(4,3),1);
9	group64	SL2.40ch01	14977838	15077837	1.000000	(2,((5,4),3),1);
9	group65	SL2.40ch01	15077838	15177837	0.991880	(2,((5,4),3),1);
9	group65	SL2.40ch01	15077838	15177837	0.006454	(2,(5,(4,3)),1);
9	group65	SL2.40ch01	15077838	15177837	0.001666	(2,(4,(5,3)),1);
9	group66	SL2.40ch01	15177838	15277837	1.000000	(2,((5,4),3),1);
9	group67	SL2.40ch01	15277838	15377837	0.935873	(2,((5,4),3),1);
9	group67	SL2.40ch01	15277838	15377837	0.063294	(2,(5,(4,3)),1);
9	group67	SL2.40ch01	15277838	15377837	0.000833	(5,(2,(4,3)),1);
9	group68	SL2.40ch01	15377838	15477837	1.000000	(2,((5,4),3),1);
9	group69	SL2.40ch01	15477838	15577837	0.963356	(2,((5,4),3),1);
9	group69	SL2.40ch01	15477838	15577837	0.016656	(2,(5,(4,3)),1);
9	group69	SL2.40ch01	15477838	15577837	0.016032	(2,(4,(5,3)),1);
9	group69	SL2.40ch01	15477838	15577837	0.002915	(5,(2,(4,3)),1);
9	group69	SL2.40ch01	15477838	15577837	0.001041	((5,2),(4,3),1);
9	group70	SL2.40ch01	15577838	15677837	1.000000	(2,((5,4),3),1);
9	group71	SL2.40ch01	15677838	15777837	1.000000	(2,((5,4),3),1);
9	group72	SL2.40ch01	15777838	15877837	1.000000	(2,((5,4),3),1);
9	group73	SL2.40ch01	15877838	15977837	0.998543	(2,((5,4),3),1);
9	group73	SL2.40ch01	15877838	15977837	0.001041	(2,(5,(4,3)),1);
9	group73	SL2.40ch01	15877838	15977837	0.000416	(2,(4,(5,3)),1);
9	group74	SL2.40ch01	15977838	16077837	1.000000	(2,((5,4),3),1);
9	group75	SL2.40ch01	16077838	16177837	1.000000	(2,((5,4),3),1);
9	group76	SL2.40ch01	16177838	16277837	1.000000	(2,((5,4),3),1);
9	group77	SL2.40ch01	16277838	16377837	1.000000	(2,((5,4),3),1);
9	group78	SL2.40ch01	16377838	16477837	1.000000	(2,((5,4),3),1);
9	group79	SL2.40ch01	16477838	16577837	0.998543	(2,((5,4),3),1);
9	group79	SL2.40ch01	16477838	16577837	0.000833	(2,(5,(4,3)),1);
9	group79	SL2.40ch01	16477838	16577837	0.000416	(2,(4,(5,3)),1);
9	group79	SL2.40ch01	16477838	16577837	0.000208	(5,(2,(4,3)),1);
9	group80	SL2.40ch01	16577838	16677837	1.000000	(2,((5,4),3),1);
9	group81	SL2.40ch01	16677838	16777837	0.907141	(2,((5,4),3),1);
9	group81	SL2.40ch01	16677838	16777837	0.050802	(2,(5,(4,3)),1);
9	group81	SL2.40ch01	16677838	16777837	0.041849	(2,(4,(5,3)),1);
9	group81	SL2.40ch01	16677838	16777837	0.000208	(5,(2,(4,3)),1);
9	group82	SL2.40ch01	16777838	16821363	1.000000	(2,((5,4),3),1);
10	group1	SL2.40ch01	16817893	16917892	0.813450	(2,((5,4),3),1);
10	group1	SL2.40ch01	16817893	16917892	0.118468	(2,(5,(4,3)),1);
10	group1	SL2.40ch01	16817893	16917892	0.067458	(2,(4,(5,3)),1);
10	group1	SL2.40ch01	16817893	16917892	0.000416	(5,(2,(4,3)),1);
10	group1	SL2.40ch01	16817893	16917892	0.000208	((5,2),(4,3),1);
10	group2	SL2.40ch01	16917893	17017892	0.433687	(2,((5,4),3),1);
10	group2	SL2.40ch01	16917893	17017892	0.326671	(2,(5,(4,3)),1);
10	group2	SL2.40ch01	16917893	17017892	0.148449	(2,(4,(5,3)),1);
10	group2	SL2.40ch01	16917893	17017892	0.053508	(5,(2,(4,3)),1);
10	group2	SL2.40ch01	16917893	17017892	0.037685	((5,2),(4,3),1);
10	group3	SL2.40ch01	17017893	17117892	0.453467	(2,((5,4),3),1);
10	group3	SL2.40ch01	17017893	17117892	0.236519	(2,(5,(4,3)),1);
10	group3	SL2.40ch01	17017893	17117892	0.203831	(2,(4,(5,3)),1);
10	group3	SL2.40ch01	17017893	17117892	0.064543	(5,(2,(4,3)),1);
10	group3	SL2.40ch01	17017893	17117892	0.041641	((5,2),(4,3),1);
10	group4	SL2.40ch01	17117893	17217892	0.461587	(2,((5,4),3),1);
10	group4	SL2.40ch01	17117893	17217892	0.267958	(2,(5,(4,3)),1);
10	group4	SL2.40ch01	17117893	17217892	0.183011	(2,(4,(5,3)),1);
10	group4	SL2.40ch01	17117893	17217892	0.052884	(5,(2,(4,3)),1);
10	group4	SL2.40ch01	17117893	17217892	0.034562	((5,2),(4,3),1);
10	group5	SL2.40ch01	17217893	17317892	0.419946	(2,((5,4),3),1);
10	group5	SL2.40ch01	17217893	17317892	0.305434	(2,(5,(4,3)),1);
10	group5	SL2.40ch01	17217893	17317892	0.179471	(2,(4,(5,3)),1);
10	group5	SL2.40ch01	17217893	17317892	0.058505	(5,(2,(4,3)),1);
10	group5	SL2.40ch01	17217893	17317892	0.036644	((5,2),(4,3),1);
10	group6	SL2.40ch01	17317893	17417892	0.417031	(2,((5,4),3),1);
10	group6	SL2.40ch01	17317893	17417892	0.283781	(2,(5,(4,3)),1);
10	group6	SL2.40ch01	17317893	17417892	0.169269	(2,(4,(5,3)),1);
10	group6	SL2.40ch01	17317893	17417892	0.088070	(5,(2,(4,3)),1);
10	group6	SL2.40ch01	17317893	17417892	0.041849	((5,2),(4,3),1);
10	group7	SL2.40ch01	17417893	17517892	0.418697	(2,((5,4),3),1);
10	group7	SL2.40ch01	17417893	17517892	0.290235	(2,(5,(4,3)),1);
10	group7	SL2.40ch01	17417893	17517892	0.191547	(2,(4,(5,3)),1);
10	group7	SL2.40ch01	17417893	17517892	0.069748	(5,(2,(4,3)),1);
10	group7	SL2.40ch01	17417893	17517892	0.029773	((5,2),(4,3),1);
10	group8	SL2.40ch01	17517893	17617892	0.432646	(2,((5,4),3),1);
10	group8	SL2.40ch01	17517893	17617892	0.278784	(2,(5,(4,3)),1);
10	group8	SL2.40ch01	17517893	17617892	0.178847	(2,(4,(5,3)),1);
10	group8	SL2.40ch01	17517893	17617892	0.063710	(5,(2,(4,3)),1);
10	group8	SL2.40ch01	17517893	17617892	0.046013	((5,2),(4,3),1);
10	group9	SL2.40ch01	17617893	17717892	0.409328	(2,((5,4),3),1);
10	group9	SL2.40ch01	17617893	17717892	0.288570	(2,(5,(4,3)),1);
10	group9	SL2.40ch01	17617893	17717892	0.219030	(2,(4,(5,3)),1);
10	group9	SL2.40ch01	17617893	17717892	0.048095	(5,(2,(4,3)),1);
10	group9	SL2.40ch01	17617893	17717892	0.034978	((5,2),(4,3),1);
10	group10	SL2.40ch01	17717893	17817892	0.359567	(2,((5,4),3),1);
10	group10	SL2.40ch01	17717893	17817892	0.194254	(2,(5,(4,3)),1);
10	group10	SL2.40ch01	17717893	17817892	0.170727	(5,(2,(4,3)),1);
10	group10	SL2.40ch01	17717893	17817892	0.144077	(2,(4,(5,3)),1);
10	group10	SL2.40ch01	17717893	17817892	0.131376	((5,2),(4,3),1);
10	group11	SL2.40ch01	17817893	17917892	0.273579	(2,((5,4),3),1);
10	group11	SL2.40ch01	17817893	17917892	0.270456	(5,(2,(4,3)),1);
10	group11	SL2.40ch01	17817893	17917892	0.172809	(2,(5,(4,3)),1);
10	group11	SL2.40ch01	17817893	17917892	0.170310	((5,2),(4,3),1);
10	group11	SL2.40ch01	17817893	17917892	0.112846	(2,(4,(5,3)),1);
10	group12	SL2.40ch01	17917893	18017892	0.424735	(2,((5,4),3),1);
10	group12	SL2.40ch01	17917893	18017892	0.324797	(2,(5,(4,3)),1);
10	group12	SL2.40ch01	17917893	18017892	0.168020	(2,(4,(5,3)),1);
10	group12	SL2.40ch01	17917893	18017892	0.056423	(5,(2,(4,3)),1);
10	group12	SL2.40ch01	17917893	18017892	0.026025	((5,2),(4,3),1);
10	group13	SL2.40ch01	18017893	18117892	0.430772	(2,((5,4),3),1);
10	group13	SL2.40ch01	18017893	18117892	0.271705	(2,(5,(4,3)),1);
10	group13	SL2.40ch01	18017893	18117892	0.170935	(2,(4,(5,3)),1);
10	group13	SL2.40ch01	18017893	18117892	0.072038	(5,(2,(4,3)),1);
10	group13	SL2.40ch01	18017893	18117892	0.054549	((5,2),(4,3),1);
10	group14	SL2.40ch01	18117893	18217892	0.408495	(2,((5,4),3),1);
10	group14	SL2.40ch01	18117893	18217892	0.300645	(2,(5,(4,3)),1);
10	group14	SL2.40ch01	18117893	18217892	0.161357	(2,(4,(5,3)),1);
10	group14	SL2.40ch01	18117893	18217892	0.086613	(5,(2,(4,3)),1);
10	group14	SL2.40ch01	18117893	18217892	0.042890	((5,2),(4,3),1);
10	group15	SL2.40ch01	18217893	18317892	0.479076	(2,((5,4),3),1);
10	group15	SL2.40ch01	18217893	18317892	0.277118	(2,(5,(4,3)),1);
10	group15	SL2.40ch01	18217893	18317892	0.143036	(2,(4,(5,3)),1);
10	group15	SL2.40ch01	18217893	18317892	0.064127	(5,(2,(4,3)),1);
10	group15	SL2.40ch01	18217893	18317892	0.036644	((5,2),(4,3),1);
10	group16	SL2.40ch01	18317893	18417892	0.466167	(2,((5,4),3),1);
10	group16	SL2.40ch01	18317893	18417892	0.278992	(2,(5,(4,3)),1);
10	group16	SL2.40ch01	18317893	18417892	0.165105	(2,(4,(5,3)),1);
10	group16	SL2.40ch01	18317893	18417892	0.054549	(5,(2,(4,3)),1);
10	group16	SL2.40ch01	18317893	18417892	0.035186	((5,2),(4,3),1);
10	group17	SL2.40ch01	18417893	18517892	0.578389	(2,((5,4),3),1);
10	group17	SL2.40ch01	18417893	18517892	0.212784	(2,(4,(5,3)),1);
10	group17	SL2.40ch01	18417893	18517892	0.204456	(2,(5,(4,3)),1);
10	group17	SL2.40ch01	18417893	18517892	0.002707	(5,(2,(4,3)),1);
10	group17	SL2.40ch01	18417893	18517892	0.001666	((5,2),(4,3),1);
10	group18	SL2.40ch01	18517893	18617892	0.393504	(2,((5,4),3),1);
10	group18	SL2.40ch01	18517893	18617892	0.258588	(2,(5,(4,3)),1);
10	group18	SL2.40ch01	18517893	18617892	0.230273	(2,(4,(5,3)),1);
10	group18	SL2.40ch01	18517893	18617892	0.070997	(5,(2,(4,3)),1);
10	group18	SL2.40ch01	18517893	18617892	0.046638	((5,2),(4,3),1);
10	group19	SL2.40ch01	18617893	18717892	0.435353	(2,((5,4),3),1);
10	group19	SL2.40ch01	18617893	18717892	0.241932	(2,(5,(4,3)),1);
10	group19	SL2.40ch01	18617893	18717892	0.183635	(2,(4,(5,3)),1);
10	group19	SL2.40ch01	18617893	18717892	0.100354	(5,(2,(4,3)),1);
10	group19	SL2.40ch01	18617893	18717892	0.038726	((5,2),(4,3),1);
10	group20	SL2.40ch01	18717893	18817892	0.427649	(2,((5,4),3),1);
10	group20	SL2.40ch01	18717893	18817892	0.341453	(2,(5,(4,3)),1);
10	group20	SL2.40ch01	18717893	18817892	0.139496	(2,(4,(5,3)),1);
10	group20	SL2.40ch01	18717893	18817892	0.069748	(5,(2,(4,3)),1);
10	group20	SL2.40ch01	18717893	18817892	0.021653	((5,2),(4,3),1);
10	group21	SL2.40ch01	18817893	18917892	0.458463	(2,((5,4),3),1);
10	group21	SL2.40ch01	18817893	18917892	0.206329	(2,(5,(4,3)),1);
10	group21	SL2.40ch01	18817893	18917892	0.169894	(2,(4,(5,3)),1);
10	group21	SL2.40ch01	18817893	18917892	0.124922	(5,(2,(4,3)),1);
10	group21	SL2.40ch01	18817893	18917892	0.040391	((5,2),(4,3),1);
10	group22	SL2.40ch01	18917893	19017892	0.514054	(2,((5,4),3),1);
10	group22	SL2.40ch01	18917893	19017892	0.270872	(2,(5,(4,3)),1);
10	group22	SL2.40ch01	18917893	19017892	0.209661	(2,(4,(5,3)),1);
10	group22	SL2.40ch01	18917893	19017892	0.002915	((5,2),(4,3),1);
10	group22	SL2.40ch01	18917893	19017892	0.002498	(5,(2,(4,3)),1);
10	group23	SL2.40ch01	19017893	19117892	0.843015	(2,((5,4),3),1);
10	group23	SL2.40ch01	19017893	19117892	0.072663	(2,(5,(4,3)),1);
10	group23	SL2.40ch01	19017893	19117892	0.062877	(2,(4,(5,3)),1);
10	group23	SL2.40ch01	19017893	19117892	0.013117	(5,(2,(4,3)),1);
10	group23	SL2.40ch01	19017893	19117892	0.008328	((5,2),(4,3),1);
10	group24	SL2.40ch01	19117893	19217892	0.936082	(2,((5,4),3),1);
10	group24	SL2.40ch01	19117893	19217892	0.028732	(2,(5,(4,3)),1);
10	group24	SL2.40ch01	19117893	19217892	0.022486	(2,(4,(5,3)),1);
10	group24	SL2.40ch01	19117893	19217892	0.008953	(5,(2,(4,3)),1);
10	group24	SL2.40ch01	19117893	19217892	0.003748	((5,2),(4,3),1);
10	group25	SL2.40ch01	19217893	19317892	0.838851	(2,((5,4),3),1);
10	group25	SL2.40ch01	19217893	19317892	0.072038	(2,(5,(4,3)),1);
10	group25	SL2.40ch01	19217893	19317892	0.057256	(2,(4,(5,3)),1);
10	group25	SL2.40ch01	19217893	19317892	0.022486	(5,(2,(4,3)),1);
10	group25	SL2.40ch01	19217893	19317892	0.009369	((5,2),(4,3),1);
10	group26	SL2.40ch01	19317893	19417892	0.400375	(2,((5,4),3),1);
10	group26	SL2.40ch01	19317893	19417892	0.277743	(2,(5,(4,3)),1);
10	group26	SL2.40ch01	19317893	19417892	0.186342	(2,(4,(5,3)),1);
10	group26	SL2.40ch01	19317893	19417892	0.080366	(5,(2,(4,3)),1);
10	group26	SL2.40ch01	19317893	19417892	0.055174	((5,2),(4,3),1);
10	group27	SL2.40ch01	19417893	19517892	0.413075	(2,((5,4),3),1);
10	group27	SL2.40ch01	19417893	19517892	0.281491	(2,(5,(4,3)),1);
10	group27	SL2.40ch01	19417893	19517892	0.192172	(2,(4,(5,3)),1);
10	group27	SL2.40ch01	19417893	19517892	0.087654	(5,(2,(4,3)),1);
10	group27	SL2.40ch01	19417893	19517892	0.025609	((5,2),(4,3),1);
10	group28	SL2.40ch01	19517893	19617892	0.506558	(2,((5,4),3),1);
10	group28	SL2.40ch01	19517893	19617892	0.253383	(2,(4,(5,3)),1);
10	group28	SL2.40ch01	19517893	19617892	0.228399	(2,(5,(4,3)),1);
10	group28	SL2.40ch01	19517893	19617892	0.006246	(5,(2,(4,3)),1);
10	group28	SL2.40ch01	19517893	19617892	0.005413	((5,2),(4,3),1);
10	group29	SL2.40ch01	19617893	19717892	0.408703	(2,((5,4),3),1);
10	group29	SL2.40ch01	19617893	19717892	0.337289	(2,(5,(4,3)),1);
10	group29	SL2.40ch01	19617893	19717892	0.115761	(5,(2,(4,3)),1);
10	group29	SL2.40ch01	19617893	19717892	0.080575	(2,(4,(5,3)),1);
10	group29	SL2.40ch01	19617893	19717892	0.057672	((5,2),(4,3),1);
10	group30	SL2.40ch01	19717893	19817892	0.405996	(2,((5,4),3),1);
10	group30	SL2.40ch01	19717893	19817892	0.327920	(2,(5,(4,3)),1);
10	group30	SL2.40ch01	19717893	19817892	0.180512	(2,(4,(5,3)),1);
10	group30	SL2.40ch01	19717893	19817892	0.044972	(5,(2,(4,3)),1);
10	group30	SL2.40ch01	19717893	19817892	0.040600	((5,2),(4,3),1);
10	group31	SL2.40ch01	19817893	19917892	0.468665	(2,((5,4),3),1);
10	group31	SL2.40ch01	19817893	19917892	0.314803	(2,(5,(4,3)),1);
10	group31	SL2.40ch01	19817893	19917892	0.156985	(2,(4,(5,3)),1);
10	group31	SL2.40ch01	19817893	19917892	0.037060	(5,(2,(4,3)),1);
10	group31	SL2.40ch01	19817893	19917892	0.022486	((5,2),(4,3),1);
10	group32	SL2.40ch01	19917893	20017892	0.426400	(2,((5,4),3),1);
10	group32	SL2.40ch01	19917893	20017892	0.326671	(2,(5,(4,3)),1);
10	group32	SL2.40ch01	19917893	20017892	0.156361	(2,(4,(5,3)),1);
10	group32	SL2.40ch01	19917893	20017892	0.064959	(5,(2,(4,3)),1);
10	group32	SL2.40ch01	19917893	20017892	0.025609	((5,2),(4,3),1);
10	group33	SL2.40ch01	20017893	20117892	0.394545	(2,((5,4),3),1);
10	group33	SL2.40ch01	20017893	20117892	0.281907	(2,(5,(4,3)),1);
10	group33	SL2.40ch01	20017893	20117892	0.179263	(2,(4,(5,3)),1);
10	group33	SL2.40ch01	20017893	20117892	0.083698	(5,(2,(4,3)),1);
10	group33	SL2.40ch01	20017893	20117892	0.060587	((5,2),(4,3),1);
10	group34	SL2.40ch01	20117893	20217892	0.413283	(2,((5,4),3),1);
10	group34	SL2.40ch01	20117893	20217892	0.252550	(2,(5,(4,3)),1);
10	group34	SL2.40ch01	20117893	20217892	0.221736	(2,(4,(5,3)),1);
10	group34	SL2.40ch01	20117893	20217892	0.064335	(5,(2,(4,3)),1);
10	group34	SL2.40ch01	20117893	20217892	0.048095	((5,2),(4,3),1);
10	group35	SL2.40ch01	20217893	20317892	0.408078	(2,((5,4),3),1);
10	group35	SL2.40ch01	20217893	20317892	0.317093	(2,(5,(4,3)),1);
10	group35	SL2.40ch01	20217893	20317892	0.157402	(2,(4,(5,3)),1);
10	group35	SL2.40ch01	20217893	20317892	0.083698	(5,(2,(4,3)),1);
10	group35	SL2.40ch01	20217893	20317892	0.033729	((5,2),(4,3),1);
10	group36	SL2.40ch01	20317893	20417892	0.466792	(2,((5,4),3),1);
10	group36	SL2.40ch01	20317893	20417892	0.269831	(2,(5,(4,3)),1);
10	group36	SL2.40ch01	20317893	20417892	0.162190	(2,(4,(5,3)),1);
10	group36	SL2.40ch01	20317893	20417892	0.056631	(5,(2,(4,3)),1);
10	group36	SL2.40ch01	20317893	20417892	0.044555	((5,2),(4,3),1);
10	group37	SL2.40ch01	20417893	20517892	0.940037	(2,((5,4),3),1);
10	group37	SL2.40ch01	20417893	20517892	0.032688	(2,(5,(4,3)),1);
10	group37	SL2.40ch01	20417893	20517892	0.017073	(2,(4,(5,3)),1);
10	group37	SL2.40ch01	20417893	20517892	0.005830	(5,(2,(4,3)),1);
10	group37	SL2.40ch01	20417893	20517892	0.004372	((5,2),(4,3),1);
10	group38	SL2.40ch01	20517893	20617892	0.440974	(2,((5,4),3),1);
10	group38	SL2.40ch01	20517893	20617892	0.310847	(2,(5,(4,3)),1);
10	group38	SL2.40ch01	20517893	20617892	0.154279	(2,(4,(5,3)),1);
10	group38	SL2.40ch01	20517893	20617892	0.062669	(5,(2,(4,3)),1);
10	group38	SL2.40ch01	20517893	20617892	0.031230	((5,2),(4,3),1);
10	group39	SL2.40ch01	20617893	20717892	0.414533	(2,((5,4),3),1);
10	group39	SL2.40ch01	20617893	20717892	0.284197	(2,(5,(4,3)),1);
10	group39	SL2.40ch01	20617893	20717892	0.184676	(2,(4,(5,3)),1);
10	group39	SL2.40ch01	20617893	20717892	0.058297	((5,2),(4,3),1);
10	group39	SL2.40ch01	20617893	20717892	0.058297	(5,(2,(4,3)),1);
10	group40	SL2.40ch01	20717893	20817892	0.400167	(2,((5,4),3),1);
10	group40	SL2.40ch01	20717893	20817892	0.308349	(2,(5,(4,3)),1);
10	group40	SL2.40ch01	20717893	20817892	0.204039	(2,(4,(5,3)),1);
10	group40	SL2.40ch01	20717893	20817892	0.058089	(5,(2,(4,3)),1);
10	group40	SL2.40ch01	20717893	20817892	0.029357	((5,2),(4,3),1);
10	group41	SL2.40ch01	20817893	20917892	0.512180	(2,((5,4),3),1);
10	group41	SL2.40ch01	20817893	20917892	0.235894	(2,(5,(4,3)),1);
10	group41	SL2.40ch01	20817893	20917892	0.191339	(2,(4,(5,3)),1);
10	group41	SL2.40ch01	20817893	20917892	0.038101	(5,(2,(4,3)),1);
10	group41	SL2.40ch01	20817893	20917892	0.022486	((5,2),(4,3),1);
10	group42	SL2.40ch01	20917893	21017892	0.473246	(2,((5,4),3),1);
10	group42	SL2.40ch01	20917893	21017892	0.293775	(2,(5,(4,3)),1);
10	group42	SL2.40ch01	20917893	21017892	0.150739	(2,(4,(5,3)),1);
10	group42	SL2.40ch01	20917893	21017892	0.051634	(5,(2,(4,3)),1);
10	group42	SL2.40ch01	20917893	21017892	0.030606	((5,2),(4,3),1);
10	group43	SL2.40ch01	21017893	21117892	0.477202	(2,((5,4),3),1);
10	group43	SL2.40ch01	21017893	21117892	0.307724	(2,(5,(4,3)),1);
10	group43	SL2.40ch01	21017893	21117892	0.148449	(2,(4,(5,3)),1);
10	group43	SL2.40ch01	21017893	21117892	0.042890	(5,(2,(4,3)),1);
10	group43	SL2.40ch01	21017893	21117892	0.023735	((5,2),(4,3),1);
10	group44	SL2.40ch01	21117893	21217892	0.384968	(2,(5,(4,3)),1);
10	group44	SL2.40ch01	21117893	21217892	0.346242	(2,((5,4),3),1);
10	group44	SL2.40ch01	21117893	21217892	0.197585	(2,(4,(5,3)),1);
10	group44	SL2.40ch01	21117893	21217892	0.045805	(5,(2,(4,3)),1);
10	group44	SL2.40ch01	21117893	21217892	0.025401	((5,2),(4,3),1);
10	group45	SL2.40ch01	21217893	21317892	0.409119	(2,((5,4),3),1);
10	group45	SL2.40ch01	21217893	21317892	0.309806	(2,(5,(4,3)),1);
10	group45	SL2.40ch01	21217893	21317892	0.203415	(2,(4,(5,3)),1);
10	group45	SL2.40ch01	21217893	21317892	0.043931	(5,(2,(4,3)),1);
10	group45	SL2.40ch01	21217893	21317892	0.033729	((5,2),(4,3),1);
10	group46	SL2.40ch01	21317893	21417892	0.410785	(2,((5,4),3),1);
10	group46	SL2.40ch01	21317893	21417892	0.340204	(2,(5,(4,3)),1);
10	group46	SL2.40ch01	21317893	21417892	0.150531	(2,(4,(5,3)),1);
10	group46	SL2.40ch01	21317893	21417892	0.063086	(5,(2,(4,3)),1);
10	group46	SL2.40ch01	21317893	21417892	0.035395	((5,2),(4,3),1);
10	group47	SL2.40ch01	21417893	21517892	0.425567	(2,((5,4),3),1);
10	group47	SL2.40ch01	21417893	21517892	0.236102	(2,(5,(4,3)),1);
10	group47	SL2.40ch01	21417893	21517892	0.204872	(2,(4,(5,3)),1);
10	group47	SL2.40ch01	21417893	21517892	0.098480	(5,(2,(4,3)),1);
10	group47	SL2.40ch01	21417893	21517892	0.034978	((5,2),(4,3),1);
10	group48	SL2.40ch01	21517893	21617892	0.442848	(2,((5,4),3),1);
10	group48	SL2.40ch01	21517893	21617892	0.299188	(2,(4,(5,3)),1);
10	group48	SL2.40ch01	21517893	21617892	0.249844	(2,(5,(4,3)),1);
10	group48	SL2.40ch01	21517893	21617892	0.004997	(5,(2,(4,3)),1);
10	group48	SL2.40ch01	21517893	21617892	0.003123	((5,2),(4,3),1);
10	group49	SL2.40ch01	21617893	21717892	0.386425	((5,2),(4,3),1);
10	group49	SL2.40ch01	21617893	21717892	0.283573	(2,((5,4),3),1);
10	group49	SL2.40ch01	21617893	21717892	0.182802	(2,(5,(4,3)),1);
10	group49	SL2.40ch01	21617893	21717892	0.101187	(2,(4,(5,3)),1);
10	group49	SL2.40ch01	21617893	21717892	0.046013	(5,(2,(4,3)),1);
10	group50	SL2.40ch01	21717893	21817892	0.397252	(2,((5,4),3),1);
10	group50	SL2.40ch01	21717893	21817892	0.298772	(2,(5,(4,3)),1);
10	group50	SL2.40ch01	21717893	21817892	0.189257	(2,(4,(5,3)),1);
10	group50	SL2.40ch01	21717893	21817892	0.079325	(5,(2,(4,3)),1);
10	group50	SL2.40ch01	21717893	21817892	0.035395	((5,2),(4,3),1);
10	group51	SL2.40ch01	21817893	21917892	0.417447	(2,((5,4),3),1);
10	group51	SL2.40ch01	21817893	21917892	0.309598	(2,(5,(4,3)),1);
10	group51	SL2.40ch01	21817893	21917892	0.175515	(2,(4,(5,3)),1);
10	group51	SL2.40ch01	21817893	21917892	0.057256	(5,(2,(4,3)),1);
10	group51	SL2.40ch01	21817893	21917892	0.040183	((5,2),(4,3),1);
10	group52	SL2.40ch01	21917893	22017892	0.448262	(2,((5,4),3),1);
10	group52	SL2.40ch01	21917893	22017892	0.307100	(2,(5,(4,3)),1);
10	group52	SL2.40ch01	21917893	22017892	0.147408	(2,(4,(5,3)),1);
10	group52	SL2.40ch01	21917893	22017892	0.069956	(5,(2,(4,3)),1);
10	group52	SL2.40ch01	21917893	22017892	0.027275	((5,2),(4,3),1);
10	group53	SL2.40ch01	22017893	22117892	0.405580	(2,(5,(4,3)),1);
10	group53	SL2.40ch01	22017893	22117892	0.317926	(2,((5,4),3),1);
10	group53	SL2.40ch01	22017893	22117892	0.236311	(2,(4,(5,3)),1);
10	group53	SL2.40ch01	22017893	22117892	0.022070	((5,2),(4,3),1);
10	group53	SL2.40ch01	22017893	22117892	0.018114	(5,(2,(4,3)),1);
10	group54	SL2.40ch01	22117893	22217892	0.415990	(2,((5,4),3),1);
10	group54	SL2.40ch01	22117893	22217892	0.324172	(2,(5,(4,3)),1);
10	group54	SL2.40ch01	22117893	22217892	0.166771	(2,(4,(5,3)),1);
10	group54	SL2.40ch01	22117893	22217892	0.055798	(5,(2,(4,3)),1);
10	group54	SL2.40ch01	22117893	22217892	0.037268	((5,2),(4,3),1);
10	group55	SL2.40ch01	22217893	22317892	0.426608	(2,((5,4),3),1);
10	group55	SL2.40ch01	22217893	22317892	0.295649	(2,(5,(4,3)),1);
10	group55	SL2.40ch01	22217893	22317892	0.132001	(2,(4,(5,3)),1);
10	group55	SL2.40ch01	22217893	22317892	0.098272	(5,(2,(4,3)),1);
10	group55	SL2.40ch01	22217893	22317892	0.047470	((5,2),(4,3),1);
10	group56	SL2.40ch01	22317893	22417892	0.434936	(2,((5,4),3),1);
10	group56	SL2.40ch01	22317893	22417892	0.322090	(2,(5,(4,3)),1);
10	group56	SL2.40ch01	22317893	22417892	0.152613	(2,(4,(5,3)),1);
10	group56	SL2.40ch01	22317893	22417892	0.055174	(5,(2,(4,3)),1);
10	group56	SL2.40ch01	22317893	22417892	0.035186	((5,2),(4,3),1);
10	group57	SL2.40ch01	22417893	22517892	0.442224	(2,((5,4),3),1);
10	group57	SL2.40ch01	22417893	22517892	0.250677	(2,(5,(4,3)),1);
10	group57	SL2.40ch01	22417893	22517892	0.203831	(2,(4,(5,3)),1);
10	group57	SL2.40ch01	22417893	22517892	0.064751	(5,(2,(4,3)),1);
10	group57	SL2.40ch01	22417893	22517892	0.038518	((5,2),(4,3),1);
10	group58	SL2.40ch01	22517893	22617892	0.551114	((5,4),(2,3),1);
10	group58	SL2.40ch01	22517893	22617892	0.308349	(4,(2,(5,3)),1);
10	group58	SL2.40ch01	22517893	22617892	0.082032	(5,(4,(2,3)),1);
10	group58	SL2.40ch01	22517893	22617892	0.033937	(4,((5,2),3),1);
10	group58	SL2.40ch01	22517893	22617892	0.024568	(4,(5,(2,3)),1);
10	group59	SL2.40ch01	22617893	22717892	0.770768	(2,((5,4),3),1);
10	group59	SL2.40ch01	22617893	22717892	0.083698	(5,(2,(4,3)),1);
10	group59	SL2.40ch01	22617893	22717892	0.068707	(2,(5,(4,3)),1);
10	group59	SL2.40ch01	22617893	22717892	0.060795	(2,(4,(5,3)),1);
10	group59	SL2.40ch01	22617893	22717892	0.016032	((5,2),(4,3),1);
10	group60	SL2.40ch01	22717893	22817892	0.412659	(2,((5,4),3),1);
10	group60	SL2.40ch01	22717893	22817892	0.272954	(2,(5,(4,3)),1);
10	group60	SL2.40ch01	22717893	22817892	0.182178	(2,(4,(5,3)),1);
10	group60	SL2.40ch01	22717893	22817892	0.077243	(5,(2,(4,3)),1);
10	group60	SL2.40ch01	22717893	22817892	0.054966	((5,2),(4,3),1);
10	group61	SL2.40ch01	22817893	22917892	0.744743	(2,((5,4),3),1);
10	group61	SL2.40ch01	22817893	22917892	0.084531	(2,(4,(5,3)),1);
10	group61	SL2.40ch01	22817893	22917892	0.078493	(2,(5,(4,3)),1);
10	group61	SL2.40ch01	22817893	22917892	0.072455	(5,(2,(4,3)),1);
10	group61	SL2.40ch01	22817893	22917892	0.019779	((5,2),(4,3),1);
10	group62	SL2.40ch01	22917893	23017892	0.547783	(2,((5,4),3),1);
10	group62	SL2.40ch01	22917893	23017892	0.233188	(2,(4,(5,3)),1);
10	group62	SL2.40ch01	22917893	23017892	0.203206	(2,(5,(4,3)),1);
10	group62	SL2.40ch01	22917893	23017892	0.011451	(5,(2,(4,3)),1);
10	group62	SL2.40ch01	22917893	23017892	0.004372	((5,2),(4,3),1);
10	group63	SL2.40ch01	23017893	23117892	0.881741	(2,((5,4),3),1);
10	group63	SL2.40ch01	23017893	23117892	0.058505	(2,(4,(5,3)),1);
10	group63	SL2.40ch01	23017893	23117892	0.054757	(2,(5,(4,3)),1);
10	group63	SL2.40ch01	23017893	23117892	0.003539	(5,(2,(4,3)),1);
10	group63	SL2.40ch01	23017893	23117892	0.001457	((5,2),(4,3),1);
10	group64	SL2.40ch01	23117893	23217892	0.382053	(2,((5,4),3),1);
10	group64	SL2.40ch01	23117893	23217892	0.345826	(2,(5,(4,3)),1);
10	group64	SL2.40ch01	23117893	23217892	0.147200	(2,(4,(5,3)),1);
10	group64	SL2.40ch01	23117893	23217892	0.069956	(5,(2,(4,3)),1);
10	group64	SL2.40ch01	23117893	23217892	0.054966	((5,2),(4,3),1);
10	group65	SL2.40ch01	23217893	23317892	0.380179	(2,((5,4),3),1);
10	group65	SL2.40ch01	23217893	23317892	0.343327	(2,(5,(4,3)),1);
10	group65	SL2.40ch01	23217893	23317892	0.168853	(2,(4,(5,3)),1);
10	group65	SL2.40ch01	23217893	23317892	0.069956	(5,(2,(4,3)),1);
10	group65	SL2.40ch01	23217893	23317892	0.037685	((5,2),(4,3),1);
10	group66	SL2.40ch01	23317893	23417892	0.805746	(2,((5,4),3),1);
10	group66	SL2.40ch01	23317893	23417892	0.108890	(2,(5,(4,3)),1);
10	group66	SL2.40ch01	23317893	23417892	0.057880	(2,(4,(5,3)),1);
10	group66	SL2.40ch01	23317893	23417892	0.017281	(5,(2,(4,3)),1);
10	group66	SL2.40ch01	23317893	23417892	0.010202	((5,2),(4,3),1);
10	group67	SL2.40ch01	23417893	23517892	0.394961	(2,((5,4),3),1);
10	group67	SL2.40ch01	23417893	23517892	0.319592	(2,(5,(4,3)),1);
10	group67	SL2.40ch01	23417893	23517892	0.160733	(2,(4,(5,3)),1);
10	group67	SL2.40ch01	23417893	23517892	0.083489	(5,(2,(4,3)),1);
10	group67	SL2.40ch01	23417893	23517892	0.041224	((5,2),(4,3),1);
10	group68	SL2.40ch01	23517893	23617892	0.375182	(2,((5,4),3),1);
10	group68	SL2.40ch01	23517893	23617892	0.303352	(2,(5,(4,3)),1);
10	group68	SL2.40ch01	23517893	23617892	0.213408	(2,(4,(5,3)),1);
10	group68	SL2.40ch01	23517893	23617892	0.059754	(5,(2,(4,3)),1);
10	group68	SL2.40ch01	23517893	23617892	0.048303	((5,2),(4,3),1);
10	group69	SL2.40ch01	23617893	23717892	0.405580	(2,((5,4),3),1);
10	group69	SL2.40ch01	23617893	23717892	0.340412	(2,(5,(4,3)),1);
10	group69	SL2.40ch01	23617893	23717892	0.160108	(2,(4,(5,3)),1);
10	group69	SL2.40ch01	23617893	23717892	0.058922	(5,(2,(4,3)),1);
10	group69	SL2.40ch01	23617893	23717892	0.034978	((5,2),(4,3),1);
10	group70	SL2.40ch01	23717893	23817892	0.416615	(2,((5,4),3),1);
10	group70	SL2.40ch01	23717893	23817892	0.320217	(2,(5,(4,3)),1);
10	group70	SL2.40ch01	23717893	23817892	0.151364	(2,(4,(5,3)),1);
10	group70	SL2.40ch01	23717893	23817892	0.059754	(5,(2,(4,3)),1);
10	group70	SL2.40ch01	23717893	23817892	0.052051	((5,2),(4,3),1);
10	group71	SL2.40ch01	23817893	23917892	0.392879	(2,(5,(4,3)),1);
10	group71	SL2.40ch01	23817893	23917892	0.221112	(5,(2,(4,3)),1);
10	group71	SL2.40ch01	23817893	23917892	0.192588	((5,2),(4,3),1);
10	group71	SL2.40ch01	23817893	23917892	0.141995	(2,((5,4),3),1);
10	group71	SL2.40ch01	23817893	23917892	0.051426	(2,(4,(5,3)),1);
10	group72	SL2.40ch01	23917893	24017892	0.360816	(2,((5,4),3),1);
10	group72	SL2.40ch01	23917893	24017892	0.218613	(2,(5,(4,3)),1);
10	group72	SL2.40ch01	23917893	24017892	0.213200	(2,(4,(5,3)),1);
10	group72	SL2.40ch01	23917893	24017892	0.134916	(5,(2,(4,3)),1);
10	group72	SL2.40ch01	23917893	24017892	0.072455	((5,2),(4,3),1);
10	group73	SL2.40ch01	24017893	24117892	0.438268	(2,((5,4),3),1);
10	group73	SL2.40ch01	24017893	24117892	0.216115	(2,(5,(4,3)),1);
10	group73	SL2.40ch01	24017893	24117892	0.162607	(2,(4,(5,3)),1);
10	group73	SL2.40ch01	24017893	24117892	0.136998	(5,(2,(4,3)),1);
10	group73	SL2.40ch01	24017893	24117892	0.046013	((5,2),(4,3),1);
10	group74	SL2.40ch01	24117893	24217892	0.469290	(2,((5,4),3),1);
10	group74	SL2.40ch01	24117893	24217892	0.359359	(2,(5,(4,3)),1);
10	group74	SL2.40ch01	24117893	24217892	0.070789	(2,(4,(5,3)),1);
10	group74	SL2.40ch01	24117893	24217892	0.060795	(5,(2,(4,3)),1);
10	group74	SL2.40ch01	24117893	24217892	0.039767	((5,2),(4,3),1);
10	group75	SL2.40ch01	24217893	24317892	0.402873	(2,((5,4),3),1);
10	group75	SL2.40ch01	24217893	24317892	0.299188	(2,(5,(4,3)),1);
10	group75	SL2.40ch01	24217893	24317892	0.191963	(2,(4,(5,3)),1);
10	group75	SL2.40ch01	24217893	24317892	0.076411	(5,(2,(4,3)),1);
10	group75	SL2.40ch01	24217893	24317892	0.029565	((5,2),(4,3),1);
10	group76	SL2.40ch01	24317893	24417892	0.353529	(2,(5,(4,3)),1);
10	group76	SL2.40ch01	24317893	24417892	0.332917	(2,((5,4),3),1);
10	group76	SL2.40ch01	24317893	24417892	0.217572	(2,(4,(5,3)),1);
10	group76	SL2.40ch01	24317893	24417892	0.063294	(5,(2,(4,3)),1);
10	group76	SL2.40ch01	24317893	24417892	0.032688	((5,2),(4,3),1);
10	group77	SL2.40ch01	24417893	24517892	0.424735	(2,((5,4),3),1);
10	group77	SL2.40ch01	24417893	24517892	0.357068	(2,(5,(4,3)),1);
10	group77	SL2.40ch01	24417893	24517892	0.125130	(2,(4,(5,3)),1);
10	group77	SL2.40ch01	24417893	24517892	0.054966	(5,(2,(4,3)),1);
10	group77	SL2.40ch01	24417893	24517892	0.038101	((5,2),(4,3),1);
10	group78	SL2.40ch01	24517893	24617892	0.419738	(2,((5,4),3),1);
10	group78	SL2.40ch01	24517893	24617892	0.312513	(2,(5,(4,3)),1);
10	group78	SL2.40ch01	24517893	24617892	0.176973	(2,(4,(5,3)),1);
10	group78	SL2.40ch01	24517893	24617892	0.054549	(5,(2,(4,3)),1);
10	group78	SL2.40ch01	24517893	24617892	0.036227	((5,2),(4,3),1);
10	group79	SL2.40ch01	24617893	24717892	0.452009	(2,((5,4),3),1);
10	group79	SL2.40ch01	24617893	24717892	0.298772	(2,(5,(4,3)),1);
10	group79	SL2.40ch01	24617893	24717892	0.161357	(2,(4,(5,3)),1);
10	group79	SL2.40ch01	24617893	24717892	0.054549	(5,(2,(4,3)),1);
10	group79	SL2.40ch01	24617893	24717892	0.033313	((5,2),(4,3),1);
10	group80	SL2.40ch01	24717893	24817892	0.412867	(2,((5,4),3),1);
10	group80	SL2.40ch01	24717893	24817892	0.291484	(2,(5,(4,3)),1);
10	group80	SL2.40ch01	24717893	24817892	0.168645	(2,(4,(5,3)),1);
10	group80	SL2.40ch01	24717893	24817892	0.080366	(5,(2,(4,3)),1);
10	group80	SL2.40ch01	24717893	24817892	0.046638	((5,2),(4,3),1);
10	group81	SL2.40ch01	24817893	24917892	0.641266	(5,(2,(4,3)),1);
10	group81	SL2.40ch01	24817893	24917892	0.159067	(2,((5,4),3),1);
10	group81	SL2.40ch01	24817893	24917892	0.106184	(2,(5,(4,3)),1);
10	group81	SL2.40ch01	24817893	24917892	0.083073	(2,(4,(5,3)),1);
10	group81	SL2.40ch01	24817893	24917892	0.010410	((5,2),(4,3),1);
10	group82	SL2.40ch01	24917893	25017892	0.423902	(2,((5,4),3),1);
10	group82	SL2.40ch01	24917893	25017892	0.286071	(2,(5,(4,3)),1);
10	group82	SL2.40ch01	24917893	25017892	0.155944	(2,(4,(5,3)),1);
10	group82	SL2.40ch01	24917893	25017892	0.102644	(5,(2,(4,3)),1);
10	group82	SL2.40ch01	24917893	25017892	0.031439	((5,2),(4,3),1);
10	group83	SL2.40ch01	25017893	25117892	0.407037	(2,((5,4),3),1);
10	group83	SL2.40ch01	25017893	25117892	0.304393	(2,(5,(4,3)),1);
10	group83	SL2.40ch01	25017893	25117892	0.146575	(2,(4,(5,3)),1);
10	group83	SL2.40ch01	25017893	25117892	0.099105	(5,(2,(4,3)),1);
10	group83	SL2.40ch01	25017893	25117892	0.042890	((5,2),(4,3),1);
10	group84	SL2.40ch01	25117893	25217892	0.443473	(2,((5,4),3),1);
10	group84	SL2.40ch01	25117893	25217892	0.314595	(2,(5,(4,3)),1);
10	group84	SL2.40ch01	25117893	25217892	0.159692	(2,(4,(5,3)),1);
10	group84	SL2.40ch01	25117893	25217892	0.050385	(5,(2,(4,3)),1);
10	group84	SL2.40ch01	25117893	25217892	0.031855	((5,2),(4,3),1);
10	group85	SL2.40ch01	25217893	25317892	0.384968	(2,((5,4),3),1);
10	group85	SL2.40ch01	25217893	25317892	0.337914	(2,(5,(4,3)),1);
10	group85	SL2.40ch01	25217893	25317892	0.174891	(2,(4,(5,3)),1);
10	group85	SL2.40ch01	25217893	25317892	0.056839	(5,(2,(4,3)),1);
10	group85	SL2.40ch01	25217893	25317892	0.045388	((5,2),(4,3),1);
10	group86	SL2.40ch01	25317893	25417892	0.347699	(2,((5,4),3),1);
10	group86	SL2.40ch01	25317893	25417892	0.290443	(2,(5,(4,3)),1);
10	group86	SL2.40ch01	25317893	25417892	0.203831	(2,(4,(5,3)),1);
10	group86	SL2.40ch01	25317893	25417892	0.115136	(5,(2,(4,3)),1);
10	group86	SL2.40ch01	25317893	25417892	0.042890	((5,2),(4,3),1);
10	group87	SL2.40ch01	25417893	25517892	0.350406	(2,((5,4),3),1);
10	group87	SL2.40ch01	25417893	25517892	0.350406	(2,(5,(4,3)),1);
10	group87	SL2.40ch01	25417893	25517892	0.164272	(2,(4,(5,3)),1);
10	group87	SL2.40ch01	25417893	25517892	0.094316	(5,(2,(4,3)),1);
10	group87	SL2.40ch01	25417893	25517892	0.040600	((5,2),(4,3),1);
10	group88	SL2.40ch01	25517893	25617892	0.394545	(2,(5,(4,3)),1);
10	group88	SL2.40ch01	25517893	25617892	0.327295	(2,((5,4),3),1);
10	group88	SL2.40ch01	25517893	25617892	0.162815	(2,(4,(5,3)),1);
10	group88	SL2.40ch01	25517893	25617892	0.072455	(5,(2,(4,3)),1);
10	group88	SL2.40ch01	25517893	25617892	0.042890	((5,2),(4,3),1);
10	group89	SL2.40ch01	25617893	25717892	0.721008	(2,((5,4),3),1);
10	group89	SL2.40ch01	25617893	25717892	0.168228	(2,(5,(4,3)),1);
10	group89	SL2.40ch01	25617893	25717892	0.062461	(2,(4,(5,3)),1);
10	group89	SL2.40ch01	25617893	25717892	0.033521	(5,(2,(4,3)),1);
10	group89	SL2.40ch01	25617893	25717892	0.014782	((5,2),(4,3),1);
10	group90	SL2.40ch01	25717893	25817892	0.344160	(2,(5,(4,3)),1);
10	group90	SL2.40ch01	25717893	25817892	0.324797	(2,((5,4),3),1);
10	group90	SL2.40ch01	25717893	25817892	0.212575	(2,(4,(5,3)),1);
10	group90	SL2.40ch01	25717893	25817892	0.085155	(5,(2,(4,3)),1);
10	group90	SL2.40ch01	25717893	25817892	0.033313	((5,2),(4,3),1);
10	group91	SL2.40ch01	25817893	25917892	0.386425	(2,((5,4),3),1);
10	group91	SL2.40ch01	25817893	25917892	0.266084	(2,(5,(4,3)),1);
10	group91	SL2.40ch01	25817893	25917892	0.187383	(2,(4,(5,3)),1);
10	group91	SL2.40ch01	25817893	25917892	0.103269	(5,(2,(4,3)),1);
10	group91	SL2.40ch01	25817893	25917892	0.056839	((5,2),(4,3),1);
10	group92	SL2.40ch01	25917893	26017892	0.423277	(2,((5,4),3),1);
10	group92	SL2.40ch01	25917893	26017892	0.313554	(2,(5,(4,3)),1);
10	group92	SL2.40ch01	25917893	26017892	0.171768	(2,(4,(5,3)),1);
10	group92	SL2.40ch01	25917893	26017892	0.073912	(5,(2,(4,3)),1);
10	group92	SL2.40ch01	25917893	26017892	0.017489	((5,2),(4,3),1);
10	group93	SL2.40ch01	26017893	26117892	0.394545	(2,((5,4),3),1);
10	group93	SL2.40ch01	26017893	26117892	0.352072	(2,(5,(4,3)),1);
10	group93	SL2.40ch01	26017893	26117892	0.196544	(2,(4,(5,3)),1);
10	group93	SL2.40ch01	26017893	26117892	0.039142	(5,(2,(4,3)),1);
10	group93	SL2.40ch01	26017893	26117892	0.017697	((5,2),(4,3),1);
10	group94	SL2.40ch01	26117893	26217892	0.429940	(2,((5,4),3),1);
10	group94	SL2.40ch01	26117893	26217892	0.286696	(2,(5,(4,3)),1);
10	group94	SL2.40ch01	26117893	26217892	0.193837	(2,(4,(5,3)),1);
10	group94	SL2.40ch01	26117893	26217892	0.066000	(5,(2,(4,3)),1);
10	group94	SL2.40ch01	26117893	26217892	0.023527	((5,2),(4,3),1);
10	group95	SL2.40ch01	26217893	26317892	0.442848	(2,((5,4),3),1);
10	group95	SL2.40ch01	26217893	26317892	0.311264	(2,(5,(4,3)),1);
10	group95	SL2.40ch01	26217893	26317892	0.157818	(2,(4,(5,3)),1);
10	group95	SL2.40ch01	26217893	26317892	0.060587	(5,(2,(4,3)),1);
10	group95	SL2.40ch01	26217893	26317892	0.027483	((5,2),(4,3),1);
10	group96	SL2.40ch01	26317893	26417892	0.500312	(2,((5,4),3),1);
10	group96	SL2.40ch01	26317893	26417892	0.279825	(2,(5,(4,3)),1);
10	group96	SL2.40ch01	26317893	26417892	0.130960	(2,(4,(5,3)),1);
10	group96	SL2.40ch01	26317893	26417892	0.053300	(5,(2,(4,3)),1);
10	group96	SL2.40ch01	26317893	26417892	0.035603	((5,2),(4,3),1);
10	group97	SL2.40ch01	26417893	26517892	0.417864	(2,((5,4),3),1);
10	group97	SL2.40ch01	26417893	26517892	0.308557	(2,(5,(4,3)),1);
10	group97	SL2.40ch01	26417893	26517892	0.184676	(2,(4,(5,3)),1);
10	group97	SL2.40ch01	26417893	26517892	0.047470	(5,(2,(4,3)),1);
10	group97	SL2.40ch01	26417893	26517892	0.041432	((5,2),(4,3),1);
10	group98	SL2.40ch01	26517893	26617892	0.428482	(2,((5,4),3),1);
10	group98	SL2.40ch01	26517893	26617892	0.296690	(2,(5,(4,3)),1);
10	group98	SL2.40ch01	26517893	26617892	0.182594	(2,(4,(5,3)),1);
10	group98	SL2.40ch01	26517893	26617892	0.047470	(5,(2,(4,3)),1);
10	group98	SL2.40ch01	26517893	26617892	0.044764	((5,2),(4,3),1);
10	group99	SL2.40ch01	26617893	26717892	0.443681	(2,((5,4),3),1);
10	group99	SL2.40ch01	26617893	26717892	0.316261	(2,(5,(4,3)),1);
10	group99	SL2.40ch01	26617893	26717892	0.159067	(2,(4,(5,3)),1);
10	group99	SL2.40ch01	26617893	26717892	0.040808	(5,(2,(4,3)),1);
10	group99	SL2.40ch01	26617893	26717892	0.040183	((5,2),(4,3),1);
10	group100	SL2.40ch01	26717893	26817892	0.419113	(2,((5,4),3),1);
10	group100	SL2.40ch01	26717893	26817892	0.372892	(2,(5,(4,3)),1);
10	group100	SL2.40ch01	26717893	26817892	0.142411	(2,(4,(5,3)),1);
10	group100	SL2.40ch01	26717893	26817892	0.034145	(5,(2,(4,3)),1);
10	group100	SL2.40ch01	26717893	26817892	0.031439	((5,2),(4,3),1);
10	group101	SL2.40ch01	26817893	26917892	0.392047	(2,((5,4),3),1);
10	group101	SL2.40ch01	26817893	26917892	0.294399	(2,(5,(4,3)),1);
10	group101	SL2.40ch01	26817893	26917892	0.163440	(2,(4,(5,3)),1);
10	group101	SL2.40ch01	26817893	26917892	0.110972	(5,(2,(4,3)),1);
10	group101	SL2.40ch01	26817893	26917892	0.039142	((5,2),(4,3),1);
10	group102	SL2.40ch01	26917893	27017892	0.445138	(2,((5,4),3),1);
10	group102	SL2.40ch01	26917893	27017892	0.275661	(2,(5,(4,3)),1);
10	group102	SL2.40ch01	26917893	27017892	0.175307	(2,(4,(5,3)),1);
10	group102	SL2.40ch01	26917893	27017892	0.058297	(5,(2,(4,3)),1);
10	group102	SL2.40ch01	26917893	27017892	0.045597	((5,2),(4,3),1);
10	group103	SL2.40ch01	27017893	27117892	0.422861	(2,((5,4),3),1);
10	group103	SL2.40ch01	27017893	27117892	0.314387	(2,(5,(4,3)),1);
10	group103	SL2.40ch01	27017893	27117892	0.161774	(2,(4,(5,3)),1);
10	group103	SL2.40ch01	27017893	27117892	0.058297	(5,(2,(4,3)),1);
10	group103	SL2.40ch01	27017893	27117892	0.042682	((5,2),(4,3),1);
10	group104	SL2.40ch01	27117893	27217892	0.413492	(2,((5,4),3),1);
10	group104	SL2.40ch01	27117893	27217892	0.313762	(2,(5,(4,3)),1);
10	group104	SL2.40ch01	27117893	27217892	0.180929	(2,(4,(5,3)),1);
10	group104	SL2.40ch01	27117893	27217892	0.048928	((5,2),(4,3),1);
10	group104	SL2.40ch01	27117893	27217892	0.042890	(5,(2,(4,3)),1);
10	group105	SL2.40ch01	27217893	27317892	0.464710	(2,((5,4),3),1);
10	group105	SL2.40ch01	27217893	27317892	0.289611	(2,(5,(4,3)),1);
10	group105	SL2.40ch01	27217893	27317892	0.162815	(2,(4,(5,3)),1);
10	group105	SL2.40ch01	27217893	27317892	0.052675	(5,(2,(4,3)),1);
10	group105	SL2.40ch01	27217893	27317892	0.030189	((5,2),(4,3),1);
10	group106	SL2.40ch01	27317893	27417892	0.382261	(2,((5,4),3),1);
10	group106	SL2.40ch01	27317893	27417892	0.324589	(2,(5,(4,3)),1);
10	group106	SL2.40ch01	27317893	27417892	0.182178	(2,(4,(5,3)),1);
10	group106	SL2.40ch01	27317893	27417892	0.068082	(5,(2,(4,3)),1);
10	group106	SL2.40ch01	27317893	27417892	0.042890	((5,2),(4,3),1);
10	group107	SL2.40ch01	27417893	27517892	0.434520	(2,((5,4),3),1);
10	group107	SL2.40ch01	27417893	27517892	0.294608	(2,(5,(4,3)),1);
10	group107	SL2.40ch01	27417893	27517892	0.184884	(2,(4,(5,3)),1);
10	group107	SL2.40ch01	27417893	27517892	0.054966	(5,(2,(4,3)),1);
10	group107	SL2.40ch01	27417893	27517892	0.031022	((5,2),(4,3),1);
10	group108	SL2.40ch01	27517893	27617892	0.475953	(2,((5,4),3),1);
10	group108	SL2.40ch01	27517893	27617892	0.255465	(2,(5,(4,3)),1);
10	group108	SL2.40ch01	27517893	27617892	0.173225	(2,(4,(5,3)),1);
10	group108	SL2.40ch01	27517893	27617892	0.053925	(5,(2,(4,3)),1);
10	group108	SL2.40ch01	27517893	27617892	0.041432	((5,2),(4,3),1);
10	group109	SL2.40ch01	27617893	27717892	0.413700	(2,((5,4),3),1);
10	group109	SL2.40ch01	27617893	27717892	0.303977	(2,(5,(4,3)),1);
10	group109	SL2.40ch01	27617893	27717892	0.193837	(2,(4,(5,3)),1);
10	group109	SL2.40ch01	27617893	27717892	0.054966	(5,(2,(4,3)),1);
10	group109	SL2.40ch01	27617893	27717892	0.033521	((5,2),(4,3),1);
10	group110	SL2.40ch01	27717893	27817892	0.492192	(2,((5,4),3),1);
10	group110	SL2.40ch01	27717893	27817892	0.221320	(2,(5,(4,3)),1);
10	group110	SL2.40ch01	27717893	27817892	0.164689	(2,(4,(5,3)),1);
10	group110	SL2.40ch01	27717893	27817892	0.096814	(5,(2,(4,3)),1);
10	group110	SL2.40ch01	27717893	27817892	0.024984	((5,2),(4,3),1);
10	group111	SL2.40ch01	27817893	27917892	0.647928	(2,((5,4),3),1);
10	group111	SL2.40ch01	27817893	27917892	0.161982	(2,(5,(4,3)),1);
10	group111	SL2.40ch01	27817893	27917892	0.099938	(2,(4,(5,3)),1);
10	group111	SL2.40ch01	27817893	27917892	0.055590	(5,(2,(4,3)),1);
10	group111	SL2.40ch01	27817893	27917892	0.034562	((5,2),(4,3),1);
10	group112	SL2.40ch01	27917893	28017892	0.606288	(2,((5,4),3),1);
10	group112	SL2.40ch01	27917893	28017892	0.178638	(2,(5,(4,3)),1);
10	group112	SL2.40ch01	27917893	28017892	0.145742	(2,(4,(5,3)),1);
10	group112	SL2.40ch01	27917893	28017892	0.053508	(5,(2,(4,3)),1);
10	group112	SL2.40ch01	27917893	28017892	0.015823	((5,2),(4,3),1);
10	group113	SL2.40ch01	28017893	28117892	0.610035	(2,((5,4),3),1);
10	group113	SL2.40ch01	28017893	28117892	0.201957	(2,(5,(4,3)),1);
10	group113	SL2.40ch01	28017893	28117892	0.114512	(2,(4,(5,3)),1);
10	group113	SL2.40ch01	28017893	28117892	0.052884	(5,(2,(4,3)),1);
10	group113	SL2.40ch01	28017893	28117892	0.020612	((5,2),(4,3),1);
10	group114	SL2.40ch01	28117893	28217892	0.642515	(2,((5,4),3),1);
10	group114	SL2.40ch01	28117893	28217892	0.195711	(2,(5,(4,3)),1);
10	group114	SL2.40ch01	28117893	28217892	0.106808	(2,(4,(5,3)),1);
10	group114	SL2.40ch01	28117893	28217892	0.027483	((5,2),(4,3),1);
10	group114	SL2.40ch01	28117893	28217892	0.027483	(5,(2,(4,3)),1);
10	group115	SL2.40ch01	28217893	28317892	0.554029	(2,((5,4),3),1);
10	group115	SL2.40ch01	28217893	28317892	0.236519	(2,(5,(4,3)),1);
10	group115	SL2.40ch01	28217893	28317892	0.133250	(2,(4,(5,3)),1);
10	group115	SL2.40ch01	28217893	28317892	0.044347	(5,(2,(4,3)),1);
10	group115	SL2.40ch01	28217893	28317892	0.031855	((5,2),(4,3),1);
10	group116	SL2.40ch01	28317893	28417892	0.606912	(2,((5,4),3),1);
10	group116	SL2.40ch01	28317893	28417892	0.183427	(2,(5,(4,3)),1);
10	group116	SL2.40ch01	28317893	28417892	0.125755	(2,(4,(5,3)),1);
10	group116	SL2.40ch01	28317893	28417892	0.050593	(5,(2,(4,3)),1);
10	group116	SL2.40ch01	28317893	28417892	0.033313	((5,2),(4,3),1);
10	group117	SL2.40ch01	28417893	28517892	0.596086	(2,((5,4),3),1);
10	group117	SL2.40ch01	28417893	28517892	0.200291	(2,(5,(4,3)),1);
10	group117	SL2.40ch01	28417893	28517892	0.135957	(2,(4,(5,3)),1);
10	group117	SL2.40ch01	28417893	28517892	0.045597	(5,(2,(4,3)),1);
10	group117	SL2.40ch01	28417893	28517892	0.022070	((5,2),(4,3),1);
10	group118	SL2.40ch01	28517893	28617892	0.486779	(2,((5,4),3),1);
10	group118	SL2.40ch01	28517893	28617892	0.258797	(2,(5,(4,3)),1);
10	group118	SL2.40ch01	28517893	28617892	0.149906	(2,(4,(5,3)),1);
10	group118	SL2.40ch01	28517893	28617892	0.069956	(5,(2,(4,3)),1);
10	group118	SL2.40ch01	28517893	28617892	0.034562	((5,2),(4,3),1);
10	group119	SL2.40ch01	28617893	28717892	0.606080	(2,((5,4),3),1);
10	group119	SL2.40ch01	28617893	28717892	0.219446	(2,(5,(4,3)),1);
10	group119	SL2.40ch01	28617893	28717892	0.121382	(2,(4,(5,3)),1);
10	group119	SL2.40ch01	28617893	28717892	0.029773	(5,(2,(4,3)),1);
10	group119	SL2.40ch01	28617893	28717892	0.023319	((5,2),(4,3),1);
10	group120	SL2.40ch01	28717893	28817892	0.636477	(2,((5,4),3),1);
10	group120	SL2.40ch01	28717893	28817892	0.186342	(2,(5,(4,3)),1);
10	group120	SL2.40ch01	28717893	28817892	0.130752	(2,(4,(5,3)),1);
10	group120	SL2.40ch01	28717893	28817892	0.024568	(5,(2,(4,3)),1);
10	group120	SL2.40ch01	28717893	28817892	0.021861	((5,2),(4,3),1);
10	group121	SL2.40ch01	28817893	28917892	0.601915	(2,((5,4),3),1);
10	group121	SL2.40ch01	28817893	28917892	0.220695	(2,(5,(4,3)),1);
10	group121	SL2.40ch01	28817893	28917892	0.118468	(2,(4,(5,3)),1);
10	group121	SL2.40ch01	28817893	28917892	0.038309	(5,(2,(4,3)),1);
10	group121	SL2.40ch01	28817893	28917892	0.020612	((5,2),(4,3),1);
10	group122	SL2.40ch01	28917893	29017892	0.605871	(2,((5,4),3),1);
10	group122	SL2.40ch01	28917893	29017892	0.234645	(2,(5,(4,3)),1);
10	group122	SL2.40ch01	28917893	29017892	0.101811	(2,(4,(5,3)),1);
10	group122	SL2.40ch01	28917893	29017892	0.032896	(5,(2,(4,3)),1);
10	group122	SL2.40ch01	28917893	29017892	0.024776	((5,2),(4,3),1);
10	group123	SL2.40ch01	29017893	29117892	0.552988	(2,((5,4),3),1);
10	group123	SL2.40ch01	29017893	29117892	0.224443	(2,(5,(4,3)),1);
10	group123	SL2.40ch01	29017893	29117892	0.153029	(2,(4,(5,3)),1);
10	group123	SL2.40ch01	29017893	29117892	0.042265	(5,(2,(4,3)),1);
10	group123	SL2.40ch01	29017893	29117892	0.027275	((5,2),(4,3),1);
10	group124	SL2.40ch01	29117893	29217892	0.565272	(2,((5,4),3),1);
10	group124	SL2.40ch01	29117893	29217892	0.225900	(2,(5,(4,3)),1);
10	group124	SL2.40ch01	29117893	29217892	0.152405	(2,(4,(5,3)),1);
10	group124	SL2.40ch01	29117893	29217892	0.032480	((5,2),(4,3),1);
10	group124	SL2.40ch01	29117893	29217892	0.023943	(5,(2,(4,3)),1);
10	group125	SL2.40ch01	29217893	29317892	0.558609	(2,((5,4),3),1);
10	group125	SL2.40ch01	29217893	29317892	0.201541	(2,(5,(4,3)),1);
10	group125	SL2.40ch01	29217893	29317892	0.146575	(2,(4,(5,3)),1);
10	group125	SL2.40ch01	29217893	29317892	0.066209	(5,(2,(4,3)),1);
10	group125	SL2.40ch01	29217893	29317892	0.027066	((5,2),(4,3),1);
10	group126	SL2.40ch01	29317893	29417892	0.555070	(2,((5,4),3),1);
10	group126	SL2.40ch01	29317893	29417892	0.211951	(2,(5,(4,3)),1);
10	group126	SL2.40ch01	29317893	29417892	0.155320	(2,(4,(5,3)),1);
10	group126	SL2.40ch01	29317893	29417892	0.054757	(5,(2,(4,3)),1);
10	group126	SL2.40ch01	29317893	29417892	0.022902	((5,2),(4,3),1);
10	group127	SL2.40ch01	29417893	29517892	0.374558	(2,((5,4),3),1);
10	group127	SL2.40ch01	29417893	29517892	0.311888	(2,(5,(4,3)),1);
10	group127	SL2.40ch01	29417893	29517892	0.211118	(2,(4,(5,3)),1);
10	group127	SL2.40ch01	29417893	29517892	0.065376	(5,(2,(4,3)),1);
10	group127	SL2.40ch01	29417893	29517892	0.037060	((5,2),(4,3),1);
10	group128	SL2.40ch01	29517893	29617892	0.614616	(2,((5,4),3),1);
10	group128	SL2.40ch01	29517893	29617892	0.191547	(2,(5,(4,3)),1);
10	group128	SL2.40ch01	29517893	29617892	0.148657	(2,(4,(5,3)),1);
10	group128	SL2.40ch01	29517893	29617892	0.025401	(5,(2,(4,3)),1);
10	group128	SL2.40ch01	29517893	29617892	0.019779	((5,2),(4,3),1);
10	group129	SL2.40ch01	29617893	29717892	0.352696	(2,(5,(4,3)),1);
10	group129	SL2.40ch01	29617893	29717892	0.290652	(2,((5,4),3),1);
10	group129	SL2.40ch01	29617893	29717892	0.228191	(2,(4,(5,3)),1);
10	group129	SL2.40ch01	29617893	29717892	0.080158	(5,(2,(4,3)),1);
10	group129	SL2.40ch01	29617893	29717892	0.048303	((5,2),(4,3),1);
10	group130	SL2.40ch01	29717893	29817892	0.584010	(2,((5,4),3),1);
10	group130	SL2.40ch01	29717893	29817892	0.225276	(2,(5,(4,3)),1);
10	group130	SL2.40ch01	29717893	29817892	0.124089	(2,(4,(5,3)),1);
10	group130	SL2.40ch01	29717893	29817892	0.039350	(5,(2,(4,3)),1);
10	group130	SL2.40ch01	29717893	29817892	0.027275	((5,2),(4,3),1);
10	group131	SL2.40ch01	29817893	29917892	0.582553	(2,((5,4),3),1);
10	group131	SL2.40ch01	29817893	29917892	0.217364	(2,(5,(4,3)),1);
10	group131	SL2.40ch01	29817893	29917892	0.124297	(2,(4,(5,3)),1);
10	group131	SL2.40ch01	29817893	29917892	0.051426	(5,(2,(4,3)),1);
10	group131	SL2.40ch01	29817893	29917892	0.024360	((5,2),(4,3),1);
10	group132	SL2.40ch01	29917893	30017892	0.628149	(2,((5,4),3),1);
10	group132	SL2.40ch01	29917893	30017892	0.200708	(2,(5,(4,3)),1);
10	group132	SL2.40ch01	29917893	30017892	0.115345	(2,(4,(5,3)),1);
10	group132	SL2.40ch01	29917893	30017892	0.036436	(5,(2,(4,3)),1);
10	group132	SL2.40ch01	29917893	30017892	0.019363	((5,2),(4,3),1);
10	group133	SL2.40ch01	30017893	30117892	0.818239	(2,((5,4),3),1);
10	group133	SL2.40ch01	30017893	30117892	0.092859	(2,(5,(4,3)),1);
10	group133	SL2.40ch01	30017893	30117892	0.083489	(2,(4,(5,3)),1);
10	group133	SL2.40ch01	30017893	30117892	0.003956	(5,(2,(4,3)),1);
10	group133	SL2.40ch01	30017893	30117892	0.001457	((5,2),(4,3),1);
10	group134	SL2.40ch01	30117893	30217892	0.431189	(2,((5,4),3),1);
10	group134	SL2.40ch01	30117893	30217892	0.275869	(2,(5,(4,3)),1);
10	group134	SL2.40ch01	30117893	30217892	0.205705	(2,(4,(5,3)),1);
10	group134	SL2.40ch01	30117893	30217892	0.057880	(5,(2,(4,3)),1);
10	group134	SL2.40ch01	30117893	30217892	0.029357	((5,2),(4,3),1);
10	group135	SL2.40ch01	30217893	30317892	0.612117	(2,((5,4),3),1);
10	group135	SL2.40ch01	30217893	30317892	0.226525	(2,(5,(4,3)),1);
10	group135	SL2.40ch01	30217893	30317892	0.108682	(2,(4,(5,3)),1);
10	group135	SL2.40ch01	30217893	30317892	0.029773	(5,(2,(4,3)),1);
10	group135	SL2.40ch01	30217893	30317892	0.022902	((5,2),(4,3),1);
10	group136	SL2.40ch01	30317893	30417892	0.909223	(2,((5,4),3),1);
10	group136	SL2.40ch01	30317893	30417892	0.046221	(2,(4,(5,3)),1);
10	group136	SL2.40ch01	30317893	30417892	0.040183	(2,(5,(4,3)),1);
10	group136	SL2.40ch01	30317893	30417892	0.003748	(5,(2,(4,3)),1);
10	group136	SL2.40ch01	30317893	30417892	0.000625	((5,2),(4,3),1);
10	group137	SL2.40ch01	30417893	30517892	0.589631	(2,((5,4),3),1);
10	group137	SL2.40ch01	30417893	30517892	0.217572	(2,(5,(4,3)),1);
10	group137	SL2.40ch01	30417893	30517892	0.132625	(2,(4,(5,3)),1);
10	group137	SL2.40ch01	30417893	30517892	0.041849	(5,(2,(4,3)),1);
10	group137	SL2.40ch01	30417893	30517892	0.018322	((5,2),(4,3),1);
10	group138	SL2.40ch01	30517893	30617892	0.518010	(2,((5,4),3),1);
10	group138	SL2.40ch01	30517893	30617892	0.209869	(2,(5,(4,3)),1);
10	group138	SL2.40ch01	30517893	30617892	0.164064	(2,(4,(5,3)),1);
10	group138	SL2.40ch01	30517893	30617892	0.069956	(5,(2,(4,3)),1);
10	group138	SL2.40ch01	30517893	30617892	0.038101	((5,2),(4,3),1);
10	group139	SL2.40ch01	30617893	30717892	0.552571	(2,((5,4),3),1);
10	group139	SL2.40ch01	30617893	30717892	0.205497	(2,(5,(4,3)),1);
10	group139	SL2.40ch01	30617893	30717892	0.145118	(2,(4,(5,3)),1);
10	group139	SL2.40ch01	30617893	30717892	0.061420	(5,(2,(4,3)),1);
10	group139	SL2.40ch01	30617893	30717892	0.035395	((5,2),(4,3),1);
10	group140	SL2.40ch01	30717893	30817892	0.569644	(2,((5,4),3),1);
10	group140	SL2.40ch01	30717893	30817892	0.212784	(2,(5,(4,3)),1);
10	group140	SL2.40ch01	30717893	30817892	0.148657	(2,(4,(5,3)),1);
10	group140	SL2.40ch01	30717893	30817892	0.043723	(5,(2,(4,3)),1);
10	group140	SL2.40ch01	30717893	30817892	0.025193	((5,2),(4,3),1);
10	group141	SL2.40ch01	30817893	30917892	0.566937	(2,((5,4),3),1);
10	group141	SL2.40ch01	30817893	30917892	0.197585	(2,(5,(4,3)),1);
10	group141	SL2.40ch01	30817893	30917892	0.172809	(2,(4,(5,3)),1);
10	group141	SL2.40ch01	30817893	30917892	0.043098	(5,(2,(4,3)),1);
10	group141	SL2.40ch01	30817893	30917892	0.019571	((5,2),(4,3),1);
10	group142	SL2.40ch01	30917893	31017892	0.616490	(2,((5,4),3),1);
10	group142	SL2.40ch01	30917893	31017892	0.209452	(2,(5,(4,3)),1);
10	group142	SL2.40ch01	30917893	31017892	0.105559	(2,(4,(5,3)),1);
10	group142	SL2.40ch01	30917893	31017892	0.043098	(5,(2,(4,3)),1);
10	group142	SL2.40ch01	30917893	31017892	0.025401	((5,2),(4,3),1);
10	group143	SL2.40ch01	31017893	31117892	0.485738	(2,((5,4),3),1);
10	group143	SL2.40ch01	31017893	31117892	0.312721	(2,(5,(4,3)),1);
10	group143	SL2.40ch01	31017893	31117892	0.145950	(2,(4,(5,3)),1);
10	group143	SL2.40ch01	31017893	31117892	0.040391	(5,(2,(4,3)),1);
10	group143	SL2.40ch01	31017893	31117892	0.015199	((5,2),(4,3),1);
10	group144	SL2.40ch01	31117893	31217892	0.583594	(2,((5,4),3),1);
10	group144	SL2.40ch01	31117893	31217892	0.228607	(2,(5,(4,3)),1);
10	group144	SL2.40ch01	31117893	31217892	0.125338	(2,(4,(5,3)),1);
10	group144	SL2.40ch01	31117893	31217892	0.048511	(5,(2,(4,3)),1);
10	group144	SL2.40ch01	31117893	31217892	0.013950	((5,2),(4,3),1);
10	group145	SL2.40ch01	31217893	31317892	0.542578	(2,((5,4),3),1);
10	group145	SL2.40ch01	31217893	31317892	0.277327	(2,(5,(4,3)),1);
10	group145	SL2.40ch01	31217893	31317892	0.120758	(2,(4,(5,3)),1);
10	group145	SL2.40ch01	31217893	31317892	0.032896	(5,(2,(4,3)),1);
10	group145	SL2.40ch01	31217893	31317892	0.026442	((5,2),(4,3),1);
10	group146	SL2.40ch01	31317893	31417892	0.924006	(2,((5,4),3),1);
10	group146	SL2.40ch01	31317893	31417892	0.046221	(2,(5,(4,3)),1);
10	group146	SL2.40ch01	31317893	31417892	0.016864	(2,(4,(5,3)),1);
10	group146	SL2.40ch01	31317893	31417892	0.008120	(5,(2,(4,3)),1);
10	group146	SL2.40ch01	31317893	31417892	0.004789	((5,2),(4,3),1);
10	group147	SL2.40ch01	31417893	31517892	0.602124	(2,((5,4),3),1);
10	group147	SL2.40ch01	31417893	31517892	0.226525	(2,(5,(4,3)),1);
10	group147	SL2.40ch01	31417893	31517892	0.104102	(2,(4,(5,3)),1);
10	group147	SL2.40ch01	31417893	31517892	0.038518	(5,(2,(4,3)),1);
10	group147	SL2.40ch01	31417893	31517892	0.028732	((5,2),(4,3),1);
10	group148	SL2.40ch01	31517893	31617892	0.597960	(2,((5,4),3),1);
10	group148	SL2.40ch01	31517893	31617892	0.216323	(2,(5,(4,3)),1);
10	group148	SL2.40ch01	31517893	31617892	0.120550	(2,(4,(5,3)),1);
10	group148	SL2.40ch01	31517893	31617892	0.042265	(5,(2,(4,3)),1);
10	group148	SL2.40ch01	31517893	31617892	0.022902	((5,2),(4,3),1);
10	group149	SL2.40ch01	31617893	31717892	0.606704	(2,((5,4),3),1);
10	group149	SL2.40ch01	31617893	31717892	0.202790	(2,(5,(4,3)),1);
10	group149	SL2.40ch01	31617893	31717892	0.125130	(2,(4,(5,3)),1);
10	group149	SL2.40ch01	31617893	31717892	0.044139	(5,(2,(4,3)),1);
10	group149	SL2.40ch01	31617893	31717892	0.021237	((5,2),(4,3),1);
10	group150	SL2.40ch01	31717893	31817892	0.728919	(2,((5,4),3),1);
10	group150	SL2.40ch01	31717893	31817892	0.145118	(2,(5,(4,3)),1);
10	group150	SL2.40ch01	31717893	31817892	0.057048	(2,(4,(5,3)),1);
10	group150	SL2.40ch01	31717893	31817892	0.041641	(5,(2,(4,3)),1);
10	group150	SL2.40ch01	31717893	31817892	0.027275	((5,2),(4,3),1);
10	group151	SL2.40ch01	31817893	31917892	0.711222	(2,((5,4),3),1);
10	group151	SL2.40ch01	31817893	31917892	0.171976	(5,(2,(4,3)),1);
10	group151	SL2.40ch01	31817893	31917892	0.060171	(2,(5,(4,3)),1);
10	group151	SL2.40ch01	31817893	31917892	0.044972	(2,(4,(5,3)),1);
10	group151	SL2.40ch01	31817893	31917892	0.011659	((5,2),(4,3),1);
10	group152	SL2.40ch01	31917893	32017892	0.562149	(2,((5,4),3),1);
10	group152	SL2.40ch01	31917893	32017892	0.215907	(2,(5,(4,3)),1);
10	group152	SL2.40ch01	31917893	32017892	0.148032	(2,(4,(5,3)),1);
10	group152	SL2.40ch01	31917893	32017892	0.048095	(5,(2,(4,3)),1);
10	group152	SL2.40ch01	31917893	32017892	0.025817	((5,2),(4,3),1);
10	group153	SL2.40ch01	32017893	32117892	0.653758	(2,((5,4),3),1);
10	group153	SL2.40ch01	32017893	32117892	0.205497	(2,(5,(4,3)),1);
10	group153	SL2.40ch01	32017893	32117892	0.095982	(2,(4,(5,3)),1);
10	group153	SL2.40ch01	32017893	32117892	0.031230	(5,(2,(4,3)),1);
10	group153	SL2.40ch01	32017893	32117892	0.013533	((5,2),(4,3),1);
10	group154	SL2.40ch01	32117893	32217892	0.592338	(2,((5,4),3),1);
10	group154	SL2.40ch01	32117893	32217892	0.166771	(2,(5,(4,3)),1);
10	group154	SL2.40ch01	32117893	32217892	0.159067	(2,(4,(5,3)),1);
10	group154	SL2.40ch01	32117893	32217892	0.044764	(5,(2,(4,3)),1);
10	group154	SL2.40ch01	32117893	32217892	0.037060	((5,2),(4,3),1);
10	group155	SL2.40ch01	32217893	32317892	0.618364	(2,((5,4),3),1);
10	group155	SL2.40ch01	32217893	32317892	0.203623	(2,(5,(4,3)),1);
10	group155	SL2.40ch01	32217893	32317892	0.102436	(2,(4,(5,3)),1);
10	group155	SL2.40ch01	32217893	32317892	0.057672	(5,(2,(4,3)),1);
10	group155	SL2.40ch01	32217893	32317892	0.017905	((5,2),(4,3),1);
10	group156	SL2.40ch01	32317893	32417892	0.556527	(2,((5,4),3),1);
10	group156	SL2.40ch01	32317893	32417892	0.234020	(2,(5,(4,3)),1);
10	group156	SL2.40ch01	32317893	32417892	0.108474	(2,(4,(5,3)),1);
10	group156	SL2.40ch01	32317893	32417892	0.076827	(5,(2,(4,3)),1);
10	group156	SL2.40ch01	32317893	32417892	0.024152	((5,2),(4,3),1);
10	group157	SL2.40ch01	32417893	32517892	0.555694	(2,((5,4),3),1);
10	group157	SL2.40ch01	32417893	32517892	0.210910	(2,(5,(4,3)),1);
10	group157	SL2.40ch01	32417893	32517892	0.169894	(2,(4,(5,3)),1);
10	group157	SL2.40ch01	32417893	32517892	0.045805	(5,(2,(4,3)),1);
10	group157	SL2.40ch01	32417893	32517892	0.017697	((5,2),(4,3),1);
10	group158	SL2.40ch01	32517893	32617892	0.966896	(2,((5,4),3),1);
10	group158	SL2.40ch01	32517893	32617892	0.013950	(2,(5,(4,3)),1);
10	group158	SL2.40ch01	32517893	32617892	0.009994	(2,(4,(5,3)),1);
10	group158	SL2.40ch01	32517893	32617892	0.006038	(5,(2,(4,3)),1);
10	group158	SL2.40ch01	32517893	32617892	0.003123	((5,2),(4,3),1);
10	group159	SL2.40ch01	32617893	32717892	0.583802	(2,((5,4),3),1);
10	group159	SL2.40ch01	32617893	32717892	0.208828	(2,(5,(4,3)),1);
10	group159	SL2.40ch01	32617893	32717892	0.118051	(2,(4,(5,3)),1);
10	group159	SL2.40ch01	32617893	32717892	0.068082	(5,(2,(4,3)),1);
10	group159	SL2.40ch01	32617893	32717892	0.021237	((5,2),(4,3),1);
10	group160	SL2.40ch01	32717893	32817892	0.667708	(2,(4,(5,3)),1);
10	group160	SL2.40ch01	32717893	32817892	0.240891	(2,((5,4),3),1);
10	group160	SL2.40ch01	32717893	32817892	0.065792	(2,(5,(4,3)),1);
10	group160	SL2.40ch01	32717893	32817892	0.014366	(5,(2,(4,3)),1);
10	group160	SL2.40ch01	32717893	32817892	0.011243	((5,2),(4,3),1);
10	group161	SL2.40ch01	32817893	32917892	0.582761	(2,((5,4),3),1);
10	group161	SL2.40ch01	32817893	32917892	0.178638	(2,(5,(4,3)),1);
10	group161	SL2.40ch01	32817893	32917892	0.142203	(2,(4,(5,3)),1);
10	group161	SL2.40ch01	32817893	32917892	0.062253	(5,(2,(4,3)),1);
10	group161	SL2.40ch01	32817893	32917892	0.034145	((5,2),(4,3),1);
10	group162	SL2.40ch01	32917893	33017892	0.385801	(2,((5,4),3),1);
10	group162	SL2.40ch01	32917893	33017892	0.262544	(5,(2,(4,3)),1);
10	group162	SL2.40ch01	32917893	33017892	0.146367	(2,(5,(4,3)),1);
10	group162	SL2.40ch01	32917893	33017892	0.139288	(2,(4,(5,3)),1);
10	group162	SL2.40ch01	32917893	33017892	0.066000	((5,2),(4,3),1);
10	group163	SL2.40ch01	33017893	33117892	0.574224	(2,((5,4),3),1);
10	group163	SL2.40ch01	33017893	33117892	0.204664	(2,(5,(4,3)),1);
10	group163	SL2.40ch01	33017893	33117892	0.119092	(2,(4,(5,3)),1);
10	group163	SL2.40ch01	33017893	33117892	0.069956	(5,(2,(4,3)),1);
10	group163	SL2.40ch01	33017893	33117892	0.032063	((5,2),(4,3),1);
10	group164	SL2.40ch01	33117893	33217892	0.544660	(2,((5,4),3),1);
10	group164	SL2.40ch01	33117893	33217892	0.190714	(2,(5,(4,3)),1);
10	group164	SL2.40ch01	33117893	33217892	0.170727	(2,(4,(5,3)),1);
10	group164	SL2.40ch01	33117893	33217892	0.074537	(5,(2,(4,3)),1);
10	group164	SL2.40ch01	33117893	33217892	0.019363	((5,2),(4,3),1);
10	group165	SL2.40ch01	33217893	33317892	0.510931	(2,((5,4),3),1);
10	group165	SL2.40ch01	33217893	33317892	0.241724	(2,(5,(4,3)),1);
10	group165	SL2.40ch01	33217893	33317892	0.142619	(2,(4,(5,3)),1);
10	group165	SL2.40ch01	33217893	33317892	0.075161	(5,(2,(4,3)),1);
10	group165	SL2.40ch01	33217893	33317892	0.029565	((5,2),(4,3),1);
10	group166	SL2.40ch01	33317893	33417892	0.559650	(2,((5,4),3),1);
10	group166	SL2.40ch01	33317893	33417892	0.193837	(2,(5,(4,3)),1);
10	group166	SL2.40ch01	33317893	33417892	0.168645	(2,(4,(5,3)),1);
10	group166	SL2.40ch01	33317893	33417892	0.057048	(5,(2,(4,3)),1);
10	group166	SL2.40ch01	33317893	33417892	0.020820	((5,2),(4,3),1);
10	group167	SL2.40ch01	33417893	33517892	0.521133	(2,((5,4),3),1);
10	group167	SL2.40ch01	33417893	33517892	0.224027	(2,(5,(4,3)),1);
10	group167	SL2.40ch01	33417893	33517892	0.155111	(2,(4,(5,3)),1);
10	group167	SL2.40ch01	33417893	33517892	0.078284	(5,(2,(4,3)),1);
10	group167	SL2.40ch01	33417893	33517892	0.021445	((5,2),(4,3),1);
10	group168	SL2.40ch01	33517893	33617892	0.627941	(2,((5,4),3),1);
10	group168	SL2.40ch01	33517893	33617892	0.166979	(2,(5,(4,3)),1);
10	group168	SL2.40ch01	33517893	33617892	0.158026	(2,(4,(5,3)),1);
10	group168	SL2.40ch01	33517893	33617892	0.034354	(5,(2,(4,3)),1);
10	group168	SL2.40ch01	33517893	33617892	0.012700	((5,2),(4,3),1);
10	group169	SL2.40ch01	33617893	33717892	0.575265	(2,((5,4),3),1);
10	group169	SL2.40ch01	33617893	33717892	0.220487	(2,(5,(4,3)),1);
10	group169	SL2.40ch01	33617893	33717892	0.146991	(2,(4,(5,3)),1);
10	group169	SL2.40ch01	33617893	33717892	0.042265	(5,(2,(4,3)),1);
10	group169	SL2.40ch01	33617893	33717892	0.014991	((5,2),(4,3),1);
10	group170	SL2.40ch01	33717893	33817892	0.627524	(2,((5,4),3),1);
10	group170	SL2.40ch01	33717893	33817892	0.192796	(2,(5,(4,3)),1);
10	group170	SL2.40ch01	33717893	33817892	0.115969	(2,(4,(5,3)),1);
10	group170	SL2.40ch01	33717893	33817892	0.048095	(5,(2,(4,3)),1);
10	group170	SL2.40ch01	33717893	33817892	0.015615	((5,2),(4,3),1);
10	group171	SL2.40ch01	33817893	33917892	0.403914	(2,((5,4),3),1);
10	group171	SL2.40ch01	33817893	33917892	0.294399	(2,(5,(4,3)),1);
10	group171	SL2.40ch01	33817893	33917892	0.179888	(2,(4,(5,3)),1);
10	group171	SL2.40ch01	33817893	33917892	0.082865	(5,(2,(4,3)),1);
10	group171	SL2.40ch01	33817893	33917892	0.038934	((5,2),(4,3),1);
10	group172	SL2.40ch01	33917893	34017892	0.921507	(2,((5,4),3),1);
10	group172	SL2.40ch01	33917893	34017892	0.034978	(2,(5,(4,3)),1);
10	group172	SL2.40ch01	33917893	34017892	0.034354	(2,(4,(5,3)),1);
10	group172	SL2.40ch01	33917893	34017892	0.005830	(5,(2,(4,3)),1);
10	group172	SL2.40ch01	33917893	34017892	0.003331	((5,2),(4,3),1);
10	group173	SL2.40ch01	34017893	34117892	0.915053	(2,((5,4),3),1);
10	group173	SL2.40ch01	34017893	34117892	0.052467	(2,(5,(4,3)),1);
10	group173	SL2.40ch01	34017893	34117892	0.013325	(2,(4,(5,3)),1);
10	group173	SL2.40ch01	34017893	34117892	0.010618	(5,(2,(4,3)),1);
10	group173	SL2.40ch01	34017893	34117892	0.008536	((5,2),(4,3),1);
10	group174	SL2.40ch01	34117893	34217892	0.583385	(2,((5,4),3),1);
10	group174	SL2.40ch01	34117893	34217892	0.229024	(2,(5,(4,3)),1);
10	group174	SL2.40ch01	34117893	34217892	0.121174	(2,(4,(5,3)),1);
10	group174	SL2.40ch01	34117893	34217892	0.036019	(5,(2,(4,3)),1);
10	group174	SL2.40ch01	34117893	34217892	0.030398	((5,2),(4,3),1);
10	group175	SL2.40ch01	34217893	34317892	0.897772	(2,((5,4),3),1);
10	group175	SL2.40ch01	34217893	34317892	0.051634	(2,(5,(4,3)),1);
10	group175	SL2.40ch01	34217893	34317892	0.039350	(2,(4,(5,3)),1);
10	group175	SL2.40ch01	34217893	34317892	0.006871	(5,(2,(4,3)),1);
10	group175	SL2.40ch01	34217893	34317892	0.004372	((5,2),(4,3),1);
10	group176	SL2.40ch01	34317893	34417892	0.678534	(2,((5,4),3),1);
10	group176	SL2.40ch01	34317893	34417892	0.167395	(2,(5,(4,3)),1);
10	group176	SL2.40ch01	34317893	34417892	0.089319	(2,(4,(5,3)),1);
10	group176	SL2.40ch01	34317893	34417892	0.033313	(5,(2,(4,3)),1);
10	group176	SL2.40ch01	34317893	34417892	0.031439	((5,2),(4,3),1);
10	group177	SL2.40ch01	34417893	34517892	0.601083	(2,((5,4),3),1);
10	group177	SL2.40ch01	34417893	34517892	0.190506	(2,(5,(4,3)),1);
10	group177	SL2.40ch01	34417893	34517892	0.120341	(2,(4,(5,3)),1);
10	group177	SL2.40ch01	34417893	34517892	0.067041	(5,(2,(4,3)),1);
10	group177	SL2.40ch01	34417893	34517892	0.021029	((5,2),(4,3),1);
10	group178	SL2.40ch01	34517893	34617892	0.485322	(2,((5,4),3),1);
10	group178	SL2.40ch01	34517893	34617892	0.303352	(2,(5,(4,3)),1);
10	group178	SL2.40ch01	34517893	34617892	0.130335	(2,(4,(5,3)),1);
10	group178	SL2.40ch01	34517893	34617892	0.046429	(5,(2,(4,3)),1);
10	group178	SL2.40ch01	34517893	34617892	0.034562	((5,2),(4,3),1);
10	group179	SL2.40ch01	34617893	34717892	0.539663	(2,((5,4),3),1);
10	group179	SL2.40ch01	34617893	34717892	0.208203	(2,(5,(4,3)),1);
10	group179	SL2.40ch01	34617893	34717892	0.148657	(2,(4,(5,3)),1);
10	group179	SL2.40ch01	34617893	34717892	0.061004	(5,(2,(4,3)),1);
10	group179	SL2.40ch01	34617893	34717892	0.042473	((5,2),(4,3),1);
10	group180	SL2.40ch01	34717893	34817892	0.597960	(2,((5,4),3),1);
10	group180	SL2.40ch01	34717893	34817892	0.215282	(2,(5,(4,3)),1);
10	group180	SL2.40ch01	34717893	34817892	0.137414	(2,(4,(5,3)),1);
10	group180	SL2.40ch01	34717893	34817892	0.026858	((5,2),(4,3),1);
10	group180	SL2.40ch01	34717893	34817892	0.022486	(5,(2,(4,3)),1);
10	group181	SL2.40ch01	34817893	34917892	0.673954	(2,((5,4),3),1);
10	group181	SL2.40ch01	34817893	34917892	0.209244	(2,(5,(4,3)),1);
10	group181	SL2.40ch01	34817893	34917892	0.070789	(2,(4,(5,3)),1);
10	group181	SL2.40ch01	34817893	34917892	0.032896	(5,(2,(4,3)),1);
10	group181	SL2.40ch01	34817893	34917892	0.013117	((5,2),(4,3),1);
10	group182	SL2.40ch01	34917893	35017892	0.675411	(2,((5,4),3),1);
10	group182	SL2.40ch01	34917893	35017892	0.156985	(2,(5,(4,3)),1);
10	group182	SL2.40ch01	34917893	35017892	0.107641	(2,(4,(5,3)),1);
10	group182	SL2.40ch01	34917893	35017892	0.036436	(5,(2,(4,3)),1);
10	group182	SL2.40ch01	34917893	35017892	0.023527	((5,2),(4,3),1);
10	group183	SL2.40ch01	35017893	35117892	0.545284	(2,((5,4),3),1);
10	group183	SL2.40ch01	35017893	35117892	0.206121	(2,(5,(4,3)),1);
10	group183	SL2.40ch01	35017893	35117892	0.139496	(2,(4,(5,3)),1);
10	group183	SL2.40ch01	35017893	35117892	0.071205	(5,(2,(4,3)),1);
10	group183	SL2.40ch01	35017893	35117892	0.037893	((5,2),(4,3),1);
10	group184	SL2.40ch01	35117893	35217892	0.540287	(2,((5,4),3),1);
10	group184	SL2.40ch01	35117893	35217892	0.195711	(2,(5,(4,3)),1);
10	group184	SL2.40ch01	35117893	35217892	0.179471	(2,(4,(5,3)),1);
10	group184	SL2.40ch01	35117893	35217892	0.063086	(5,(2,(4,3)),1);
10	group184	SL2.40ch01	35117893	35217892	0.021445	((5,2),(4,3),1);
10	group185	SL2.40ch01	35217893	35317892	0.579430	(2,((5,4),3),1);
10	group185	SL2.40ch01	35217893	35317892	0.216115	(2,(5,(4,3)),1);
10	group185	SL2.40ch01	35217893	35317892	0.122840	(2,(4,(5,3)),1);
10	group185	SL2.40ch01	35217893	35317892	0.055174	(5,(2,(4,3)),1);
10	group185	SL2.40ch01	35217893	35317892	0.026442	((5,2),(4,3),1);
10	group186	SL2.40ch01	35317893	35417892	0.594004	(2,(5,(4,3)),1);
10	group186	SL2.40ch01	35317893	35417892	0.244014	(2,((5,4),3),1);
10	group186	SL2.40ch01	35317893	35417892	0.111805	(2,(4,(5,3)),1);
10	group186	SL2.40ch01	35317893	35417892	0.035811	(5,(2,(4,3)),1);
10	group186	SL2.40ch01	35317893	35417892	0.014366	((5,2),(4,3),1);
10	group187	SL2.40ch01	35417893	35517892	0.561940	(((5,4),2),3,1);
10	group187	SL2.40ch01	35417893	35517892	0.348324	((4,2),(5,3),1);
10	group187	SL2.40ch01	35417893	35517892	0.052884	(5,((4,2),3),1);
10	group187	SL2.40ch01	35417893	35517892	0.019571	((5,(4,2)),3,1);
10	group187	SL2.40ch01	35417893	35517892	0.006663	(2,((5,4),3),1);
10	group187	SL2.40ch01	35417893	35517892	0.006663	((4,(5,2)),3,1);
10	group187	SL2.40ch01	35417893	35517892	0.002915	(2,(4,(5,3)),1);
10	group187	SL2.40ch01	35417893	35517892	0.000625	(5,(2,(4,3)),1);
10	group187	SL2.40ch01	35417893	35517892	0.000208	(2,(5,(4,3)),1);
10	group187	SL2.40ch01	35417893	35517892	0.000208	((5,2),(4,3),1);
10	group188	SL2.40ch01	35517893	35617892	0.496773	((4,2),(5,3),1);
10	group188	SL2.40ch01	35517893	35617892	0.310015	(((5,4),2),3,1);
10	group188	SL2.40ch01	35517893	35617892	0.131793	(5,((4,2),3),1);
10	group188	SL2.40ch01	35517893	35617892	0.052675	((5,(4,2)),3,1);
10	group188	SL2.40ch01	35517893	35617892	0.008745	((4,(5,2)),3,1);
10	group189	SL2.40ch01	35617893	35717892	0.450552	(2,((5,4),3),1);
10	group189	SL2.40ch01	35617893	35717892	0.177597	(2,(5,(4,3)),1);
10	group189	SL2.40ch01	35617893	35717892	0.159067	(5,(2,(4,3)),1);
10	group189	SL2.40ch01	35617893	35717892	0.150531	(2,(4,(5,3)),1);
10	group189	SL2.40ch01	35617893	35717892	0.062253	((5,2),(4,3),1);
10	group190	SL2.40ch01	35717893	35817892	0.868416	(2,((5,4),3),1);
10	group190	SL2.40ch01	35717893	35817892	0.059338	(2,(5,(4,3)),1);
10	group190	SL2.40ch01	35717893	35817892	0.047262	(2,(4,(5,3)),1);
10	group190	SL2.40ch01	35717893	35817892	0.015823	(5,(2,(4,3)),1);
10	group190	SL2.40ch01	35717893	35817892	0.009161	((5,2),(4,3),1);
10	group191	SL2.40ch01	35817893	35917892	0.936706	(2,((5,4),3),1);
10	group191	SL2.40ch01	35817893	35917892	0.033729	(2,(5,(4,3)),1);
10	group191	SL2.40ch01	35817893	35917892	0.016656	(2,(4,(5,3)),1);
10	group191	SL2.40ch01	35817893	35917892	0.006871	(5,(2,(4,3)),1);
10	group191	SL2.40ch01	35817893	35917892	0.006038	((5,2),(4,3),1);
10	group192	SL2.40ch01	35917893	36017892	0.378722	(2,((5,4),3),1);
10	group192	SL2.40ch01	35917893	36017892	0.282115	(2,(5,(4,3)),1);
10	group192	SL2.40ch01	35917893	36017892	0.231522	(2,(4,(5,3)),1);
10	group192	SL2.40ch01	35917893	36017892	0.074537	(5,(2,(4,3)),1);
10	group192	SL2.40ch01	35917893	36017892	0.033104	((5,2),(4,3),1);
10	group193	SL2.40ch01	36017893	36117892	0.557985	(2,((5,4),3),1);
10	group193	SL2.40ch01	36017893	36117892	0.229440	(2,(5,(4,3)),1);
10	group193	SL2.40ch01	36017893	36117892	0.131584	(2,(4,(5,3)),1);
10	group193	SL2.40ch01	36017893	36117892	0.057048	(5,(2,(4,3)),1);
10	group193	SL2.40ch01	36017893	36117892	0.023943	((5,2),(4,3),1);
10	group194	SL2.40ch01	36117893	36217892	0.545492	(2,((5,4),3),1);
10	group194	SL2.40ch01	36117893	36217892	0.224651	(2,(5,(4,3)),1);
10	group194	SL2.40ch01	36117893	36217892	0.126588	(2,(4,(5,3)),1);
10	group194	SL2.40ch01	36117893	36217892	0.076411	(5,(2,(4,3)),1);
10	group194	SL2.40ch01	36117893	36217892	0.026858	((5,2),(4,3),1);
10	group195	SL2.40ch01	36217893	36317892	0.609411	(2,((5,4),3),1);
10	group195	SL2.40ch01	36217893	36317892	0.196752	(2,(5,(4,3)),1);
10	group195	SL2.40ch01	36217893	36317892	0.132209	(2,(4,(5,3)),1);
10	group195	SL2.40ch01	36217893	36317892	0.051843	(5,(2,(4,3)),1);
10	group195	SL2.40ch01	36217893	36317892	0.009786	((5,2),(4,3),1);
10	group196	SL2.40ch01	36317893	36417892	0.376640	(2,((5,4),3),1);
10	group196	SL2.40ch01	36317893	36417892	0.264834	(2,(5,(4,3)),1);
10	group196	SL2.40ch01	36317893	36417892	0.249011	(2,(4,(5,3)),1);
10	group196	SL2.40ch01	36317893	36417892	0.072663	(5,(2,(4,3)),1);
10	group196	SL2.40ch01	36317893	36417892	0.036852	((5,2),(4,3),1);
10	group197	SL2.40ch01	36417893	36517892	0.523839	(2,((5,4),3),1);
10	group197	SL2.40ch01	36417893	36517892	0.206329	(2,(5,(4,3)),1);
10	group197	SL2.40ch01	36417893	36517892	0.173225	(2,(4,(5,3)),1);
10	group197	SL2.40ch01	36417893	36517892	0.070164	(5,(2,(4,3)),1);
10	group197	SL2.40ch01	36417893	36517892	0.026442	((5,2),(4,3),1);
10	group198	SL2.40ch01	36517893	36617892	0.534041	(2,((5,4),3),1);
10	group198	SL2.40ch01	36517893	36617892	0.216948	(2,(5,(4,3)),1);
10	group198	SL2.40ch01	36517893	36617892	0.170935	(2,(4,(5,3)),1);
10	group198	SL2.40ch01	36517893	36617892	0.057048	(5,(2,(4,3)),1);
10	group198	SL2.40ch01	36517893	36617892	0.021029	((5,2),(4,3),1);
10	group199	SL2.40ch01	36617893	36717892	0.574433	(2,((5,4),3),1);
10	group199	SL2.40ch01	36617893	36717892	0.200916	(2,(5,(4,3)),1);
10	group199	SL2.40ch01	36617893	36717892	0.147616	(2,(4,(5,3)),1);
10	group199	SL2.40ch01	36617893	36717892	0.054341	(5,(2,(4,3)),1);
10	group199	SL2.40ch01	36617893	36717892	0.022694	((5,2),(4,3),1);
10	group200	SL2.40ch01	36717893	36817892	0.562565	(2,((5,4),3),1);
10	group200	SL2.40ch01	36717893	36817892	0.200708	(2,(5,(4,3)),1);
10	group200	SL2.40ch01	36717893	36817892	0.172600	(2,(4,(5,3)),1);
10	group200	SL2.40ch01	36717893	36817892	0.036644	(5,(2,(4,3)),1);
10	group200	SL2.40ch01	36717893	36817892	0.027483	((5,2),(4,3),1);
10	group201	SL2.40ch01	36817893	36917892	0.789090	(2,((5,4),3),1);
10	group201	SL2.40ch01	36817893	36917892	0.106808	(2,(5,(4,3)),1);
10	group201	SL2.40ch01	36817893	36917892	0.063502	(2,(4,(5,3)),1);
10	group201	SL2.40ch01	36817893	36917892	0.028316	(5,(2,(4,3)),1);
10	group201	SL2.40ch01	36817893	36917892	0.012284	((5,2),(4,3),1);
10	group202	SL2.40ch01	36917893	37017892	0.399334	(2,((5,4),3),1);
10	group202	SL2.40ch01	36917893	37017892	0.330418	(2,(5,(4,3)),1);
10	group202	SL2.40ch01	36917893	37017892	0.202582	(2,(4,(5,3)),1);
10	group202	SL2.40ch01	36917893	37017892	0.042890	(5,(2,(4,3)),1);
10	group202	SL2.40ch01	36917893	37017892	0.024776	((5,2),(4,3),1);
10	group203	SL2.40ch01	37017893	37117892	0.471997	(2,((5,4),3),1);
10	group203	SL2.40ch01	37017893	37117892	0.323548	(2,(5,(4,3)),1);
10	group203	SL2.40ch01	37017893	37117892	0.200291	(2,(4,(5,3)),1);
10	group203	SL2.40ch01	37017893	37117892	0.002915	(5,(2,(4,3)),1);
10	group203	SL2.40ch01	37017893	37117892	0.001249	((5,2),(4,3),1);
10	group204	SL2.40ch01	37117893	37217892	0.659796	(2,((5,4),3),1);
10	group204	SL2.40ch01	37117893	37217892	0.193213	(2,(5,(4,3)),1);
10	group204	SL2.40ch01	37117893	37217892	0.100354	(2,(4,(5,3)),1);
10	group204	SL2.40ch01	37117893	37217892	0.028524	(5,(2,(4,3)),1);
10	group204	SL2.40ch01	37117893	37217892	0.018114	((5,2),(4,3),1);
10	group205	SL2.40ch01	37217893	37317892	0.900479	(2,((5,4),3),1);
10	group205	SL2.40ch01	37217893	37317892	0.040600	(2,(4,(5,3)),1);
10	group205	SL2.40ch01	37217893	37317892	0.031647	(5,(2,(4,3)),1);
10	group205	SL2.40ch01	37217893	37317892	0.023111	(2,(5,(4,3)),1);
10	group205	SL2.40ch01	37217893	37317892	0.004164	((5,2),(4,3),1);
10	group206	SL2.40ch01	37317893	37417892	0.399958	(2,((5,4),3),1);
10	group206	SL2.40ch01	37317893	37417892	0.208411	(2,(4,(5,3)),1);
10	group206	SL2.40ch01	37317893	37417892	0.186550	(5,(2,(4,3)),1);
10	group206	SL2.40ch01	37317893	37417892	0.150947	(2,(5,(4,3)),1);
10	group206	SL2.40ch01	37317893	37417892	0.054133	((5,2),(4,3),1);
10	group207	SL2.40ch01	37417893	37517892	0.559026	(2,(4,(5,3)),1);
10	group207	SL2.40ch01	37417893	37517892	0.254008	(2,((5,4),3),1);
10	group207	SL2.40ch01	37417893	37517892	0.109723	(2,(5,(4,3)),1);
10	group207	SL2.40ch01	37417893	37517892	0.057672	(5,(2,(4,3)),1);
10	group207	SL2.40ch01	37417893	37517892	0.019571	((5,2),(4,3),1);
10	group208	SL2.40ch01	37517893	37617892	0.429731	(2,((5,4),3),1);
10	group208	SL2.40ch01	37517893	37617892	0.319592	(2,(4,(5,3)),1);
10	group208	SL2.40ch01	37517893	37617892	0.150947	(2,(5,(4,3)),1);
10	group208	SL2.40ch01	37517893	37617892	0.075370	(5,(2,(4,3)),1);
10	group208	SL2.40ch01	37517893	37617892	0.024360	((5,2),(4,3),1);
10	group209	SL2.40ch01	37617893	37717892	0.524672	(2,((5,4),3),1);
10	group209	SL2.40ch01	37617893	37717892	0.282532	(2,(5,(4,3)),1);
10	group209	SL2.40ch01	37617893	37717892	0.128045	(2,(4,(5,3)),1);
10	group209	SL2.40ch01	37617893	37717892	0.046013	(5,(2,(4,3)),1);
10	group209	SL2.40ch01	37617893	37717892	0.018738	((5,2),(4,3),1);
10	group210	SL2.40ch01	37717893	37817892	0.397668	(2,(5,(4,3)),1);
10	group210	SL2.40ch01	37717893	37817892	0.296273	(5,(2,(4,3)),1);
10	group210	SL2.40ch01	37717893	37817892	0.164064	(2,((5,4),3),1);
10	group210	SL2.40ch01	37717893	37817892	0.100562	((5,2),(4,3),1);
10	group210	SL2.40ch01	37717893	37817892	0.041432	(2,(4,(5,3)),1);
10	group211	SL2.40ch01	37817893	37917892	0.500104	(2,((5,4),3),1);
10	group211	SL2.40ch01	37817893	37917892	0.217156	(2,(5,(4,3)),1);
10	group211	SL2.40ch01	37817893	37917892	0.159275	(2,(4,(5,3)),1);
10	group211	SL2.40ch01	37817893	37917892	0.091609	(5,(2,(4,3)),1);
10	group211	SL2.40ch01	37817893	37917892	0.031855	((5,2),(4,3),1);
10	group212	SL2.40ch01	37917893	38017892	0.571726	(2,((5,4),3),1);
10	group212	SL2.40ch01	37917893	38017892	0.212784	(2,(5,(4,3)),1);
10	group212	SL2.40ch01	37917893	38017892	0.115553	(2,(4,(5,3)),1);
10	group212	SL2.40ch01	37917893	38017892	0.071622	(5,(2,(4,3)),1);
10	group212	SL2.40ch01	37917893	38017892	0.028316	((5,2),(4,3),1);
10	group213	SL2.40ch01	38017893	38117892	0.587341	(2,((5,4),3),1);
10	group213	SL2.40ch01	38017893	38117892	0.212575	(2,(5,(4,3)),1);
10	group213	SL2.40ch01	38017893	38117892	0.105559	(2,(4,(5,3)),1);
10	group213	SL2.40ch01	38017893	38117892	0.066417	(5,(2,(4,3)),1);
10	group213	SL2.40ch01	38017893	38117892	0.028107	((5,2),(4,3),1);
10	group214	SL2.40ch01	38117893	38217892	0.395170	(2,((5,4),3),1);
10	group214	SL2.40ch01	38117893	38217892	0.289402	(2,(5,(4,3)),1);
10	group214	SL2.40ch01	38117893	38217892	0.219238	(2,(4,(5,3)),1);
10	group214	SL2.40ch01	38117893	38217892	0.067458	(5,(2,(4,3)),1);
10	group214	SL2.40ch01	38117893	38217892	0.028732	((5,2),(4,3),1);
10	group215	SL2.40ch01	38217893	38315222	0.544868	(2,((5,4),3),1);
10	group215	SL2.40ch01	38217893	38315222	0.177597	(2,(5,(4,3)),1);
10	group215	SL2.40ch01	38217893	38315222	0.158026	(2,(4,(5,3)),1);
10	group215	SL2.40ch01	38217893	38315222	0.067874	(5,(2,(4,3)),1);
10	group215	SL2.40ch01	38217893	38315222	0.051634	((5,2),(4,3),1);
11	group1	SL2.40ch01	38280041	38380040	0.938788	(2,((5,4),3),1);
11	group1	SL2.40ch01	38280041	38380040	0.037060	(2,(4,(5,3)),1);
11	group1	SL2.40ch01	38280041	38380040	0.021653	(2,(5,(4,3)),1);
11	group1	SL2.40ch01	38280041	38380040	0.002498	(5,(2,(4,3)),1);
11	group2	SL2.40ch01	38380041	38480040	0.595878	(2,((5,4),3),1);
11	group2	SL2.40ch01	38380041	38480040	0.214241	(2,(5,(4,3)),1);
11	group2	SL2.40ch01	38380041	38480040	0.112430	(2,(4,(5,3)),1);
11	group2	SL2.40ch01	38380041	38480040	0.049552	(5,(2,(4,3)),1);
11	group2	SL2.40ch01	38380041	38480040	0.027899	((5,2),(4,3),1);
11	group3	SL2.40ch01	38480041	38580040	0.705392	(2,((5,4),3),1);
11	group3	SL2.40ch01	38480041	38580040	0.153862	(2,(4,(5,3)),1);
11	group3	SL2.40ch01	38480041	38580040	0.136790	(2,(5,(4,3)),1);
11	group3	SL2.40ch01	38480041	38580040	0.002707	(5,(2,(4,3)),1);
11	group3	SL2.40ch01	38480041	38580040	0.001249	((5,2),(4,3),1);
11	group4	SL2.40ch01	38580041	38680040	0.805538	(2,((5,4),3),1);
11	group4	SL2.40ch01	38580041	38680040	0.098272	(2,(5,(4,3)),1);
11	group4	SL2.40ch01	38580041	38680040	0.055798	(2,(4,(5,3)),1);
11	group4	SL2.40ch01	38580041	38680040	0.035395	(5,(2,(4,3)),1);
11	group4	SL2.40ch01	38580041	38680040	0.004997	((5,2),(4,3),1);
11	group5	SL2.40ch01	38680041	38780040	0.548615	(2,((5,4),3),1);
11	group5	SL2.40ch01	38680041	38780040	0.246721	(2,(5,(4,3)),1);
11	group5	SL2.40ch01	38680041	38780040	0.132834	(2,(4,(5,3)),1);
11	group5	SL2.40ch01	38680041	38780040	0.051218	(5,(2,(4,3)),1);
11	group5	SL2.40ch01	38680041	38780040	0.020612	((5,2),(4,3),1);
11	group6	SL2.40ch01	38780041	38880040	0.402665	(2,((5,4),3),1);
11	group6	SL2.40ch01	38780041	38880040	0.238809	(2,(4,(5,3)),1);
11	group6	SL2.40ch01	38780041	38880040	0.217156	(2,(5,(4,3)),1);
11	group6	SL2.40ch01	38780041	38880040	0.108890	(5,(2,(4,3)),1);
11	group6	SL2.40ch01	38780041	38880040	0.032480	((5,2),(4,3),1);
11	group7	SL2.40ch01	38880041	38980040	0.882782	(2,((5,4),3),1);
11	group7	SL2.40ch01	38880041	38980040	0.089319	(2,(4,(5,3)),1);
11	group7	SL2.40ch01	38880041	38980040	0.025193	(2,(5,(4,3)),1);
11	group7	SL2.40ch01	38880041	38980040	0.001874	(5,(2,(4,3)),1);
11	group7	SL2.40ch01	38880041	38980040	0.000833	((5,2),(4,3),1);
11	group8	SL2.40ch01	38980041	39080040	0.394545	(2,((5,4),3),1);
11	group8	SL2.40ch01	38980041	39080040	0.207995	(2,(5,(4,3)),1);
11	group8	SL2.40ch01	38980041	39080040	0.148449	(5,(2,(4,3)),1);
11	group8	SL2.40ch01	38980041	39080040	0.143036	(2,(4,(5,3)),1);
11	group8	SL2.40ch01	38980041	39080040	0.105975	((5,2),(4,3),1);
11	group9	SL2.40ch01	39080041	39180040	0.742244	(2,((5,4),3),1);
11	group9	SL2.40ch01	39080041	39180040	0.126379	(2,(4,(5,3)),1);
11	group9	SL2.40ch01	39080041	39180040	0.096606	(2,(5,(4,3)),1);
11	group9	SL2.40ch01	39080041	39180040	0.018114	((5,2),(4,3),1);
11	group9	SL2.40ch01	39080041	39180040	0.016656	(5,(2,(4,3)),1);
11	group10	SL2.40ch01	39180041	39280040	0.549032	(2,((5,4),3),1);
11	group10	SL2.40ch01	39180041	39280040	0.218613	(2,(5,(4,3)),1);
11	group10	SL2.40ch01	39180041	39280040	0.140121	(2,(4,(5,3)),1);
11	group10	SL2.40ch01	39180041	39280040	0.052051	(5,(2,(4,3)),1);
11	group10	SL2.40ch01	39180041	39280040	0.040183	((5,2),(4,3),1);
11	group11	SL2.40ch01	39280041	39380040	0.678534	(2,((5,4),3),1);
11	group11	SL2.40ch01	39280041	39380040	0.185509	(2,(5,(4,3)),1);
11	group11	SL2.40ch01	39280041	39380040	0.098480	(2,(4,(5,3)),1);
11	group11	SL2.40ch01	39280041	39380040	0.030189	(5,(2,(4,3)),1);
11	group11	SL2.40ch01	39280041	39380040	0.007287	((5,2),(4,3),1);
11	group12	SL2.40ch01	39380041	39480040	0.627316	(2,((5,4),3),1);
11	group12	SL2.40ch01	39380041	39480040	0.225900	(2,(5,(4,3)),1);
11	group12	SL2.40ch01	39380041	39480040	0.141370	(2,(4,(5,3)),1);
11	group12	SL2.40ch01	39380041	39480040	0.003539	(5,(2,(4,3)),1);
11	group12	SL2.40ch01	39380041	39480040	0.001874	((5,2),(4,3),1);
11	group13	SL2.40ch01	39480041	39580040	0.499896	(2,((5,4),3),1);
11	group13	SL2.40ch01	39480041	39580040	0.195295	(2,(5,(4,3)),1);
11	group13	SL2.40ch01	39480041	39580040	0.161774	(2,(4,(5,3)),1);
11	group13	SL2.40ch01	39480041	39580040	0.080575	(5,(2,(4,3)),1);
11	group13	SL2.40ch01	39480041	39580040	0.062461	((5,2),(4,3),1);
11	group14	SL2.40ch01	39580041	39680040	0.377889	(2,((5,4),3),1);
11	group14	SL2.40ch01	39580041	39680040	0.240058	(2,(4,(5,3)),1);
11	group14	SL2.40ch01	39580041	39680040	0.168436	((5,2),(4,3),1);
11	group14	SL2.40ch01	39580041	39680040	0.126588	(5,(2,(4,3)),1);
11	group14	SL2.40ch01	39580041	39680040	0.087029	(2,(5,(4,3)),1);
11	group15	SL2.40ch01	39680041	39780040	0.735582	(2,((5,4),3),1);
11	group15	SL2.40ch01	39680041	39780040	0.210285	(2,(4,(5,3)),1);
11	group15	SL2.40ch01	39680041	39780040	0.028732	(2,(5,(4,3)),1);
11	group15	SL2.40ch01	39680041	39780040	0.013950	(5,(2,(4,3)),1);
11	group15	SL2.40ch01	39680041	39780040	0.011451	((5,2),(4,3),1);
11	group16	SL2.40ch01	39780041	39880040	0.422653	(2,((5,4),3),1);
11	group16	SL2.40ch01	39780041	39880040	0.259213	(2,(4,(5,3)),1);
11	group16	SL2.40ch01	39780041	39880040	0.145534	((5,2),(4,3),1);
11	group16	SL2.40ch01	39780041	39880040	0.107016	(5,(2,(4,3)),1);
11	group16	SL2.40ch01	39780041	39880040	0.065584	(2,(5,(4,3)),1);
11	group17	SL2.40ch01	39880041	39980040	0.389132	(2,((5,4),3),1);
11	group17	SL2.40ch01	39880041	39980040	0.339579	(2,(4,(5,3)),1);
11	group17	SL2.40ch01	39880041	39980040	0.119925	(5,(2,(4,3)),1);
11	group17	SL2.40ch01	39880041	39980040	0.094524	(2,(5,(4,3)),1);
11	group17	SL2.40ch01	39880041	39980040	0.056839	((5,2),(4,3),1);
11	group18	SL2.40ch01	39980041	40080040	0.454508	(2,((5,4),3),1);
11	group18	SL2.40ch01	39980041	40080040	0.231938	(2,(5,(4,3)),1);
11	group18	SL2.40ch01	39980041	40080040	0.141786	(5,(2,(4,3)),1);
11	group18	SL2.40ch01	39980041	40080040	0.088486	((5,2),(4,3),1);
11	group18	SL2.40ch01	39980041	40080040	0.083281	(2,(4,(5,3)),1);
11	group19	SL2.40ch01	40080041	40180040	0.482823	(2,((5,4),3),1);
11	group19	SL2.40ch01	40080041	40180040	0.211743	(2,(5,(4,3)),1);
11	group19	SL2.40ch01	40080041	40180040	0.189257	(2,(4,(5,3)),1);
11	group19	SL2.40ch01	40080041	40180040	0.064751	((5,2),(4,3),1);
11	group19	SL2.40ch01	40080041	40180040	0.051426	(5,(2,(4,3)),1);
11	group20	SL2.40ch01	40180041	40280040	0.442432	(2,((5,4),3),1);
11	group20	SL2.40ch01	40180041	40280040	0.252134	(2,(5,(4,3)),1);
11	group20	SL2.40ch01	40180041	40280040	0.209452	(2,(4,(5,3)),1);
11	group20	SL2.40ch01	40180041	40280040	0.085988	(5,(2,(4,3)),1);
11	group20	SL2.40ch01	40180041	40280040	0.009994	((5,2),(4,3),1);
11	group21	SL2.40ch01	40280041	40380040	0.445971	(2,((5,4),3),1);
11	group21	SL2.40ch01	40280041	40380040	0.229440	(2,(4,(5,3)),1);
11	group21	SL2.40ch01	40280041	40380040	0.186134	(2,(5,(4,3)),1);
11	group21	SL2.40ch01	40280041	40380040	0.075578	((5,2),(4,3),1);
11	group21	SL2.40ch01	40280041	40380040	0.062877	(5,(2,(4,3)),1);
11	group22	SL2.40ch01	40380041	40480040	0.480949	(2,((5,4),3),1);
11	group22	SL2.40ch01	40380041	40480040	0.428899	(2,(4,(5,3)),1);
11	group22	SL2.40ch01	40380041	40480040	0.084322	(2,(5,(4,3)),1);
11	group22	SL2.40ch01	40380041	40480040	0.002915	((5,2),(4,3),1);
11	group22	SL2.40ch01	40380041	40480040	0.002915	(5,(2,(4,3)),1);
11	group23	SL2.40ch01	40480041	40580040	0.484489	(2,((5,4),3),1);
11	group23	SL2.40ch01	40480041	40580040	0.291901	(2,(4,(5,3)),1);
11	group23	SL2.40ch01	40480041	40580040	0.135332	(2,(5,(4,3)),1);
11	group23	SL2.40ch01	40480041	40580040	0.065168	(5,(2,(4,3)),1);
11	group23	SL2.40ch01	40480041	40580040	0.023111	((5,2),(4,3),1);
11	group24	SL2.40ch01	40580041	40680040	0.565896	(2,((5,4),3),1);
11	group24	SL2.40ch01	40580041	40680040	0.220695	(2,(5,(4,3)),1);
11	group24	SL2.40ch01	40580041	40680040	0.135124	(2,(4,(5,3)),1);
11	group24	SL2.40ch01	40580041	40680040	0.051010	(5,(2,(4,3)),1);
11	group24	SL2.40ch01	40580041	40680040	0.027275	((5,2),(4,3),1);
11	group25	SL2.40ch01	40680041	40780040	0.637935	(2,((5,4),3),1);
11	group25	SL2.40ch01	40680041	40780040	0.205705	(2,(5,(4,3)),1);
11	group25	SL2.40ch01	40680041	40780040	0.090777	(2,(4,(5,3)),1);
11	group25	SL2.40ch01	40680041	40780040	0.038309	(5,(2,(4,3)),1);
11	group25	SL2.40ch01	40680041	40780040	0.027275	((5,2),(4,3),1);
11	group26	SL2.40ch01	40780041	40880040	0.566521	(2,((5,4),3),1);
11	group26	SL2.40ch01	40780041	40880040	0.206746	(2,(5,(4,3)),1);
11	group26	SL2.40ch01	40780041	40880040	0.152613	(2,(4,(5,3)),1);
11	group26	SL2.40ch01	40780041	40880040	0.049344	(5,(2,(4,3)),1);
11	group26	SL2.40ch01	40780041	40880040	0.024776	((5,2),(4,3),1);
11	group27	SL2.40ch01	40880041	40980040	0.695815	(2,((5,4),3),1);
11	group27	SL2.40ch01	40880041	40980040	0.179055	(2,(5,(4,3)),1);
11	group27	SL2.40ch01	40880041	40980040	0.064127	(2,(4,(5,3)),1);
11	group27	SL2.40ch01	40880041	40980040	0.037268	(5,(2,(4,3)),1);
11	group27	SL2.40ch01	40880041	40980040	0.023735	((5,2),(4,3),1);
11	group28	SL2.40ch01	40980041	41080040	0.736207	(2,((5,4),3),1);
11	group28	SL2.40ch01	40980041	41080040	0.140329	(2,(4,(5,3)),1);
11	group28	SL2.40ch01	40980041	41080040	0.121799	(2,(5,(4,3)),1);
11	group28	SL2.40ch01	40980041	41080040	0.001457	(5,(2,(4,3)),1);
11	group28	SL2.40ch01	40980041	41080040	0.000208	((5,2),(4,3),1);
11	group29	SL2.40ch01	41080041	41180040	0.602332	(2,((5,4),3),1);
11	group29	SL2.40ch01	41080041	41180040	0.219030	(2,(5,(4,3)),1);
11	group29	SL2.40ch01	41080041	41180040	0.120550	(2,(4,(5,3)),1);
11	group29	SL2.40ch01	41080041	41180040	0.034978	(5,(2,(4,3)),1);
11	group29	SL2.40ch01	41080041	41180040	0.023111	((5,2),(4,3),1);
11	group30	SL2.40ch01	41180041	41280040	0.965855	(2,((5,4),3),1);
11	group30	SL2.40ch01	41180041	41280040	0.017489	(2,(5,(4,3)),1);
11	group30	SL2.40ch01	41180041	41280040	0.013741	(2,(4,(5,3)),1);
11	group30	SL2.40ch01	41180041	41280040	0.002290	(5,(2,(4,3)),1);
11	group30	SL2.40ch01	41180041	41280040	0.000625	((5,2),(4,3),1);
11	group31	SL2.40ch01	41280041	41380040	0.742661	(2,((5,4),3),1);
11	group31	SL2.40ch01	41280041	41380040	0.142203	(2,(5,(4,3)),1);
11	group31	SL2.40ch01	41280041	41380040	0.109931	(2,(4,(5,3)),1);
11	group31	SL2.40ch01	41280041	41380040	0.002707	(5,(2,(4,3)),1);
11	group31	SL2.40ch01	41280041	41380040	0.002498	((5,2),(4,3),1);
11	group32	SL2.40ch01	41380041	41480040	0.435978	(2,((5,4),3),1);
11	group32	SL2.40ch01	41380041	41480040	0.264626	(2,(5,(4,3)),1);
11	group32	SL2.40ch01	41380041	41480040	0.180096	(2,(4,(5,3)),1);
11	group32	SL2.40ch01	41380041	41480040	0.087445	(5,(2,(4,3)),1);
11	group32	SL2.40ch01	41380041	41480040	0.031855	((5,2),(4,3),1);
11	group33	SL2.40ch01	41480041	41580040	0.825942	(2,((5,4),3),1);
11	group33	SL2.40ch01	41480041	41580040	0.088903	(2,(5,(4,3)),1);
11	group33	SL2.40ch01	41480041	41580040	0.044972	(2,(4,(5,3)),1);
11	group33	SL2.40ch01	41480041	41580040	0.024776	(5,(2,(4,3)),1);
11	group33	SL2.40ch01	41480041	41580040	0.015407	((5,2),(4,3),1);
11	group34	SL2.40ch01	41580041	41680040	0.647928	(2,((5,4),3),1);
11	group34	SL2.40ch01	41580041	41680040	0.163023	(2,(5,(4,3)),1);
11	group34	SL2.40ch01	41580041	41680040	0.124922	(2,(4,(5,3)),1);
11	group34	SL2.40ch01	41580041	41680040	0.049969	(5,(2,(4,3)),1);
11	group34	SL2.40ch01	41580041	41680040	0.014158	((5,2),(4,3),1);
11	group35	SL2.40ch01	41680041	41780040	0.325838	(2,((5,4),3),1);
11	group35	SL2.40ch01	41680041	41780040	0.295649	(2,(4,(5,3)),1);
11	group35	SL2.40ch01	41680041	41780040	0.276910	(2,(5,(4,3)),1);
11	group35	SL2.40ch01	41680041	41780040	0.067250	(5,(2,(4,3)),1);
11	group35	SL2.40ch01	41680041	41780040	0.034354	((5,2),(4,3),1);
11	group36	SL2.40ch01	41780041	41880040	0.752238	(2,((5,4),3),1);
11	group36	SL2.40ch01	41780041	41880040	0.120341	(2,(5,(4,3)),1);
11	group36	SL2.40ch01	41780041	41880040	0.075370	(2,(4,(5,3)),1);
11	group36	SL2.40ch01	41780041	41880040	0.028316	(5,(2,(4,3)),1);
11	group36	SL2.40ch01	41780041	41880040	0.023735	((5,2),(4,3),1);
11	group37	SL2.40ch01	41880041	41980040	0.947533	(2,((5,4),3),1);
11	group37	SL2.40ch01	41880041	41980040	0.025609	(2,(5,(4,3)),1);
11	group37	SL2.40ch01	41880041	41980040	0.014574	(2,(4,(5,3)),1);
11	group37	SL2.40ch01	41880041	41980040	0.008953	((5,2),(4,3),1);
11	group37	SL2.40ch01	41880041	41980040	0.003331	(5,(2,(4,3)),1);
11	group38	SL2.40ch01	41980041	42080040	0.776182	(2,((5,4),3),1);
11	group38	SL2.40ch01	41980041	42080040	0.114304	(2,(4,(5,3)),1);
11	group38	SL2.40ch01	41980041	42080040	0.100979	(2,(5,(4,3)),1);
11	group38	SL2.40ch01	41980041	42080040	0.005205	(5,(2,(4,3)),1);
11	group38	SL2.40ch01	41980041	42080040	0.003331	((5,2),(4,3),1);
11	group39	SL2.40ch01	42080041	42180040	0.798876	(2,((5,4),3),1);
11	group39	SL2.40ch01	42080041	42180040	0.130127	(2,(5,(4,3)),1);
11	group39	SL2.40ch01	42080041	42180040	0.067874	(2,(4,(5,3)),1);
11	group39	SL2.40ch01	42080041	42180040	0.002082	(5,(2,(4,3)),1);
11	group39	SL2.40ch01	42080041	42180040	0.001041	((5,2),(4,3),1);
11	group40	SL2.40ch01	42180041	42280040	0.760358	(2,((5,4),3),1);
11	group40	SL2.40ch01	42180041	42280040	0.118676	(2,(5,(4,3)),1);
11	group40	SL2.40ch01	42180041	42280040	0.074953	(2,(4,(5,3)),1);
11	group40	SL2.40ch01	42180041	42280040	0.023527	(5,(2,(4,3)),1);
11	group40	SL2.40ch01	42180041	42280040	0.022486	((5,2),(4,3),1);
11	group41	SL2.40ch01	42280041	42380040	0.991464	(2,((5,4),3),1);
11	group41	SL2.40ch01	42280041	42380040	0.004789	(2,(4,(5,3)),1);
11	group41	SL2.40ch01	42280041	42380040	0.003748	(2,(5,(4,3)),1);
11	group42	SL2.40ch01	42380041	42480040	0.746825	(2,((5,4),3),1);
11	group42	SL2.40ch01	42380041	42480040	0.124089	(2,(5,(4,3)),1);
11	group42	SL2.40ch01	42380041	42480040	0.086613	(2,(4,(5,3)),1);
11	group42	SL2.40ch01	42380041	42480040	0.021861	((5,2),(4,3),1);
11	group42	SL2.40ch01	42380041	42480040	0.020612	(5,(2,(4,3)),1);
11	group43	SL2.40ch01	42480041	42580040	0.744743	(2,((5,4),3),1);
11	group43	SL2.40ch01	42480041	42580040	0.113263	(2,(5,(4,3)),1);
11	group43	SL2.40ch01	42480041	42580040	0.098688	(2,(4,(5,3)),1);
11	group43	SL2.40ch01	42480041	42580040	0.026025	(5,(2,(4,3)),1);
11	group43	SL2.40ch01	42480041	42580040	0.017281	((5,2),(4,3),1);
11	group44	SL2.40ch01	42580041	42680040	0.595878	(2,((5,4),3),1);
11	group44	SL2.40ch01	42580041	42680040	0.237352	(2,(5,(4,3)),1);
11	group44	SL2.40ch01	42580041	42680040	0.086196	(2,(4,(5,3)),1);
11	group44	SL2.40ch01	42580041	42680040	0.054966	(5,(2,(4,3)),1);
11	group44	SL2.40ch01	42580041	42680040	0.025609	((5,2),(4,3),1);
11	group45	SL2.40ch01	42680041	42780040	0.740995	(2,((5,4),3),1);
11	group45	SL2.40ch01	42680041	42780040	0.129919	(2,(5,(4,3)),1);
11	group45	SL2.40ch01	42680041	42780040	0.083698	(2,(4,(5,3)),1);
11	group45	SL2.40ch01	42680041	42780040	0.034145	(5,(2,(4,3)),1);
11	group45	SL2.40ch01	42680041	42780040	0.011243	((5,2),(4,3),1);
11	group46	SL2.40ch01	42780041	42880040	0.628357	(2,((5,4),3),1);
11	group46	SL2.40ch01	42780041	42880040	0.326254	(2,(4,(5,3)),1);
11	group46	SL2.40ch01	42780041	42880040	0.028316	(2,(5,(4,3)),1);
11	group46	SL2.40ch01	42780041	42880040	0.009994	(5,(2,(4,3)),1);
11	group46	SL2.40ch01	42780041	42880040	0.007079	((5,2),(4,3),1);
11	group47	SL2.40ch01	42880041	42980040	0.740579	(2,((5,4),3),1);
11	group47	SL2.40ch01	42880041	42980040	0.128253	(2,(5,(4,3)),1);
11	group47	SL2.40ch01	42880041	42980040	0.088278	(2,(4,(5,3)),1);
11	group47	SL2.40ch01	42880041	42980040	0.025609	(5,(2,(4,3)),1);
11	group47	SL2.40ch01	42880041	42980040	0.017281	((5,2),(4,3),1);
11	group48	SL2.40ch01	42980041	43080040	0.773059	(2,((5,4),3),1);
11	group48	SL2.40ch01	42980041	43080040	0.110139	(2,(5,(4,3)),1);
11	group48	SL2.40ch01	42980041	43080040	0.084739	(2,(4,(5,3)),1);
11	group48	SL2.40ch01	42980041	43080040	0.024360	(5,(2,(4,3)),1);
11	group48	SL2.40ch01	42980041	43080040	0.007704	((5,2),(4,3),1);
11	group49	SL2.40ch01	43080041	43180040	0.965230	(2,((5,4),3),1);
11	group49	SL2.40ch01	43080041	43180040	0.021237	(2,(5,(4,3)),1);
11	group49	SL2.40ch01	43080041	43180040	0.006663	(2,(4,(5,3)),1);
11	group49	SL2.40ch01	43080041	43180040	0.003956	(5,(2,(4,3)),1);
11	group49	SL2.40ch01	43080041	43180040	0.002915	((5,2),(4,3),1);
11	group50	SL2.40ch01	43180041	43280040	0.788674	(2,((5,4),3),1);
11	group50	SL2.40ch01	43180041	43280040	0.090152	(2,(5,(4,3)),1);
11	group50	SL2.40ch01	43180041	43280040	0.066417	(2,(4,(5,3)),1);
11	group50	SL2.40ch01	43180041	43280040	0.030814	(5,(2,(4,3)),1);
11	group50	SL2.40ch01	43180041	43280040	0.023943	((5,2),(4,3),1);
11	group51	SL2.40ch01	43280041	43380040	0.828857	(2,((5,4),3),1);
11	group51	SL2.40ch01	43280041	43380040	0.101811	(2,(4,(5,3)),1);
11	group51	SL2.40ch01	43280041	43380040	0.066209	(2,(5,(4,3)),1);
11	group51	SL2.40ch01	43280041	43380040	0.001666	(5,(2,(4,3)),1);
11	group51	SL2.40ch01	43280041	43380040	0.001457	((5,2),(4,3),1);
11	group52	SL2.40ch01	43380041	43480040	0.772017	(2,((5,4),3),1);
11	group52	SL2.40ch01	43380041	43480040	0.108057	(2,(5,(4,3)),1);
11	group52	SL2.40ch01	43380041	43480040	0.079117	(2,(4,(5,3)),1);
11	group52	SL2.40ch01	43380041	43480040	0.030398	(5,(2,(4,3)),1);
11	group52	SL2.40ch01	43380041	43480040	0.010410	((5,2),(4,3),1);
11	group53	SL2.40ch01	43480041	43580040	1.000000	(2,((5,4),3),1);
11	group54	SL2.40ch01	43580041	43680040	0.654383	(2,((5,4),3),1);
11	group54	SL2.40ch01	43580041	43680040	0.120550	(5,(2,(4,3)),1);
11	group54	SL2.40ch01	43580041	43680040	0.113263	(2,(5,(4,3)),1);
11	group54	SL2.40ch01	43580041	43680040	0.079534	(2,(4,(5,3)),1);
11	group54	SL2.40ch01	43580041	43680040	0.032271	((5,2),(4,3),1);
11	group55	SL2.40ch01	43680041	43780040	0.664793	(2,((5,4),3),1);
11	group55	SL2.40ch01	43680041	43780040	0.150323	(2,(5,(4,3)),1);
11	group55	SL2.40ch01	43680041	43780040	0.091609	(2,(4,(5,3)),1);
11	group55	SL2.40ch01	43680041	43780040	0.079742	(5,(2,(4,3)),1);
11	group55	SL2.40ch01	43680041	43780040	0.013533	((5,2),(4,3),1);
11	group56	SL2.40ch01	43780041	43880040	0.678326	(2,((5,4),3),1);
11	group56	SL2.40ch01	43780041	43880040	0.163023	(2,(5,(4,3)),1);
11	group56	SL2.40ch01	43780041	43880040	0.098064	(2,(4,(5,3)),1);
11	group56	SL2.40ch01	43780041	43880040	0.037893	(5,(2,(4,3)),1);
11	group56	SL2.40ch01	43780041	43880040	0.022694	((5,2),(4,3),1);
11	group57	SL2.40ch01	43880041	43980040	0.652509	(2,((5,4),3),1);
11	group57	SL2.40ch01	43880041	43980040	0.184676	(2,(5,(4,3)),1);
11	group57	SL2.40ch01	43880041	43980040	0.103685	(2,(4,(5,3)),1);
11	group57	SL2.40ch01	43880041	43980040	0.041224	(5,(2,(4,3)),1);
11	group57	SL2.40ch01	43880041	43980040	0.017905	((5,2),(4,3),1);
11	group58	SL2.40ch01	43980041	44080040	0.687903	(2,((5,4),3),1);
11	group58	SL2.40ch01	43980041	44080040	0.135124	(2,(4,(5,3)),1);
11	group58	SL2.40ch01	43980041	44080040	0.111805	(2,(5,(4,3)),1);
11	group58	SL2.40ch01	43980041	44080040	0.042473	(5,(2,(4,3)),1);
11	group58	SL2.40ch01	43980041	44080040	0.022694	((5,2),(4,3),1);
11	group59	SL2.40ch01	44080041	44180040	0.671664	(2,((5,4),3),1);
11	group59	SL2.40ch01	44080041	44180040	0.154695	(2,(5,(4,3)),1);
11	group59	SL2.40ch01	44080041	44180040	0.106392	(2,(4,(5,3)),1);
11	group59	SL2.40ch01	44080041	44180040	0.041016	(5,(2,(4,3)),1);
11	group59	SL2.40ch01	44080041	44180040	0.026234	((5,2),(4,3),1);
11	group60	SL2.40ch01	44180041	44280040	0.498022	(2,((5,4),3),1);
11	group60	SL2.40ch01	44180041	44280040	0.246304	(2,(5,(4,3)),1);
11	group60	SL2.40ch01	44180041	44280040	0.179888	(2,(4,(5,3)),1);
11	group60	SL2.40ch01	44180041	44280040	0.046846	(5,(2,(4,3)),1);
11	group60	SL2.40ch01	44180041	44280040	0.028940	((5,2),(4,3),1);
11	group61	SL2.40ch01	44280041	44380040	0.974599	(2,((5,4),3),1);
11	group61	SL2.40ch01	44280041	44380040	0.012492	(2,(5,(4,3)),1);
11	group61	SL2.40ch01	44280041	44380040	0.011868	(2,(4,(5,3)),1);
11	group61	SL2.40ch01	44280041	44380040	0.000833	((5,2),(4,3),1);
11	group61	SL2.40ch01	44280041	44380040	0.000208	(5,(2,(4,3)),1);
11	group62	SL2.40ch01	44380041	44480040	0.981678	(2,((5,4),3),1);
11	group62	SL2.40ch01	44380041	44480040	0.009577	(2,(5,(4,3)),1);
11	group62	SL2.40ch01	44380041	44480040	0.005413	(2,(4,(5,3)),1);
11	group62	SL2.40ch01	44380041	44480040	0.002707	(5,(2,(4,3)),1);
11	group62	SL2.40ch01	44380041	44480040	0.000625	((5,2),(4,3),1);
11	group63	SL2.40ch01	44480041	44580040	0.624401	(2,(4,(5,3)),1);
11	group63	SL2.40ch01	44480041	44580040	0.157402	(2,((5,4),3),1);
11	group63	SL2.40ch01	44480041	44580040	0.103685	(5,(2,(4,3)),1);
11	group63	SL2.40ch01	44480041	44580040	0.064543	(2,(5,(4,3)),1);
11	group63	SL2.40ch01	44480041	44580040	0.037268	((5,2),(4,3),1);
11	group63	SL2.40ch01	44480041	44580040	0.005830	((4,2),(5,3),1);
11	group63	SL2.40ch01	44480041	44580040	0.002915	(((5,4),2),3,1);
11	group63	SL2.40ch01	44480041	44580040	0.002498	(4,(2,(5,3)),1);
11	group63	SL2.40ch01	44480041	44580040	0.001041	(5,((4,2),3),1);
11	group63	SL2.40ch01	44480041	44580040	0.000208	(4,((5,2),3),1);
11	group63	SL2.40ch01	44480041	44580040	0.000208	((5,4),(2,3),1);
11	group64	SL2.40ch01	44580041	44680040	0.580471	(4,(2,(5,3)),1);
11	group64	SL2.40ch01	44580041	44680040	0.168436	((5,4),(2,3),1);
11	group64	SL2.40ch01	44580041	44680040	0.068291	(5,(4,(2,3)),1);
11	group64	SL2.40ch01	44580041	44680040	0.066417	((4,2),(5,3),1);
11	group64	SL2.40ch01	44580041	44680040	0.042682	(4,((5,2),3),1);
11	group64	SL2.40ch01	44580041	44680040	0.018738	(2,(4,(5,3)),1);
11	group64	SL2.40ch01	44580041	44680040	0.018114	(((5,4),2),3,1);
11	group64	SL2.40ch01	44580041	44680040	0.010618	(5,((4,2),3),1);
11	group64	SL2.40ch01	44580041	44680040	0.010410	(4,(5,(2,3)),1);
11	group64	SL2.40ch01	44580041	44680040	0.006871	(2,((5,4),3),1);
11	group64	SL2.40ch01	44580041	44680040	0.003748	(5,(2,(4,3)),1);
11	group64	SL2.40ch01	44580041	44680040	0.002082	((4,(5,2)),3,1);
11	group64	SL2.40ch01	44580041	44680040	0.001666	((5,(4,2)),3,1);
11	group64	SL2.40ch01	44580041	44680040	0.001249	((5,2),(4,3),1);
11	group64	SL2.40ch01	44580041	44680040	0.000208	(2,(5,(4,3)),1);
11	group65	SL2.40ch01	44680041	44780040	0.530085	(2,(4,(5,3)),1);
11	group65	SL2.40ch01	44680041	44780040	0.252134	(2,((5,4),3),1);
11	group65	SL2.40ch01	44680041	44780040	0.106600	(5,(2,(4,3)),1);
11	group65	SL2.40ch01	44680041	44780040	0.076411	(2,(5,(4,3)),1);
11	group65	SL2.40ch01	44680041	44780040	0.034770	((5,2),(4,3),1);
11	group66	SL2.40ch01	44780041	44880040	0.528212	(2,(4,(5,3)),1);
11	group66	SL2.40ch01	44780041	44880040	0.280658	(2,((5,4),3),1);
11	group66	SL2.40ch01	44780041	44880040	0.074329	(5,(2,(4,3)),1);
11	group66	SL2.40ch01	44780041	44880040	0.069332	(2,(5,(4,3)),1);
11	group66	SL2.40ch01	44780041	44880040	0.047470	((5,2),(4,3),1);
11	group67	SL2.40ch01	44880041	44980040	0.498855	((4,2),(5,3),1);
11	group67	SL2.40ch01	44880041	44980040	0.397668	(((5,4),2),3,1);
11	group67	SL2.40ch01	44880041	44980040	0.060795	(5,((4,2),3),1);
11	group67	SL2.40ch01	44880041	44980040	0.035395	((5,(4,2)),3,1);
11	group67	SL2.40ch01	44880041	44980040	0.006871	((4,(5,2)),3,1);
11	group67	SL2.40ch01	44880041	44980040	0.000208	(2,(4,(5,3)),1);
11	group67	SL2.40ch01	44880041	44980040	0.000208	(2,((5,4),3),1);
11	group68	SL2.40ch01	44980041	45080040	0.737456	(((5,4),2),3,1);
11	group68	SL2.40ch01	44980041	45080040	0.202165	((4,2),(5,3),1);
11	group68	SL2.40ch01	44980041	45080040	0.039559	(5,((4,2),3),1);
11	group68	SL2.40ch01	44980041	45080040	0.011868	((5,(4,2)),3,1);
11	group68	SL2.40ch01	44980041	45080040	0.003748	((4,(5,2)),3,1);
11	group68	SL2.40ch01	44980041	45080040	0.002290	((5,4),(2,3),1);
11	group68	SL2.40ch01	44980041	45080040	0.001666	(2,((5,4),3),1);
11	group68	SL2.40ch01	44980041	45080040	0.001041	(4,(2,(5,3)),1);
11	group68	SL2.40ch01	44980041	45080040	0.000208	(2,(4,(5,3)),1);
11	group69	SL2.40ch01	45080041	45180040	0.489278	(2,(4,(5,3)),1);
11	group69	SL2.40ch01	45080041	45180040	0.368936	(2,((5,4),3),1);
11	group69	SL2.40ch01	45080041	45180040	0.060795	(2,(5,(4,3)),1);
11	group69	SL2.40ch01	45080041	45180040	0.051218	(5,(2,(4,3)),1);
11	group69	SL2.40ch01	45080041	45180040	0.026234	((5,2),(4,3),1);
11	group69	SL2.40ch01	45080041	45180040	0.001457	((4,2),(5,3),1);
11	group69	SL2.40ch01	45080041	45180040	0.001457	(((5,4),2),3,1);
11	group69	SL2.40ch01	45080041	45180040	0.000625	(5,((4,2),3),1);
11	group70	SL2.40ch01	45180041	45280040	0.477826	(2,((5,4),3),1);
11	group70	SL2.40ch01	45180041	45280040	0.189465	(((5,4),2),3,1);
11	group70	SL2.40ch01	45180041	45280040	0.168020	(2,(4,(5,3)),1);
11	group70	SL2.40ch01	45180041	45280040	0.072038	((4,2),(5,3),1);
11	group70	SL2.40ch01	45180041	45280040	0.033313	(5,(2,(4,3)),1);
11	group70	SL2.40ch01	45180041	45280040	0.024568	((5,2),(4,3),1);
11	group70	SL2.40ch01	45180041	45280040	0.013741	(2,(5,(4,3)),1);
11	group70	SL2.40ch01	45180041	45280040	0.008745	(5,((4,2),3),1);
11	group70	SL2.40ch01	45180041	45280040	0.006454	((4,(5,2)),3,1);
11	group70	SL2.40ch01	45180041	45280040	0.003748	((5,(4,2)),3,1);
11	group70	SL2.40ch01	45180041	45280040	0.000833	(4,(2,(5,3)),1);
11	group70	SL2.40ch01	45180041	45280040	0.000833	((5,4),(2,3),1);
11	group70	SL2.40ch01	45180041	45280040	0.000416	(5,(4,(2,3)),1);
11	group71	SL2.40ch01	45280041	45380040	0.583385	(((5,4),2),3,1);
11	group71	SL2.40ch01	45280041	45380040	0.331251	((4,2),(5,3),1);
11	group71	SL2.40ch01	45280041	45380040	0.054757	(5,((4,2),3),1);
11	group71	SL2.40ch01	45280041	45380040	0.026650	((5,(4,2)),3,1);
11	group71	SL2.40ch01	45280041	45380040	0.003956	((4,(5,2)),3,1);
[truncated: 34,082 more rows]
