# Supplementary material for: Comparative genomics and phylogenetic discordance of cultivated tomato and close wild relatives
Source: PeerJ. 2015 Feb 26;3:e793. doi: 10.7717/peerj.793 (PMC4358695; doi:10.7717/peerj.793)
Supplement: File S6 [file peerj-03-793-s018.xls]

## Sheet: Sheet1
ID	Predicted Function
Solyc04g074330.2.1	UDP-glucuronosyltransferase (AHRD V1 **-* Q5UB81_ARATH)%3B contains Interpro domain(s) IPR002213 UDP-glucuronosyl/UDP-glucosyltransferase ;Ontology_term=GO:0015020;Parent=gene:Solyc04g074330.2;from_BOGAS=1;interpro2go_term=GO:0008152;length=1935;nb_exon
Solyc04g074340.2.1	UDP-glucuronosyltransferase (AHRD V1 **-* Q5UB81_ARATH)%3B contains Interpro domain(s) IPR002213 UDP-glucuronosyl/UDP-glucosyltransferase ;Ontology_term=GO:0015020;Parent=gene:Solyc04g074340.2;from_BOGAS=1;interpro2go_term=GO:0008152;length=1788;nb_exon
Solyc04g074350.2.1	UDP-glucuronosyltransferase (AHRD V1 **-* Q5UB81_ARATH)%3B contains Interpro domain(s) IPR002213 UDP-glucuronosyl/UDP-glucosyltransferase ;Ontology_term=GO:0015020;Parent=gene:Solyc04g074350.2;from_BOGAS=1;interpro2go_term=GO:0008152;length=1780;nb_exon
Solyc04g074360.1.1	UDP-glucuronosyltransferase (AHRD V1 **-* Q5UB81_ARATH)%3B contains Interpro domain(s) IPR002213 UDP-glucuronosyl/UDP-glucosyltransferase ;Ontology_term=GO:0015020;Parent=gene:Solyc04g074360.1;from_BOGAS=1;interpro2go_term=GO:0008152;length=1674;nb_exon
Solyc04g074370.1.1	Glucosyltransferase-10 (AHRD V1 *-*- Q8S999_PHAAN)%3B contains Interpro domain(s) IPR002213 UDP-glucuronosyl/UDP-glucosyltransferase ;Ontology_term=GO:0008152;Parent=gene:Solyc04g074370.1;from_BOGAS=1;interpro2go_term=GO:0008152;length=638;nb_exon=2;eug
Solyc04g074380.2.1	UDP-glucuronosyltransferase (AHRD V1 **-* Q5UB81_ARATH)%3B contains Interpro domain(s) IPR002213 UDP-glucuronosyl/UDP-glucosyltransferase ;Ontology_term=GO:0015020;Parent=gene:Solyc04g074380.2;from_BOGAS=1;interpro2go_term=GO:0008152;length=1678;nb_exon
Solyc04g074390.2.1	UDP-glucuronosyltransferase (AHRD V1 **-* Q5UB81_ARATH)%3B contains Interpro domain(s) IPR002213 UDP-glucuronosyl/UDP-glucosyltransferase ;Ontology_term=GO:0015020;Parent=gene:Solyc04g074390.2;from_BOGAS=1;interpro2go_term=GO:0008152;length=1561;nb_exon
Solyc04g074400.1.1	Os06g0220000 protein (Fragment) (AHRD V1 ***- Q0DDJ2_ORYSJ)%3B contains Interpro domain(s) IPR006766 Phosphate-induced protein 1 conserved region ;Parent=gene:Solyc04g074400.1;from_BOGAS=1;length=930;nb_exon=1;eugene_evidence_code=10F0H1E1IEG
Solyc04g074420.1.1	Phi-1 protein (Fragment) (AHRD V1 **-- Q4LAX0_CAPCH)%3B contains Interpro domain(s) IPR006766 Phosphate-induced protein 1 conserved region ;Parent=gene:Solyc04g074420.1;from_BOGAS=1;length=270;nb_exon=1;eugene_evidence_code=10F1H1E1IEG
Solyc04g074430.1.1	Phi-1 protein (Fragment) (AHRD V1 *-*- Q4LAX0_CAPCH)%3B contains Interpro domain(s) IPR006766 Phosphate-induced protein 1 conserved region ;Parent=gene:Solyc04g074430.1;from_BOGAS=1;length=399;nb_exon=1;eugene_evidence_code=10F1H1E1IEG
Solyc04g074440.1.1	Os06g0220000 protein (Fragment) (AHRD V1 ***- Q0DDJ2_ORYSJ)%3B contains Interpro domain(s) IPR006766 Phosphate-induced protein 1 conserved region ;Parent=gene:Solyc04g074440.1;from_BOGAS=1;length=948;nb_exon=1;eugene_evidence_code=10F0H1E1IEG
Solyc04g074460.1.1	Phi-1 protein (Fragment) (AHRD V1 ***- Q4LAX0_CAPCH)%3B contains Interpro domain(s) IPR006766 Phosphate-induced protein 1 conserved region ;Parent=gene:Solyc04g074460.1;from_BOGAS=1;length=377;nb_exon=2;eugene_evidence_code=10F0H1E0IEG
Solyc04g074470.1.1	Os06g0220000 protein (Fragment) (AHRD V1 ***- Q0DDJ2_ORYSJ)%3B contains Interpro domain(s) IPR006766 Phosphate-induced protein 1 conserved region ;Parent=gene:Solyc04g074470.1;from_BOGAS=1;length=930;nb_exon=1;eugene_evidence_code=10F0H1E1IEG
Solyc04g074500.2.1	Serine-threonine protein kinase (AHRD V1 **** Q09VQ1_WHEAT)%3B contains Interpro domain(s) IPR015740 Plant protein serine/threonine kinase-like ;Ontology_term=GO:0004679;Parent=gene:Solyc04g074500.2;from_BOGAS=1;interpro2go_term=GO:0006970,GO:0006468;le
Solyc04g074510.2.1	14-3-3 protein beta/alpha-B (AHRD V1 **-- 143BB_XENLA)%3B contains Interpro domain(s) IPR000308 14-3-3 protein ;Ontology_term=GO:0050815;Parent=gene:Solyc04g074510.2;from_BOGAS=1;interpro2go_term=GO:0019904;length=2162;nb_exon=4;sifter_term=GO:0050815
Solyc04g074520.1.1	Unknown Protein (AHRD V1)%3B contains Interpro domain(s) IPR008889 VQ ;Parent=gene:Solyc04g074520.1;from_BOGAS=1;length=972;nb_exon=1;eugene_evidence_code=10F0H1E1IEG
Solyc04g074540.2.1	Alcohol dehydrogenase 1 (AHRD V1 **** B6TD57_MAIZE)%3B contains Interpro domain(s) IPR002085 Alcohol dehydrogenase superfamily%2C zinc-containing ;Ontology_term=GO:0004024;Parent=gene:Solyc04g074540.2;from_BOGAS=1;interpro2go_term=GO:0008152,GO:0016491,
Solyc04g074550.2.1	Cytochrome c oxidase subunit VIb (AHRD V1 *-*- B4R7T3_DROSI)%3B contains Interpro domain(s) IPR003213 Cytochrome c oxidase%2C subunit VIb ;Ontology_term=GO:0005507;Parent=gene:Solyc04g074550.2;from_BOGAS=1;interpro2go_term=GO:0005739;length=5704;nb_exon
Solyc04g074560.1.1	Unknown Protein (AHRD V1);Parent=gene:Solyc04g074560.1;from_BOGAS=1;length=249;nb_exon=1;eugene_evidence_code=10F1H0E1IEG
Solyc04g074570.1.1	Unknown Protein (AHRD V1);Parent=gene:Solyc04g074570.1;from_BOGAS=1;length=171;nb_exon=1;eugene_evidence_code=10F1H0E1IEG
Solyc04g074580.1.1	Histone H3 (AHRD V1 ***- A8MRL0_ARATH)%3B contains Interpro domain(s) IPR000164 Histone H3 ;Ontology_term=GO:0042802;Parent=gene:Solyc04g074580.1;from_BOGAS=1;interpro2go_term=GO:0003677,GO:0000786;length=411;nb_exon=1;sifter_term=GO:0042802;eugene_evid
Solyc04g074590.2.1	Seryl-tRNA synthetase (AHRD V1 *-*- B6TBG7_MAIZE);Parent=gene:Solyc04g074590.2;from_BOGAS=1;length=796;nb_exon=3
Solyc04g074600.1.1	Unknown Protein (AHRD V1);Parent=gene:Solyc04g074600.1;from_BOGAS=1;length=201;nb_exon=1;eugene_evidence_code=10F1H1E1IEG
Solyc04g074610.1.1	Unknown Protein (AHRD V1)%3B contains Interpro domain(s) IPR007021 Protein of unknown function DUF659 ;Parent=gene:Solyc04g074610.1;from_BOGAS=1;length=1475;nb_exon=2;eugene_evidence_code=10F0H0E0IEG
Solyc04g074620.1.1	Unknown Protein (AHRD V1);Parent=gene:Solyc04g074620.1;from_BOGAS=1;length=348;nb_exon=1;eugene_evidence_code=10F1H0E1IEG
Solyc04g074630.2.1	Seryl-tRNA synthetase (AHRD V1 **** B6TBG7_MAIZE)%3B contains Interpro domain(s) IPR018156 Seryl-tRNA synthetase%2C class IIa%2C C-terminal ;Ontology_term=GO:0004828;Parent=gene:Solyc04g074630.2;from_BOGAS=1;interpro2go_term=GO:0005737,GO:0000166;length
Solyc04g074650.2.1	Unknown Protein (AHRD V1);Parent=gene:Solyc04g074650.2;from_BOGAS=1;length=4581;nb_exon=2
Solyc04g074660.1.1	Fra10ac1 protein (AHRD V1 *--- Q1LZ54_MOUSE)%3B contains Interpro domain(s) IPR019129 Folate-sensitive fragile site protein Fra10Ac1 ;Parent=gene:Solyc04g074660.1;from_BOGAS=1;length=846;nb_exon=1;eugene_evidence_code=10F0H1E0IEG
Solyc04g074680.1.1	Unknown Protein (AHRD V1);Parent=gene:Solyc04g074680.1;from_BOGAS=1;length=498;nb_exon=1;eugene_evidence_code=10F0H0E0IEG
Solyc04g074690.2.1	39S ribosomal protein L41 mitochondrial (AHRD V1 ***- B5XGR0_SALSA)%3B contains Interpro domain(s) IPR019189 Ribosomal protein L27/L41%2C mitochondrial ;Parent=gene:Solyc04g074690.2;from_BOGAS=1;length=7093;nb_exon=4
Solyc04g074730.1.1	Unknown Protein (AHRD V1);Parent=gene:Solyc04g074730.1;from_BOGAS=1;length=396;nb_exon=1;eugene_evidence_code=10F1H0E1IEG
Solyc04g074740.2.1	Blue copper-like protein (AHRD V1 *--- A3F8V0_GOSHI)%3B contains Interpro domain(s) IPR003245 Plastocyanin-like ;Ontology_term=GO:0009055;Parent=gene:Solyc04g074740.2;from_BOGAS=1;interpro2go_term=GO:0009055;length=2241;nb_exon=2
Solyc04g074750.2.1	Polyadenylate-binding protein 1-A (AHRD V1 **-* PAP1A_DICDI)%3B contains Interpro domain(s) IPR000504 RNA recognition motif%2C RNP-1 ;Ontology_term=GO:0008266;Parent=gene:Solyc04g074750.2;from_BOGAS=1;interpro2go_term=GO:0003676,GO:0000166;length=2019;n
Solyc04g074770.2.1	Unknown Protein (AHRD V1);Parent=gene:Solyc04g074770.2;from_BOGAS=1;length=1699;nb_exon=5
Solyc04g074780.2.1	Plastid-targeted protein 3 (AHRD V1 *-*- Q9ARH3_CRAPL);Parent=gene:Solyc04g074780.2;from_BOGAS=1;length=4646;nb_exon=6
Solyc04g074790.1.1	RING finger protein (AHRD V1 *-*- C6EUD3_SOYBN)%3B contains Interpro domain(s) IPR018957 Zinc finger%2C C3HC4 RING-type ;Ontology_term=GO:0008270;Parent=gene:Solyc04g074790.1;from_BOGAS=1;interpro2go_term=GO:0008270;length=1002;nb_exon=1;eugene_evidence
Solyc04g074800.2.1	Craniofacial development protein 1 (AHRD V1 ***- B6T6E2_MAIZE)%3B contains Interpro domain(s) IPR011421 Craniofacial development protein 1/Bucentaur ;Parent=gene:Solyc04g074800.2;from_BOGAS=1;length=2068;nb_exon=5
Solyc04g074810.2.1	BHLH transcription factor (AHRD V1 *-** Q401N4_9LILI)%3B contains Interpro domain(s) IPR011598 Helix-loop-helix DNA-binding ;Ontology_term=GO:0003700;Parent=gene:Solyc04g074810.2;from_BOGAS=1;interpro2go_term=GO:0005634,GO:0045449;length=3593;nb_exon=4;
Solyc04g074820.1.1	Ring H2 finger protein (AHRD V1 *-*- D9ZHD8_HYPPE)%3B contains Interpro domain(s) IPR018957 Zinc finger%2C C3HC4 RING-type ;Ontology_term=GO:0008270;Parent=gene:Solyc04g074820.1;from_BOGAS=1;interpro2go_term=GO:0008270;length=1182;nb_exon=1;eugene_evide
Solyc04g074830.1.1	At4g40080-like protein (Fragment) (AHRD V1 ***- B3SK93_ARALY)%3B contains Interpro domain(s) IPR013809 Epsin-like%2C N-terminal ;Ontology_term=GO:0005488;Parent=gene:Solyc04g074830.1;from_BOGAS=1;interpro2go_term=GO:0005543;length=1017;nb_exon=1;sifter_
Solyc04g074870.2.1	Purine permease family protein (AHRD V1 **-* D7MCV2_ARALY)%3B contains Interpro domain(s) IPR004853 Protein of unknown function DUF250 ;Ontology_term=GO:0005345;Parent=gene:Solyc04g074870.2;from_BOGAS=1;interpro2go_term=GO:0016020;length=2835;nb_exon=2;
Solyc04g074880.2.1	Purine permease family protein (AHRD V1 **-* D7MCV2_ARALY)%3B contains Interpro domain(s) IPR004853 Protein of unknown function DUF250 ;Ontology_term=GO:0005345;Parent=gene:Solyc04g074880.2;from_BOGAS=1;length=1284;nb_exon=2;sifter_term=GO:0005345
Solyc04g074900.2.1	40S ribosomal protein S21 (AHRD V1 ***- D7M5J1_ARALY)%3B contains Interpro domain(s) IPR001931 Ribosomal protein S21e ;Ontology_term=GO:0003735;Parent=gene:Solyc04g074900.2;from_BOGAS=1;interpro2go_term=GO:0005840;length=1364;nb_exon=4;sifter_term=GO:00
Solyc04g074910.2.1	40S ribosomal protein S21 (AHRD V1 ***- D7M5J1_ARALY)%3B contains Interpro domain(s) IPR001931 Ribosomal protein S21e ;Ontology_term=GO:0003735;Parent=gene:Solyc04g074910.2;from_BOGAS=1;interpro2go_term=GO:0005840;length=1992;nb_exon=4;sifter_term=GO:00
Solyc04g074920.2.1	Unknown Protein (AHRD V1);Parent=gene:Solyc04g074920.2;from_BOGAS=1;length=1706;nb_exon=2
Solyc04g074930.2.1	Unknown Protein (AHRD V1);Parent=gene:Solyc04g074930.2;from_BOGAS=1;length=1703;nb_exon=2
Solyc04g074940.2.1	Bet1-like protein At4g14600 (AHRD V1 **-- BETL1_ARATH)%3B contains Interpro domain(s) IPR000727 Target SNARE coiled-coil region ;Ontology_term=GO:0005484;Parent=gene:Solyc04g074940.2;from_BOGAS=1;length=3042;nb_exon=4;sifter_term=GO:0005484
Solyc04g074950.2.1	Ovarian cancer-associated gene 2 protein homolog (AHRD V1 **-- B5X7T4_SALSA)%3B contains Interpro domain(s) IPR005645 Protein of unknown function DUF341 ;Parent=gene:Solyc04g074950.2;from_BOGAS=1;length=4887;nb_exon=6
Solyc04g074960.2.1	Ovarian cancer-associated gene 2 protein homolog (AHRD V1 **-- B5X7T4_SALSA)%3B contains Interpro domain(s) IPR005645 Protein of unknown function DUF341 ;Parent=gene:Solyc04g074960.2;from_BOGAS=1;length=1640;nb_exon=6
Solyc04g074980.2.1	Auxin F-box protein 5 (AHRD V1 **-- D7MPH1_ARALY)%3B contains Interpro domain(s) IPR006553 Leucine-rich repeat%2C cysteine-containing subtype ;Parent=gene:Solyc04g074980.2;from_BOGAS=1;length=2878;nb_exon=3
Solyc04g074990.2.1	Zinc finger-homeodomain protein 1 (Fragment) (AHRD V1 *--- B0LK17_YUCFI)%3B contains Interpro domain(s) IPR006456 ZF-HD homeobox protein Cys/His-rich dimerisation region ;Ontology_term=GO:0003700;Parent=gene:Solyc04g074990.2;from_BOGAS=1;interpro2go_ter
Solyc04g075000.1.1	Serine/threonine protein kinase (AHRD V1 *-** C6ZRN1_SOYBN)%3B contains Interpro domain(s) IPR002290 Serine/threonine protein kinase ;Ontology_term=GO:0005515,GO:0004674;Parent=gene:Solyc04g075000.1;from_BOGAS=1;interpro2go_term=GO:0006468;length=1491;n
Solyc04g075010.1.1	Unknown Protein (AHRD V1);Parent=gene:Solyc04g075010.1;from_BOGAS=1;length=1156;nb_exon=2;eugene_evidence_code=10F0H0E0IEG
Solyc04g076010.2.1	Zinc ion binding protein (AHRD V1 *-*- D7LRR6_ARALY);Parent=gene:Solyc04g076010.2;from_BOGAS=1;length=1125;nb_exon=2
Solyc04g076030.1.1	Transcription factor/ transcription regulator (AHRD V1 **** D7M240_ARALY);Ontology_term=GO:0003700;Parent=gene:Solyc04g076030.1;from_BOGAS=1;length=966;nb_exon=1;sifter_term=GO:0003700;eugene_evidence_code=10F0H0E1IEG
Solyc04g076040.2.1	Cyclin d2 (AHRD V1 **** Q6T2Z7_SOYBN)%3B contains Interpro domain(s) IPR015451 Cyclin D ;Ontology_term=GO:0005515,GO:0016538;Parent=gene:Solyc04g076040.2;from_BOGAS=1;interpro2go_term=GO:0005634;length=2325;nb_exon=6;sifter_term=GO:0005515,GO:0016538
Solyc04g076050.2.1	Divalent cation tolerance protein CutA (AHRD V1 *-*- Q3Z664_DEHE1)%3B contains Interpro domain(s) IPR004323 Divalent ion tolerance protein%2C CutA1 ;Ontology_term=GO:0005507,GO:0019899;Parent=gene:Solyc04g076050.2;from_BOGAS=1;interpro2go_term=GO:001003
Solyc04g076070.1.1	Pentatricopeptide repeat-containing protein (AHRD V1 ***- D7LXV6_ARALY)%3B contains Interpro domain(s) IPR002885 Pentatricopeptide repeat ;Parent=gene:Solyc04g076070.1;from_BOGAS=1;length=1536;nb_exon=1;eugene_evidence_code=10F0H1E1IEG
Solyc04g076080.2.1	Chaperone protein dnaJ (AHRD V1 ***- B6UF39_MAIZE)%3B contains Interpro domain(s) IPR001623 Heat shock protein DnaJ%2C N-terminal ;Ontology_term=GO:0006457,GO:0031072;Parent=gene:Solyc04g076080.2;from_BOGAS=1;interpro2go_term=GO:0006457,GO:0031072;lengt
Solyc04g076110.2.1	Genomic DNA chromosome 5 TAC clone K2I5 (AHRD V1 **-- Q9LTA1_ARATH);Parent=gene:Solyc04g076110.2;from_BOGAS=1;length=4338;nb_exon=6
Solyc04g076120.2.1	Serine carboxypeptidase 1 (AHRD V1 ***- B6TC80_MAIZE)%3B contains Interpro domain(s) IPR001563 Peptidase S10%2C serine carboxypeptidase ;Ontology_term=GO:0016754;Parent=gene:Solyc04g076120.2;from_BOGAS=1;interpro2go_term=GO:0006508;length=4257;nb_exon=1
Solyc04g076130.2.1	Serine carboxypeptidase 1 (AHRD V1 ***- B6TDE4_MAIZE)%3B contains Interpro domain(s) IPR001563 Peptidase S10%2C serine carboxypeptidase ;Ontology_term=GO:0006508;Parent=gene:Solyc04g076130.2;from_BOGAS=1;interpro2go_term=GO:0006508;length=421;nb_exon=2
Solyc04g076150.2.1	Unknown Protein (AHRD V1);Parent=gene:Solyc04g076150.2;from_BOGAS=1;length=1652;nb_exon=2
Solyc04g076160.1.1	Helitron helicase-like protein (AHRD V1 ***- D0NJ00_PHYIN);Parent=gene:Solyc04g076160.1;from_BOGAS=1;length=3464;nb_exon=4;eugene_evidence_code=10F0H0E0IEG
Solyc04g076180.2.1	26S protease regulatory subunit 7 homolog A (AHRD V1 *--- PRS7A_ARATH)%3B contains Interpro domain(s) IPR003959 ATPase%2C AAA-type%2C core ;Ontology_term=GO:0005524,GO:0017111;Parent=gene:Solyc04g076180.2;from_BOGAS=1;interpro2go_term=GO:0005524,GO:0017
Solyc04g076200.2.1	Universal stress protein family protein (AHRD V1 **-- D7LAT3_ARALY)%3B contains Interpro domain(s) IPR006016 UspA ;Ontology_term=GO:0003677;Parent=gene:Solyc04g076200.2;from_BOGAS=1;interpro2go_term=GO:0006950;length=3896;nb_exon=5;sifter_term=GO:000367
Solyc04g076210.2.1	Ubiquitin carboxyl-terminal hydrolase family protein (AHRD V1 *-*- D7MB42_ARALY)%3B contains Interpro domain(s) IPR001394 Peptidase C19%2C ubiquitin carboxyl-terminal hydrolase 2 ;Ontology_term=GO:0006511,GO:0008270;Parent=gene:Solyc04g076210.2;from_BOG
Solyc04g076220.2.1	AT-hook motif nuclear localized protein 17 (AHRD V1 **-- Q9LTA2_ARATH)%3B contains Interpro domain(s) IPR014476 Predicted AT-hook DNA-binding ;Parent=gene:Solyc04g076220.2;from_BOGAS=1;length=1435;nb_exon=2
Solyc04g076240.1.1	Transcription factor (AHRD V1 *--* Q9M4A8_MAIZE)%3B contains Interpro domain(s) IPR011598 Helix-loop-helix DNA-binding ;Ontology_term=GO:0003700;Parent=gene:Solyc04g076240.1;from_BOGAS=1;interpro2go_term=GO:0005634,GO:0045449;length=1317;nb_exon=2;sifte
Solyc04g076250.2.1	Unknown Protein (AHRD V1);Parent=gene:Solyc04g076250.2;from_BOGAS=1;length=2414;nb_exon=5
Solyc04g076260.1.1	Unknown Protein (AHRD V1);Parent=gene:Solyc04g076260.1;from_BOGAS=1;length=387;nb_exon=1;eugene_evidence_code=10F1H1E1IEG
Solyc04g076270.1.1	Chaperone protein dnaJ 49 (AHRD V1 *-*- B6JZX2_SCHJY)%3B contains Interpro domain(s) IPR003095 Heat shock protein DnaJ ;Ontology_term=GO:0006457,GO:0031072;Parent=gene:Solyc04g076270.1;from_BOGAS=1;interpro2go_term=GO:0006457,GO:0031072;length=1119;nb_e
Solyc04g076290.2.1	Os12g0425600 protein (Fragment) (AHRD V1 **-- Q0INN2_ORYSJ)%3B contains Interpro domain(s) IPR004348 Protein of unknown function DUF246%2C plant ;Parent=gene:Solyc04g076290.2;from_BOGAS=1;length=4253;nb_exon=10
Solyc04g076300.2.1	Transporter small conductance mechanosensitive ion channel (MscS) family (AHRD V1 *-** A7ZLG1_ECO24)%3B contains Interpro domain(s) IPR006685 Mechanosensitive ion channel MscS ;Ontology_term=GO:0005216;Parent=gene:Solyc04g076300.2;from_BOGAS=1;interpro2
Solyc04g076310.2.1	Kinesin-like protein (AHRD V1 ***- Q9FME7_ARATH)%3B contains Interpro domain(s) IPR001752 Kinesin%2C motor region ;Ontology_term=GO:0005515,GO:0003774;Parent=gene:Solyc04g076310.2;from_BOGAS=1;interpro2go_term=GO:0007018;length=9446;nb_exon=25;sifter_te
Solyc04g076330.1.1	Pentatricopeptide repeat-containing protein (AHRD V1 ***- D7KMD0_ARALY)%3B contains Interpro domain(s) IPR002885 Pentatricopeptide repeat ;Ontology_term=GO:0005030;Parent=gene:Solyc04g076330.1;from_BOGAS=1;length=1821;nb_exon=1;sifter_term=GO:0005030;eu
Solyc04g076350.1.1	Kinase interacting protein 1 (AHRD V1 *-*- Q94CG5_PETIN)%3B contains Interpro domain(s) IPR011684 KIP1-like ;Parent=gene:Solyc04g076350.1;from_BOGAS=1;length=5956;nb_exon=4;eugene_evidence_code=10F0H1E0IEG
Solyc04g076360.2.1	Telomeric repeat-binding factor 1 (AHRD V1 *-*- TERF1_HUMAN)%3B contains Interpro domain(s) IPR001005 SANT%2C DNA-binding ;Ontology_term=GO:0003677,GO:0045449;Parent=gene:Solyc04g076360.2;from_BOGAS=1;interpro2go_term=GO:0003677,GO:0045449;length=5749;n
Solyc04g076370.2.1	Pentatricopeptide repeat-containing protein (AHRD V1 ***- D7MSM5_ARALY)%3B contains Interpro domain(s) IPR002885 Pentatricopeptide repeat ;Parent=gene:Solyc04g076370.2;from_BOGAS=1;length=5479;nb_exon=3
Solyc04g076380.2.1	Cytochrome P450 NADPH-reductase (AHRD V1 **** B3RFK2_PETHY)%3B contains Interpro domain(s) IPR015702 NADPH Cytochrome P450 Reductase ;Ontology_term=GO:0003958;Parent=gene:Solyc04g076380.2;from_BOGAS=1;interpro2go_term=GO:0016491,GO:0055114;length=6759;n
Solyc04g076390.2.1	Cysteinyl tRNA synthetase (AHRD V1 **** D0FY60_BETVU)%3B contains Interpro domain(s) IPR002308 Cysteinyl-tRNA synthetase%2C class Ia ;Ontology_term=GO:0004817;Parent=gene:Solyc04g076390.2;from_BOGAS=1;interpro2go_term=GO:0005737;length=9336;nb_exon=9;si
Solyc04g076400.2.1	Vernalization insensitive 3 (Fragment) (AHRD V1 *--- C4PFF9_BRARC);Ontology_term=GO:0005515;Parent=gene:Solyc04g076400.2;from_BOGAS=1;length=4410;nb_exon=4;sifter_term=GO:0005515
Solyc04g076410.2.1	Hydroxyproline-rich glycoprotein family protein (AHRD V1 *-*- D7M8T6_ARALY);Parent=gene:Solyc04g076410.2;from_BOGAS=1;length=3396;nb_exon=2
Solyc04g076420.2.1	DsRNA-binding protein (AHRD V1 *-*- Q8GUQ1_BRARA)%3B contains Interpro domain(s) IPR001159 Double-stranded RNA binding ;Ontology_term=GO:0005622;Parent=gene:Solyc04g076420.2;from_BOGAS=1;interpro2go_term=GO:0005622;length=5136;nb_exon=3
Solyc04g076430.2.1	Geranylgeranyl transferase type-2 subunit alpha (AHRD V1 *-*- B5X467_SALSA)%3B contains Interpro domain(s) IPR008940 Protein prenyltransferase ;Ontology_term=GO:0018346;Parent=gene:Solyc04g076430.2;from_BOGAS=1;interpro2go_term=GO:0018346;length=8435;nb
Solyc04g076440.1.1	Unknown Protein (AHRD V1);Parent=gene:Solyc04g076440.1;from_BOGAS=1;length=339;nb_exon=1;eugene_evidence_code=10F1H0E1IEG
Solyc04g076450.1.1	LRR receptor-like serine/threonine-protein kinase%2C RLP;Ontology_term=GO:0004675;Parent=gene:Solyc04g076450.1;from_BOGAS=1;interpro2go_term=GO:0005515;length=1365;nb_exon=1;sifter_term=GO:0004675;eugene_evidence_code=10F0H1E0IEG
Solyc04g076460.2.1	LRR receptor-like serine/threonine-protein kinase%2C RLP;Ontology_term=GO:0042803;Parent=gene:Solyc04g076460.2;from_BOGAS=1;interpro2go_term=GO:0005515;length=2949;nb_exon=5;sifter_term=GO:0042803
Solyc04g076470.1.1	TPR repeat-containing protein (AHRD V1 *-*- B8IUJ2_METNO)%3B contains Interpro domain(s) IPR011990 Tetratricopeptide-like helical ;Ontology_term=GO:0005488;Parent=gene:Solyc04g076470.1;from_BOGAS=1;interpro2go_term=GO:0005488;length=663;nb_exon=1;eugene
Solyc04g076480.2.1	Serine/threonine-protein kinase B-raf (AHRD V1 *-** BRAF_COTJA)%3B contains Interpro domain(s) IPR002290 Serine/threonine protein kinase ;Ontology_term=GO:0004712;Parent=gene:Solyc04g076480.2;from_BOGAS=1;interpro2go_term=GO:0006468;length=7935;nb_exon=
Solyc04g076500.2.1	BEACH domain-containing protein (AHRD V1 **-- D3BT75_POLPA)%3B contains Interpro domain(s) IPR008985 Concanavalin A-like lectin/glucanase ;Parent=gene:Solyc04g076500.2;from_BOGAS=1;length=8224;nb_exon=14
Solyc04g076570.2.1	Crt homolog 3 (AHRD V1 ***- CRTP3_DICDI);Parent=gene:Solyc04g076570.2;from_BOGAS=1;length=7539;nb_exon=10
Solyc04g076590.1.1	Unknown Protein (AHRD V1);Parent=gene:Solyc04g076590.1;from_BOGAS=1;length=666;nb_exon=2;eugene_evidence_code=10F0H0E0IEG
Solyc04g076600.1.1	p8MTCP1 (AHRD V1 ***- B6TKB9_MAIZE)%3B contains Interpro domain(s) IPR010625 CHCH ;Ontology_term=GO:0005515;Parent=gene:Solyc04g076600.1;from_BOGAS=1;length=1531;nb_exon=4;sifter_term=GO:0005515;eugene_evidence_code=10F0H0E0IEG
Solyc04g076610.1.1	Receptor expression-enhancing protein 4 (AHRD V1 *--- REEP4_HUMAN)%3B contains Interpro domain(s) IPR004345 TB2/DP1 and HVA22 related protein ;Ontology_term=GO:0003676,GO:0004523,GO:0008270,GO:0005622;Parent=gene:Solyc04g076610.1;from_BOGAS=1;interpro2g
Solyc04g076630.2.1	Rhamnogalacturonate lyase (AHRD V1 **** A3XLZ2_LEEBM)%3B contains Interpro domain(s) IPR010325 Rhamnogalacturonate lyase ;Ontology_term=GO:0016829;Parent=gene:Solyc04g076630.2;from_BOGAS=1;interpro2go_term=GO:0030246,GO:0005975;length=6038;nb_exon=15;si
Solyc04g076640.1.1	Rhamnogalacturonate lyase (AHRD V1 **** A3XLZ2_LEEBM)%3B contains Interpro domain(s) IPR010325 Rhamnogalacturonate lyase ;Ontology_term=GO:0016829;Parent=gene:Solyc04g076640.1;from_BOGAS=1;interpro2go_term=GO:0030246;length=4296;nb_exon=15;sifter_term=G
Solyc04g076650.1.1	Rhamnogalacturonate lyase (AHRD V1 **** A3XLZ2_LEEBM)%3B contains Interpro domain(s) IPR010325 Rhamnogalacturonate lyase ;Ontology_term=GO:0016829;Parent=gene:Solyc04g076650.1;from_BOGAS=1;interpro2go_term=GO:0030246,GO:0005975;length=4723;nb_exon=15;si
Solyc04g076670.2.1	TRAF type zinc finger domain containing 1 (AHRD V1 **-- B6T8M5_MAIZE)%3B contains Interpro domain(s) IPR001293 Zinc finger%2C TRAF-type ;Ontology_term=GO:0008270;Parent=gene:Solyc04g076670.2;from_BOGAS=1;interpro2go_term=GO:0008270;length=5201;nb_exon=6
Solyc04g076720.1.1	WD-repeat domain phosphoinositide-interacting protein 3 (AHRD V1 **-- B6SUF7_MAIZE)%3B contains Interpro domain(s) IPR011046 WD40 repeat-like ;Ontology_term=GO:0032266;Parent=gene:Solyc04g076720.1;from_BOGAS=1;length=1048;nb_exon=5;sifter_term=GO:003226
Solyc04g076730.1.1	Unknown Protein (AHRD V1);Parent=gene:Solyc04g076730.1;from_BOGAS=1;length=228;nb_exon=1;eugene_evidence_code=10F0H0E0IEG
Solyc04g076740.2.1	Tic20-like protein (AHRD V1 ***- Q2V9A0_SOLTU)%3B contains Interpro domain(s) IPR005691 Chloroplast protein import component Tic20 ;Ontology_term=GO:0016021;Parent=gene:Solyc04g076740.2;from_BOGAS=1;interpro2go_term=GO:0016021;length=2722;nb_exon=2
Solyc04g076750.1.1	Oligopeptide transporter 4 (AHRD V1 **** B6U8Q5_MAIZE)%3B contains Interpro domain(s) IPR004648 Tetrapeptide transporter%2C OPT1/isp4 ;Ontology_term=GO:0005427;Parent=gene:Solyc04g076750.1;from_BOGAS=1;interpro2go_term=GO:0055085;length=3577;nb_exon=6;s
Solyc04g076760.1.1	Oligopeptide transporter 4 (AHRD V1 **** B6U8Q5_MAIZE)%3B contains Interpro domain(s) IPR004648 Tetrapeptide transporter%2C OPT1/isp4 ;Ontology_term=GO:0005427;Parent=gene:Solyc04g076760.1;from_BOGAS=1;interpro2go_term=GO:0055085;length=3323;nb_exon=6;s
Solyc04g076780.2.1	Oligopeptide transporter 4 (AHRD V1 **** B6U8Q5_MAIZE)%3B contains Interpro domain(s) IPR004648 Tetrapeptide transporter%2C OPT1/isp4 ;Ontology_term=GO:0005427;Parent=gene:Solyc04g076780.2;from_BOGAS=1;interpro2go_term=GO:0055085;length=5938;nb_exon=6;s
Solyc04g076790.2.1	Serine hydroxymethyltransferase (AHRD V1 **** B9SMX7_RICCO)%3B contains Interpro domain(s) IPR001085 Serine hydroxymethyltransferase ;Ontology_term=GO:0004372;Parent=gene:Solyc04g076790.2;from_BOGAS=1;interpro2go_term=GO:0006563,GO:0030170;length=5788;n
Solyc04g076800.2.1	Pentatricopeptide repeat-containing protein (AHRD V1 ***- D7MHD4_ARALY)%3B contains Interpro domain(s) IPR002885 Pentatricopeptide repeat ;Ontology_term=GO:0004519;Parent=gene:Solyc04g076800.2;from_BOGAS=1;interpro2go_term=GO:0006520;length=2592;nb_exon
Solyc04g076820.1.1	Octicosapeptide/Phox/Bem1p domain-containing protein (AHRD V1 *--- D7MPG4_ARALY)%3B contains Interpro domain(s) IPR000270 Octicosapeptide/Phox/Bem1p ;Parent=gene:Solyc04g076820.1;from_BOGAS=1;length=1425;nb_exon=1;eugene_evidence_code=10F0H1E1IEG
Solyc04g076830.2.1	Phosphoglycerate mutase-like protein (AHRD V1 ***- Q8LGT8_SOYBN)%3B contains Interpro domain(s) IPR013078 Phosphoglycerate mutase ;Parent=gene:Solyc04g076830.2;from_BOGAS=1;length=8866;nb_exon=14
Solyc04g076840.1.1	Unknown Protein (AHRD V1);Parent=gene:Solyc04g076840.1;from_BOGAS=1;length=174;nb_exon=1;eugene_evidence_code=10F0H0E0IEG
Solyc04g076850.2.1	Auxin responsive protein (AHRD V1 *-*- D9IQE6_CATRO)%3B contains Interpro domain(s) IPR003311 AUX/IAA protein ;Ontology_term=GO:0003700;Parent=gene:Solyc04g076850.2;from_BOGAS=1;interpro2go_term=GO:0005634,GO:0046983;length=4184;nb_exon=6;sifter_term=GO
Solyc04g076860.2.1	Inter-alpha-trypsin inhibitor heavy chain H2 (AHRD V1 *--- ITIH2_HUMAN)%3B contains Interpro domain(s) IPR002035 von Willebrand factor%2C type A ;Ontology_term=GO:0004842;Parent=gene:Solyc04g076860.2;from_BOGAS=1;interpro2go_term=GO:0008270;length=2821;
Solyc04g076880.2.1	Phosphoenolpyruvate carboxykinase (AHRD V1 **** Q8W505_SOLLC)%3B contains Interpro domain(s) IPR001272 Phosphoenolpyruvate carboxykinase%2C ATP-utilising ;Ontology_term=GO:0004612,GO:0042802;Parent=gene:Solyc04g076880.2;from_BOGAS=1;interpro2go_term=GO:
Solyc04g076890.2.1	Ubiquitin-fold modifier-conjugating enzyme 1 (AHRD V1 ***- UFC1_ARATH)%3B contains Interpro domain(s) IPR014806 Ubiquitin-fold modifier-conjugating enzyme 1 ;Ontology_term=GO:0005515;Parent=gene:Solyc04g076890.2;from_BOGAS=1;length=1643;nb_exon=3;sifter
Solyc04g076930.1.1	Werner Syndrome-like exonuclease (AHRD V1 ***- WEX_ARATH)%3B contains Interpro domain(s) IPR012337 Polynucleotidyl transferase%2C ribonuclease H fold ;Ontology_term=GO:0003676;Parent=gene:Solyc04g076930.1;from_BOGAS=1;interpro2go_term=GO:0003676;length=
Solyc04g076950.2.1	Multidrug resistance protein mdtK (AHRD V1 ***- MDTK_PROMH)%3B contains Interpro domain(s) IPR002528 Multi antimicrobial extrusion protein MatE ;Ontology_term=GO:0015299,GO:0015559;Parent=gene:Solyc04g076950.2;from_BOGAS=1;interpro2go_term=GO:0016020;le
Solyc04g076960.2.1	Sucrose transporter (AHRD V1 **** Q9FVJ6_SOLLC)%3B contains Interpro domain(s) IPR005989 Sucrose/H+ symporter%2C plant ;Ontology_term=GO:0008506;Parent=gene:Solyc04g076960.2;from_BOGAS=1;interpro2go_term=GO:0005887,GO:0055085;length=6960;nb_exon=5;sifte
Solyc04g076970.2.1	BZIP transcription factor (AHRD V1 ***- A7Y1S1_BRAJU);Parent=gene:Solyc04g076970.2;from_BOGAS=1;length=1139;nb_exon=2
Solyc04g076990.2.1	Receptor like kinase%2C RLK;Ontology_term=GO:0004675;Parent=gene:Solyc04g076990.2;from_BOGAS=1;interpro2go_term=GO:0005515,GO:0006468;length=2322;nb_exon=3;sifter_term=GO:0004675
Solyc04g077000.2.1	Predicted E3 ubiquitin ligase (AHRD V1 **-- Q2UQ22_ASPOR)%3B contains Interpro domain(s) IPR002867 Zinc finger%2C C6HC-type ;Ontology_term=GO:0008270;Parent=gene:Solyc04g077000.2;from_BOGAS=1;interpro2go_term=GO:0008270;length=2752;nb_exon=2
Solyc04g077010.2.1	Receptor like kinase%2C RLK;Ontology_term=GO:0004675;Parent=gene:Solyc04g077010.2;from_BOGAS=1;interpro2go_term=GO:0005515,GO:0006468;length=3470;nb_exon=3;sifter_term=GO:0004675
Solyc04g077020.2.1	Tubulin alpha-3 chain (AHRD V1 ***- B6SPX4_MAIZE)%3B contains Interpro domain(s) IPR002452 Alpha tubulin ;Ontology_term=GO:0046982,GO:0005200;Parent=gene:Solyc04g077020.2;from_BOGAS=1;interpro2go_term=GO:0005874,GO:0043234;length=2828;nb_exon=4;sifter_t
Solyc04g077040.2.1	Xylulose kinase (AHRD V1 ***- D7MPD2_ARALY)%3B contains Interpro domain(s) IPR000577 Carbohydrate kinase%2C FGGY ;Ontology_term=GO:0004856;Parent=gene:Solyc04g077040.2;from_BOGAS=1;interpro2go_term=GO:0005975;length=5607;nb_exon=11;sifter_term=GO:000485
Solyc04g077050.2.1	Amino acid permease 6 (AHRD V1 **** Q7Y076_BRANA)%3B contains Interpro domain(s) IPR013057 Amino acid transporter%2C transmembrane ;Ontology_term=GO:0015175,GO:0015172;Parent=gene:Solyc04g077050.2;from_BOGAS=1;length=4670;nb_exon=7;sifter_term=GO:001517
Solyc04g077060.2.1	KH domain-containing protein (AHRD V1 **-- D7KHT7_ARALY)%3B contains Interpro domain(s) IPR018111 K Homology%2C type 1%2C subgroup ;Ontology_term=GO:0003676;Parent=gene:Solyc04g077060.2;from_BOGAS=1;interpro2go_term=GO:0003723;length=4672;nb_exon=8;sift
Solyc04g077070.1.1	Poly polymerase catalytic domain containing protein expressed (AHRD V1 *--- Q84T80_ORYSJ)%3B contains Interpro domain(s) IPR012317 Poly(ADP-ribose) polymerase%2C catalytic region ;Ontology_term=GO:0003950;Parent=gene:Solyc04g077070.1;from_BOGAS=1;interp
Solyc04g077080.1.1	Poly polymerase catalytic domain containing protein expressed (AHRD V1 **-- Q336N6_ORYSJ)%3B contains Interpro domain(s) IPR012317 Poly(ADP-ribose) polymerase%2C catalytic region ;Ontology_term=GO:0003950;Parent=gene:Solyc04g077080.1;from_BOGAS=1;interp
Solyc04g077090.1.1	Poly polymerase catalytic domain containing protein expressed (AHRD V1 **-- Q336N4_ORYSJ)%3B contains Interpro domain(s) IPR012317 Poly(ADP-ribose) polymerase%2C catalytic region ;Ontology_term=GO:0003950;Parent=gene:Solyc04g077090.1;from_BOGAS=1;interp
Solyc04g077100.2.1	Poly polymerase catalytic domain containing protein expressed (AHRD V1 **-- Q336N3_ORYSJ)%3B contains Interpro domain(s) IPR012317 Poly(ADP-ribose) polymerase%2C catalytic region ;Ontology_term=GO:0003950;Parent=gene:Solyc04g077100.2;from_BOGAS=1;interp
Solyc04g077110.2.1	Unknown Protein (AHRD V1);Parent=gene:Solyc04g077110.2;from_BOGAS=1;length=2064;nb_exon=5
Solyc04g077130.1.1	50S ribosomal protein 6%2C chloroplastic (AHRD V1 ***- PSRP6_ARATH);Parent=gene:Solyc04g077130.1;from_BOGAS=1;length=336;nb_exon=1;eugene_evidence_code=10F1H0E1IEG
Solyc04g077140.2.1	Unknown Protein (AHRD V1)%3B contains Interpro domain(s) IPR010410 Protein of unknown function DUF1005 ;Parent=gene:Solyc04g077140.2;from_BOGAS=1;length=2363;nb_exon=3
Solyc04g077150.2.1	Erg28 like protein expressed (AHRD V1 ***- Q2QLQ4_ORYSJ)%3B contains Interpro domain(s) IPR005352 Erg28-like ;Ontology_term=GO:0030674;Parent=gene:Solyc04g077150.2;from_BOGAS=1;interpro2go_term=GO:0016021;length=2942;nb_exon=3;sifter_term=GO:0030674
Solyc04g077160.1.1	Unknown Protein (AHRD V1);Parent=gene:Solyc04g077160.1;from_BOGAS=1;length=375;nb_exon=1;eugene_evidence_code=10F0H0E0IEG
Solyc04g077170.2.1	EPIDERMAL PATTERNING FACTOR-like protein 2 (AHRD V1 ***- EPFL2_ARATH);Parent=gene:Solyc04g077170.2;from_BOGAS=1;length=1006;nb_exon=3
Solyc04g077180.1.1	Potential lipid particle serine esterase (AHRD V1 **-- Q59KL3_CANAL)%3B contains Interpro domain(s) IPR007751 Protein of unknown function DUF676%2C hydrolase-like ;Ontology_term=GO:0003824;Parent=gene:Solyc04g077180.1;from_BOGAS=1;length=5861;nb_exon=11
Solyc04g077190.2.1	Endo-1 4-beta-xylanase (AHRD V1 *-** B6SW51_MAIZE)%3B contains Interpro domain(s) IPR013781 Glycoside hydrolase%2C subgroup%2C catalytic core ;Ontology_term=GO:0031176;Parent=gene:Solyc04g077190.2;from_BOGAS=1;interpro2go_term=GO:0016798,GO:0005975;leng
Solyc04g077200.1.1	Endo-1 4-beta-xylanase (Fragment) (AHRD V1 **-- Q27U87_EUCGG)%3B contains Interpro domain(s) IPR017853 Glycoside hydrolase%2C catalytic core ;Parent=gene:Solyc04g077200.1;from_BOGAS=1;length=352;nb_exon=2;eugene_evidence_code=10F0H1E0IEG
Solyc04g077210.2.1	Knotted-like homeobox protein (AHRD V1 ***- Q49RB7_POPTO)%3B contains Interpro domain(s) IPR005541 KNOX2 ;Ontology_term=GO:0005515,GO:0016563;Parent=gene:Solyc04g077210.2;from_BOGAS=1;interpro2go_term=GO:0005634,GO:0006355,GO:0045449;length=7266;nb_exon
Solyc04g077220.2.1	Homeobox-leucine zipper protein 22 (AHRD V1 ***- D7MA03_ARALY)%3B contains Interpro domain(s) IPR003106 Leucine zipper%2C homeobox-associated ;Ontology_term=GO:0005634,GO:0006355,GO:0045449;Parent=gene:Solyc04g077220.2;from_BOGAS=1;interpro2go_term=GO:0
Solyc04g077230.1.1	Unknown Protein (AHRD V1);Parent=gene:Solyc04g077230.1;from_BOGAS=1;length=225;nb_exon=1;eugene_evidence_code=10F0H0E0IEG
Solyc04g077240.2.1	Branched-chain-amino-acid aminotransferase (AHRD V1 **** Q94CF8_CAPAN)%3B contains Interpro domain(s) IPR005786 Branched-chain amino acid aminotransferase II ;Ontology_term=GO:0004084;Parent=gene:Solyc04g077240.2;from_BOGAS=1;interpro2go_term=GO:0008152
Solyc04g077250.2.1	Unknown Protein (AHRD V1);Parent=gene:Solyc04g077250.2;from_BOGAS=1;length=826;nb_exon=2
Solyc04g077260.2.1	MYB transcription factor (AHRD V1 *-** Q9T066_ARATH)%3B contains Interpro domain(s) IPR015495 Myb transcription factor ;Ontology_term=GO:0003700;Parent=gene:Solyc04g077260.2;from_BOGAS=1;interpro2go_term=GO:0003677,GO:0045449;length=1766;nb_exon=3;sifte
Solyc04g077270.2.1	Serine/threonine kinase receptor (AHRD V1 **** Q7DMS5_BRANA)%3B contains Interpro domain(s) IPR002290 Serine/threonine protein kinase ;Ontology_term=GO:0019199,GO:0004674;Parent=gene:Solyc04g077270.2;from_BOGAS=1;interpro2go_term=GO:0048544,GO:0005529,G
Solyc04g077280.2.1	Serine/threonine-protein kinase receptor (AHRD V1 *-** B6U2B7_MAIZE)%3B contains Interpro domain(s) IPR002290 Serine/threonine protein kinase ;Ontology_term=GO:0019199,GO:0004674;Parent=gene:Solyc04g077280.2;from_BOGAS=1;interpro2go_term=GO:0048544,GO:0
Solyc04g077290.1.1	YEATS domain-containing protein (AHRD V1 **-- C1EEG0_9CHLO)%3B contains Interpro domain(s) IPR005033 YEATS ;Ontology_term=GO:0005515,GO:0004402;Parent=gene:Solyc04g077290.1;from_BOGAS=1;interpro2go_term=GO:0005634;length=825;nb_exon=1;sifter_term=GO:000
Solyc04g077300.2.1	Serine/threonine-protein kinase receptor (AHRD V1 **** B6U2B7_MAIZE)%3B contains Interpro domain(s) IPR000858 S-locus glycoprotein ;Ontology_term=GO:0004674;Parent=gene:Solyc04g077300.2;from_BOGAS=1;interpro2go_term=GO:0048544,GO:0005529,GO:0006468;leng
Solyc04g077310.2.1	Serine/threonine-protein kinase receptor (AHRD V1 *-** B6U2B7_MAIZE)%3B contains Interpro domain(s) IPR002290 Serine/threonine protein kinase ;Ontology_term=GO:0019199,GO:0004674;Parent=gene:Solyc04g077310.2;from_BOGAS=1;interpro2go_term=GO:0016020,GO:0
Solyc04g077320.1.1	S-locus glycoprotein (Fragment) (AHRD V1 ***- D7RJY4_OLEEU)%3B contains Interpro domain(s) IPR000858 S-locus glycoprotein ;Ontology_term=GO:0048544,GO:0005529;Parent=gene:Solyc04g077320.1;from_BOGAS=1;interpro2go_term=GO:0048544,GO:0005529;length=960;nb
Solyc04g077330.2.1	Receptor protein kinase (AHRD V1 **** Q40096_IPOTF)%3B contains Interpro domain(s) IPR002290 Serine/threonine protein kinase ;Ontology_term=GO:0004672;Parent=gene:Solyc04g077330.2;from_BOGAS=1;interpro2go_term=GO:0006468;length=1762;nb_exon=5;sifter_ter
Solyc04g077340.2.1	Serine/threonine-protein kinase receptor (AHRD V1 **** B6U2B7_MAIZE)%3B contains Interpro domain(s) IPR002290 Serine/threonine protein kinase ;Ontology_term=GO:0019199,GO:0004674;Parent=gene:Solyc04g077340.2;from_BOGAS=1;interpro2go_term=GO:0048544,GO:0
Solyc04g077350.1.1	Unknown Protein (AHRD V1);Parent=gene:Solyc04g077350.1;from_BOGAS=1;length=267;nb_exon=1;eugene_evidence_code=10F1H0E1IEG
Solyc04g077360.2.1	Serine/threonine-protein kinase receptor (AHRD V1 **** B6U2B7_MAIZE)%3B contains Interpro domain(s) IPR002290 Serine/threonine protein kinase ;Ontology_term=GO:0019199,GO:0004674;Parent=gene:Solyc04g077360.2;from_BOGAS=1;interpro2go_term=GO:0048544,GO:0
Solyc04g077370.1.1	Serine/threonine kinase receptor (AHRD V1 **** Q7DMS5_BRANA)%3B contains Interpro domain(s) IPR002290 Serine/threonine protein kinase ;Ontology_term=GO:0019199,GO:0004674;Parent=gene:Solyc04g077370.1;from_BOGAS=1;interpro2go_term=GO:0048544,GO:0005529,G
Solyc04g077380.2.1	Receptor protein kinase (AHRD V1 *-*- Q40096_IPOTF)%3B contains Interpro domain(s) IPR001480 Curculin-like (mannose-binding) lectin ;Ontology_term=GO:0005529,GO:0006468;Parent=gene:Solyc04g077380.2;from_BOGAS=1;interpro2go_term=GO:0005529,GO:0006468;len
Solyc04g077390.2.1	ARK2 product/receptor-like serine/threonine protein kinase ARK2 (AHRD V1 *-** Q9S972_ARATH)%3B contains Interpro domain(s) IPR002290 Serine/threonine protein kinase ;Ontology_term=GO:0019199,GO:0004674;Parent=gene:Solyc04g077390.2;from_BOGAS=1;interpro2
Solyc04g077410.2.1	1-aminocyclopropane-1-carboxylate synthase (AHRD V1 **** Q4LDM2_SOLLC)%3B contains Interpro domain(s) IPR004838 Aminotransferases%2C class-I%2C pyridoxal-phosphate-binding site ;Ontology_term=GO:0016847;Parent=gene:Solyc04g077410.2;from_BOGAS=1;interpro
Solyc04g077430.2.1	Chaperone protein dnaJ (AHRD V1 *-*- Q0YS80_9CHLB)%3B contains Interpro domain(s) IPR001623 Heat shock protein DnaJ%2C N-terminal ;Ontology_term=GO:0031072;Parent=gene:Solyc04g077430.2;from_BOGAS=1;interpro2go_term=GO:0031072;length=11514;nb_exon=7
Solyc04g077450.2.1	AGAP001695-PA (Fragment) (AHRD V1 ***- Q380L4_ANOGA);Parent=gene:Solyc04g077450.2;from_BOGAS=1;length=3004;nb_exon=5
Solyc04g077470.2.1	Cellulose synthase-like C1-2 glycosyltransferase family 2 protein (AHRD V1 **** D8T077_SELML)%3B contains Interpro domain(s) IPR001173 Glycosyl transferase%2C family 2 ;Ontology_term=GO:0016759;Parent=gene:Solyc04g077470.2;from_BOGAS=1;length=3224;nb_ex
Solyc04g074410.1.1	Os06g0220000 protein (Fragment) (AHRD V1 ***- Q0DDJ2_ORYSJ)%3B contains Interpro domain(s) IPR006766 Phosphate-induced protein 1 conserved region ;Parent=gene:Solyc04g074410.1;from_BOGAS=1;length=939;nb_exon=1;eugene_evidence_code=10F0H1E1IEG
Solyc04g074450.1.1	Phi-1 protein (Fragment) (AHRD V1 ***- Q4LAX0_CAPCH)%3B contains Interpro domain(s) IPR006766 Phosphate-induced protein 1 conserved region ;Parent=gene:Solyc04g074450.1;from_BOGAS=1;length=945;nb_exon=1;eugene_evidence_code=10F0H1E1IEG
Solyc04g074490.2.1	Bifunctional arginine demethylase and lysyl-hydroxylase JMJD6 (AHRD V1 *--- JMJD6_DANRE)%3B contains Interpro domain(s) IPR013129 Transcription factor jumonji ;Ontology_term=GO:0016757;Parent=gene:Solyc04g074490.2;from_BOGAS=1;length=10957;nb_exon=16;si
Solyc04g074530.2.1	Alcohol dehydrogenase 1 (AHRD V1 **** B6TD57_MAIZE)%3B contains Interpro domain(s) IPR002085 Alcohol dehydrogenase superfamily%2C zinc-containing ;Ontology_term=GO:0004024;Parent=gene:Solyc04g074530.2;from_BOGAS=1;interpro2go_term=GO:0008152,GO:0016491,
Solyc04g074640.2.1	L-ascorbate peroxidase (AHRD V1 ***- A8JG56_CHLRE)%3B contains Interpro domain(s) IPR002207 Plant ascorbate peroxidase ;Ontology_term=GO:0005031;Parent=gene:Solyc04g074640.2;from_BOGAS=1;interpro2go_term=GO:0055114;length=5178;nb_exon=12;sifter_term=GO:
Solyc04g074670.2.1	Os03g0169000 protein (Fragment) (AHRD V1 ***- Q0DUS7_ORYSJ)%3B contains Interpro domain(s) IPR004348 Protein of unknown function DUF246%2C plant ;Parent=gene:Solyc04g074670.2;from_BOGAS=1;length=6225;nb_exon=13
Solyc04g074700.2.1	Homeobox-leucine zipper protein (AHRD V1 *-*- Q9FXN8_ZINEL)%3B contains Interpro domain(s) IPR003106 Leucine zipper%2C homeobox-associated ;Ontology_term=GO:0005634,GO:0006355,GO:0045449;Parent=gene:Solyc04g074700.2;from_BOGAS=1;interpro2go_term=GO:0005
Solyc04g074710.2.1	Queuine tRNA-ribosyltransferase (AHRD V1 **** B9RJQ2_RICCO)%3B contains Interpro domain(s) IPR004803 Queuine tRNA-ribosyltransferase ;Ontology_term=GO:0008479,GO:0005515;Parent=gene:Solyc04g074710.2;from_BOGAS=1;interpro2go_term=GO:0008616;length=7207;n
Solyc04g074720.2.1	Fam91a1 protein (AHRD V1 *--- B2RYP3_RAT);Parent=gene:Solyc04g074720.2;from_BOGAS=1;length=12170;nb_exon=10
Solyc04g074760.2.1	SKIP interacting protein 16 (AHRD V1 *-*- B8Q8A2_ORYSI);Parent=gene:Solyc04g074760.2;from_BOGAS=1;length=4854;nb_exon=6
Solyc04g074840.2.1	Multidrug resistance protein mdtK (AHRD V1 ***- MDTK_ENTS8)%3B contains Interpro domain(s) IPR002528 Multi antimicrobial extrusion protein MatE ;Ontology_term=GO:0015299,GO:0015559;Parent=gene:Solyc04g074840.2;from_BOGAS=1;interpro2go_term=GO:0016020;le
Solyc04g074850.2.1	Multidrug resistance protein mdtK (AHRD V1 **-- MDTK_YERP3)%3B contains Interpro domain(s) IPR002528 Multi antimicrobial extrusion protein MatE ;Ontology_term=GO:0015559;Parent=gene:Solyc04g074850.2;from_BOGAS=1;interpro2go_term=GO:0016020;length=10097;
Solyc04g074860.2.1	Mate efflux family protein (AHRD V1 **-- D7MN36_ARALY)%3B contains Interpro domain(s) IPR002528 Multi antimicrobial extrusion protein MatE ;Ontology_term=GO:0016020;Parent=gene:Solyc04g074860.2;from_BOGAS=1;interpro2go_term=GO:0016020;length=3730;nb_exo
Solyc04g074890.2.1	Unknown Protein (AHRD V1);Parent=gene:Solyc04g074890.2;from_BOGAS=1;length=1091;nb_exon=2
Solyc04g074970.2.1	Unknown Protein (AHRD V1);Parent=gene:Solyc04g074970.2;from_BOGAS=1;length=3558;nb_exon=3
Solyc04g076020.2.1	Wd and tetratricopeptide repeat protein (AHRD V1 *--- C5FTG1_NANOT)%3B contains Interpro domain(s) IPR017986 WD40 repeat%2C region ;Ontology_term=GO:0004857;Parent=gene:Solyc04g076020.2;from_BOGAS=1;length=19603;nb_exon=19;sifter_term=GO:0004857
Solyc04g076060.2.1	14-3-3 protein beta/alpha-B (AHRD V1 **-- 143BB_XENLA)%3B contains Interpro domain(s) IPR000308 14-3-3 protein ;Ontology_term=GO:0050815;Parent=gene:Solyc04g076060.2;from_BOGAS=1;interpro2go_term=GO:0019904;length=4795;nb_exon=4;sifter_term=GO:0050815
Solyc04g076090.2.1	Glucose-6-phosphate isomerase 2;Ontology_term=GO:0004347;Parent=gene:Solyc04g076090.2;from_BOGAS=1;interpro2go_term=GO:0006096;length=10245;nb_exon=15;sifter_term=GO:0004347
Solyc04g076100.2.1	Genomic DNA chromosome 5 P1 clone MNA5 (AHRD V1 **-- Q9FKP6_ARATH);Parent=gene:Solyc04g076100.2;from_BOGAS=1;length=10708;nb_exon=21
Solyc04g076140.2.1	Rho GTPase activating protein 12 (AHRD V1 *-** B2RUJ8_MOUSE)%3B contains Interpro domain(s) IPR000198 RhoGAP ;Ontology_term=GO:0035091,GO:0005100;Parent=gene:Solyc04g076140.2;from_BOGAS=1;interpro2go_term=GO:0005622;length=14013;nb_exon=22;sifter_term=G
Solyc04g076170.1.1	ABC transporter G family member 31 (AHRD V1 ***- AB31G_ARATH)%3B contains Interpro domain(s) IPR013525 ABC-2 type transporter ;Ontology_term=GO:0016020;Parent=gene:Solyc04g076170.1;from_BOGAS=1;interpro2go_term=GO:0016020;length=3273;nb_exon=6;eugene_ev
Solyc04g076230.2.1	AP-2 complex subunit mu (AHRD V1 ***- D0N5Q6_PHYIN)%3B contains Interpro domain(s) IPR001392 Clathrin adaptor%2C mu subunit ;Ontology_term=GO:0008565,GO:0030276;Parent=gene:Solyc04g076230.2;from_BOGAS=1;interpro2go_term=GO:0030131,GO:0006810;length=7447
Solyc04g076280.2.1	MPF2-like (Fragment) (AHRD V1 ***- A8QYX1_9SOLA)%3B contains Interpro domain(s) IPR002487 Transcription factor%2C K-box ;Ontology_term=GO:0003700;Parent=gene:Solyc04g076280.2;from_BOGAS=1;interpro2go_term=GO:0005634;length=6053;nb_exon=11;sifter_term=GO
Solyc04g076320.2.1	Argininosuccinate lyase (AHRD V1 **** O23637_ARATH)%3B contains Interpro domain(s) IPR009049 Argininosuccinate lyase ;Ontology_term=GO:0004056;Parent=gene:Solyc04g076320.2;from_BOGAS=1;interpro2go_term=GO:0042450,GO:0003824;length=4287;nb_exon=7;sifter_
Solyc04g076490.2.1	LvsC-like (AHRD V1 ***- Q655H7_ORYSJ);Parent=gene:Solyc04g076490.2;from_BOGAS=1;length=11441;nb_exon=7
Solyc04g076520.1.1	F-box family protein (AHRD V1 ***- D7MJL3_ARALY)%3B contains Interpro domain(s) IPR001810 Cyclin-like F-box ;Parent=gene:Solyc04g076520.1;from_BOGAS=1;length=1887;nb_exon=1;eugene_evidence_code=10F0H1E1IEG
Solyc04g076530.2.1	GATA transcription factor 25 (AHRD V1 *--- B6TFI9_MAIZE)%3B contains Interpro domain(s) IPR010402 CCT domain ;Ontology_term=GO:0006355;Parent=gene:Solyc04g076530.2;from_BOGAS=1;interpro2go_term=GO:0006355;length=10148;nb_exon=17
Solyc04g076540.2.1	Aberrant pollen transmission 1 (AHRD V1 **-- Q4JQG0_MAIZE)%3B contains Interpro domain(s) IPR019443 Protein of unknown function FMP27%2C domain-6%2C C-terminal ;Parent=gene:Solyc04g076540.2;from_BOGAS=1;length=15955;nb_exon=14
Solyc04g076550.2.1	Genomic DNA chromosome 5 TAC clone K2I5 (AHRD V1 **-- Q9LTA5_ARATH);Parent=gene:Solyc04g076550.2;from_BOGAS=1;length=15305;nb_exon=9
Solyc04g076560.2.1	Neuroguidin (Fragment) (AHRD V1 *--- C0PUK7_SALSA)%3B contains Interpro domain(s) IPR007146 Sas10/Utp3/C1D ;Parent=gene:Solyc04g076560.2;from_BOGAS=1;length=3869;nb_exon=9
Solyc04g076580.2.1	Transcription initiation factor TFIID subunit 7 (AHRD V1 ***- B6UGL3_MAIZE)%3B contains Interpro domain(s) IPR006751 TAFII55 protein conserved region ;Ontology_term=GO:0005669;Parent=gene:Solyc04g076580.2;from_BOGAS=1;interpro2go_term=GO:0005669;length=
Solyc04g076660.2.1	Rhamnogalacturonate lyase (AHRD V1 ***- A3XLZ2_LEEBM)%3B contains Interpro domain(s) IPR010325 Rhamnogalacturonate lyase ;Ontology_term=GO:0030246,GO:0005975;Parent=gene:Solyc04g076660.2;from_BOGAS=1;interpro2go_term=GO:0030246,GO:0005975;length=6875;nb
Solyc04g076680.2.1	MADS-box transcription factor-like protein (AHRD V1 ***- Q9M2M4_ARATH)%3B contains Interpro domain(s) IPR002100 Transcription factor%2C MADS-box ;Ontology_term=GO:0005634;Parent=gene:Solyc04g076680.2;from_BOGAS=1;interpro2go_term=GO:0005634;length=5888;
Solyc04g076690.2.1	Unknown Protein (AHRD V1);Parent=gene:Solyc04g076690.2;from_BOGAS=1;length=8906;nb_exon=5
Solyc04g076700.2.1	MADS-box transcription factor-like protein (AHRD V1 ***- Q9M2M4_ARATH)%3B contains Interpro domain(s) IPR002487 Transcription factor%2C K-box ;Ontology_term=GO:0046982;Parent=gene:Solyc04g076700.2;from_BOGAS=1;interpro2go_term=GO:0005634;length=11227;nb
Solyc04g076710.2.1	Unknown Protein (AHRD V1);Parent=gene:Solyc04g076710.2;from_BOGAS=1;length=14304;nb_exon=5
Solyc04g076810.2.1	CBL-interacting protein kinase 17 (AHRD V1 **** C4P7W6_VITVI)%3B contains Interpro domain(s) IPR002290 Serine/threonine protein kinase ;Ontology_term=GO:0004679;Parent=gene:Solyc04g076810.2;from_BOGAS=1;interpro2go_term=GO:0006468,GO:0007165;length=5793
Solyc04g076870.2.1	Glutamyl-tRNA reductase (AHRD V1 **** A5BZY3_VITVI)%3B contains Interpro domain(s) IPR000343 Tetrapyrrole biosynthesis%2C glutamyl-tRNA reductase ;Ontology_term=GO:0004781,GO:0008883;Parent=gene:Solyc04g076870.2;from_BOGAS=1;interpro2go_term=GO:0008152,
Solyc04g076900.1.1	Unknown Protein (AHRD V1)%3B contains Interpro domain(s) IPR016024 Armadillo-type fold ;Ontology_term=GO:0005488;Parent=gene:Solyc04g076900.1;from_BOGAS=1;interpro2go_term=GO:0005488;length=6659;nb_exon=6;eugene_evidence_code=10F0H1E1IEG
Solyc04g076910.2.1	Symplekin (AHRD V1 *-*- B0WVE7_CULQU);Parent=gene:Solyc04g076910.2;from_BOGAS=1;length=18108;nb_exon=23
Solyc04g076920.2.1	Galactosylgalactosylxylosylprotein 3-beta-glucuronosyltransferase 1 (AHRD V1 **-* B6U0V3_MAIZE)%3B contains Interpro domain(s) IPR005027 Glycosyl transferase%2C family 43 ;Ontology_term=GO:0015018;Parent=gene:Solyc04g076920.2;from_BOGAS=1;interpro2go_te
Solyc04g076940.2.1	Unknown Protein (AHRD V1);Parent=gene:Solyc04g076940.2;from_BOGAS=1;length=6755;nb_exon=5
Solyc04g076980.2.1	LRR receptor-like serine/threonine-protein kinase%2C RLP;Ontology_term=GO:0004675;Parent=gene:Solyc04g076980.2;from_BOGAS=1;interpro2go_term=GO:0005515;length=1256;nb_exon=2;sifter_term=GO:0004675
Solyc04g077030.2.1	Xylulose kinase (AHRD V1 ***- D7MPD2_ARALY)%3B contains Interpro domain(s) IPR000577 Carbohydrate kinase%2C FGGY ;Ontology_term=GO:0004856;Parent=gene:Solyc04g077030.2;from_BOGAS=1;interpro2go_term=GO:0005975;length=4207;nb_exon=11;sifter_term=GO:000485
Solyc04g077120.2.1	Inositol-tetrakisphosphate 1-kinase 3 (AHRD V1 **** B6TDJ5_MAIZE)%3B contains Interpro domain(s) IPR017427 Inositol-tetrakisphosphate 1-kinase ;Ontology_term=GO:0004428;Parent=gene:Solyc04g077120.2;from_BOGAS=1;interpro2go_term=GO:0047325,GO:0005622;len
Solyc04g077420.2.1	Unknown Protein (AHRD V1);Parent=gene:Solyc04g077420.2;from_BOGAS=1;length=5951;nb_exon=7
Solyc04g077440.2.1	Squalene monooxygenase (AHRD V1 ***- Q506K3_DATIN)%3B contains Interpro domain(s) IPR013698 Squalene epoxidase ;Ontology_term=GO:0005515,GO:0008144;Parent=gene:Solyc04g077440.2;from_BOGAS=1;interpro2go_term=GO:0008152,GO:0016491,GO:0016021;length=3643;n
Solyc04g077460.2.1	Amino acid transporter (AHRD V1 **** B9N1V7_POPTR)%3B contains Interpro domain(s) IPR013057 Amino acid transporter%2C transmembrane ;Ontology_term=GO:0015186;Parent=gene:Solyc04g077460.2;from_BOGAS=1;length=4788;nb_exon=5;sifter_term=GO:0015186
Solyc04g074480.2.1	3-deoxy-7-phosphoheptulonate synthase (Phospho-2-dehydro-3-deoxyheptonate aldolase) (DAHP synthetase class II) (AHRD V1 **** A4YX08_BRASO)%3B contains Interpro domain(s) IPR002480 DAHP synthetase%2C class II ;Ontology_term=GO:0005515,GO:0003849;Parent=g
Solyc04g076340.2.1	Unknown Protein (AHRD V1);Parent=gene:Solyc04g076340.2;from_BOGAS=1;length=2614;nb_exon=2
Solyc04g076510.2.1	Beige/BEACH domain containing protein (AHRD V1 *--- A8PYX1_BRUMA)%3B contains Interpro domain(s) IPR000409 Beige/BEACH ;Parent=gene:Solyc04g076510.2;from_BOGAS=1;length=11970;nb_exon=19
Solyc04g076620.2.1	Ubiquitin-protein ligase 1 (AHRD V1 *-** D7KN29_ARALY)%3B contains Interpro domain(s) IPR000569 HECT ;Ontology_term=GO:0004842;Parent=gene:Solyc04g076620.2;from_BOGAS=1;interpro2go_term=GO:0005488,GO:0005622;length=17802;nb_exon=18;sifter_term=GO:000484
Solyc04g076770.2.1	Peroxidase (AHRD V1 ***- Q94IQ0_TOBAC)%3B contains Interpro domain(s) IPR002016 Haem peroxidase%2C plant/fungal/bacterial ;Ontology_term=GO:0055114;Parent=gene:Solyc04g076770.2;from_BOGAS=1;interpro2go_term=GO:0055114;length=3003;nb_exon=4
Solyc04g077400.2.1	Early-responsive to dehydration protein-like (AHRD V1 **-- Q5JKX1_ORYSJ)%3B contains Interpro domain(s) IPR003864 Protein of unknown function DUF221 ;Ontology_term=GO:0016020;Parent=gene:Solyc04g077400.2;from_BOGAS=1;interpro2go_term=GO:0016020;length=7
Solyc04g076190.1.1	Aspartic proteinase nepenthesin-1 (AHRD V1 **-- B6TDX6_MAIZE)%3B contains Interpro domain(s) IPR001461 Peptidase A1 ;Ontology_term=GO:0006508;Parent=gene:Solyc04g076190.1;from_BOGAS=1;interpro2go_term=GO:0006508;length=1308;nb_exon=1;eugene_evidence_cod
Solyc09g005060.1.1	Phosphatidylethanolamine-binding protein PEBP (AHRD V1 **-* C4K241_RICPU)%3B contains Interpro domain(s) IPR005247 YbhB and YbcL ;Ontology_term=GO:0008429;Parent=gene:Solyc09g005060.1;from_BOGAS=1;length=598;nb_exon=2;sifter_term=GO:0008429;eugene_evide
Solyc09g005070.1.1	Transcription factor (Fragment) (AHRD V1 *-*- D6MK13_9ASPA)%3B contains Interpro domain(s) IPR001092 Basic helix-loop-helix dimerisation region bHLH ;Ontology_term=GO:0005634,GO:0045449;Parent=gene:Solyc09g005070.1;from_BOGAS=1;interpro2go_term=GO:00056
Solyc09g005090.1.1	LRR receptor-like serine/threonine-protein kinase%2C RLP;Ontology_term=GO:0016301;Parent=gene:Solyc09g005090.1;from_BOGAS=1;interpro2go_term=GO:0005515;length=3162;nb_exon=1;sifter_term=GO:0016301;eugene_evidence_code=10F1H1E1IEG
Solyc09g005100.2.1	Aprataxin (AHRD V1 *--- B1AXX8_MOUSE)%3B contains Interpro domain(s) IPR011151 Histidine triad motif ;Ontology_term=GO:0003700,GO:0047627;Parent=gene:Solyc09g005100.2;from_BOGAS=1;interpro2go_term=GO:0003824;length=4111;nb_exon=7;sifter_term=GO:0003700,
Solyc09g005120.2.1	Chaperone protein DnaJ (AHRD V1 *-*- C7DHA9_9EURY)%3B contains Interpro domain(s) IPR003095 Heat shock protein DnaJ ;Ontology_term=GO:0016491;Parent=gene:Solyc09g005120.2;from_BOGAS=1;interpro2go_term=GO:0006457,GO:0031072;length=5356;nb_exon=7;sifter_t
Solyc09g005160.1.1	Ubiquitin-protein ligase E3 (AHRD V1 *-*- B6K793_SCHJY)%3B contains Interpro domain(s) IPR000569 HECT ;Ontology_term=GO:0043008;Parent=gene:Solyc09g005160.1;from_BOGAS=1;interpro2go_term=GO:0005622;length=4278;nb_exon=3;sifter_term=GO:0043008;eugene_evi
Solyc09g005170.1.1	Receptor-like protein kinase At3g21340 (AHRD V1 *-** RLK6_ARATH)%3B contains Interpro domain(s) IPR002290 Serine/threonine protein kinase ;Ontology_term=GO:0016301,GO:0048602;Parent=gene:Solyc09g005170.1;from_BOGAS=1;interpro2go_term=GO:0006468,GO:00055
Solyc09g005190.1.1	Receptor-like protein kinase At3g21340 (AHRD V1 ***- RLK6_ARATH)%3B contains Interpro domain(s) IPR000719 Protein kinase%2C core ;Ontology_term=GO:0006468;Parent=gene:Solyc09g005190.1;from_BOGAS=1;interpro2go_term=GO:0006468;length=434;nb_exon=2;eugene_
Solyc09g005200.2.1	Cysteine-rich peptide (AHRD V1 *-*- D7NXT9_WHEAT);Parent=gene:Solyc09g005200.2;from_BOGAS=1;length=736;nb_exon=2
Solyc09g005210.2.1	GTP binding protein (AHRD V1 **** B6TE93_MAIZE)%3B contains Interpro domain(s) IPR007612 Protein of unknown function DUF567 ;Ontology_term=GO:0005515;Parent=gene:Solyc09g005210.2;from_BOGAS=1;length=1011;nb_exon=2;sifter_term=GO:0005515
Solyc09g005220.1.1	Potassium channel (AHRD V1 ***- O24382_SOLTU)%3B contains Interpro domain(s) IPR000595 Cyclic nucleotide-binding ;Parent=gene:Solyc09g005220.1;from_BOGAS=1;length=1321;nb_exon=5;eugene_evidence_code=10F0H1E0IEG
Solyc09g005230.2.1	DUF647 domain-containing protein (AHRD V1 **-- C5GE92_AJEDR)%3B contains Interpro domain(s) IPR006968 Protein of unknown function DUF647 ;Parent=gene:Solyc09g005230.2;from_BOGAS=1;length=4997;nb_exon=15
Solyc09g005240.1.1	Tobamovirus multiplication protein (Fragment) (AHRD V1 ***- B0ZZ80_ARAHY)%3B contains Interpro domain(s) IPR009457 Protein of unknown function DUF1084 ;Ontology_term=GO:0005515,GO:0046790;Parent=gene:Solyc09g005240.1;from_BOGAS=1;length=845;nb_exon=2;si
Solyc09g005250.2.1	Mitochondrial carrier protein (AHRD V1 ***- C6HT14_AJECH)%3B contains Interpro domain(s) IPR002113 Adenine nucleotide translocator 1 ;Ontology_term=GO:0005347,GO:0015228;Parent=gene:Solyc09g005250.2;from_BOGAS=1;interpro2go_term=GO:0016020,GO:0005743;le
Solyc09g005260.2.1	Calcium/proton exchanger (AHRD V1 **** C4JVH2_UNCRE)%3B contains Interpro domain(s) IPR004713 Calcium/proton exchanger ;Ontology_term=GO:0015369;Parent=gene:Solyc09g005260.2;from_BOGAS=1;interpro2go_term=GO:0055085,GO:0016021;length=3939;nb_exon=11;sift
Solyc09g005270.2.1	Chloroplastic group IIA intron splicing facilitator CRS1%2C chloroplastic (AHRD V1 *--- CRS1_MAIZE)%3B contains Interpro domain(s) IPR001890 RNA-binding%2C CRM domain ;Ontology_term=GO:0003723;Parent=gene:Solyc09g005270.2;from_BOGAS=1;interpro2go_term=G
Solyc09g005290.1.1	Cc-nbs-lrr%2C resistance protein;Ontology_term=GO:0005515;Parent=gene:Solyc09g005290.1;from_BOGAS=1;interpro2go_term=GO:0006952,GO:0005515,GO:0006915;length=2811;nb_exon=1;sifter_term=GO:0005515;eugene_evidence_code=10F0H1E0IEG
Solyc09g005310.2.1	LIMR family protein At5g01460 (AHRD V1 ***- LMBD2_ARATH)%3B contains Interpro domain(s) IPR006876 LMBR1-like conserved region ;Parent=gene:Solyc09g005310.2;from_BOGAS=1;length=6441;nb_exon=14
Solyc09g005340.2.1	Symplekin (AHRD V1 ***- Q6P3Q8_XENTR);Parent=gene:Solyc09g005340.2;from_BOGAS=1;length=6928;nb_exon=17
Solyc09g005350.2.1	Chaperone protein dnaJ (AHRD V1 ***- DNAJ_RHOCS)%3B contains Interpro domain(s) IPR003095 Heat shock protein DnaJ ;Ontology_term=GO:0051082;Parent=gene:Solyc09g005350.2;from_BOGAS=1;interpro2go_term=GO:0006457,GO:0031072;length=5534;nb_exon=3;sifter_ter
Solyc09g005370.1.1	Myb family transcription factor (AHRD V1 *--- D7LQZ5_ARALY)%3B contains Interpro domain(s) IPR006447 Myb-like DNA-binding region%2C SHAQKYF class ;Ontology_term=GO:0045449;Parent=gene:Solyc09g005370.1;from_BOGAS=1;interpro2go_term=GO:0045449;length=1017
Solyc09g005380.1.1	Peptide transporter (AHRD V1 **-* O48542_HORVU)%3B contains Interpro domain(s) IPR000109 TGF-beta receptor%2C type I/II extracellular region ;Ontology_term=GO:0042936;Parent=gene:Solyc09g005380.1;from_BOGAS=1;interpro2go_term=GO:0016020;length=2264;nb_e
Solyc09g005400.2.1	Major latex-like protein (AHRD V1 **-- B5THI3_PANGI)%3B contains Interpro domain(s) IPR000916 Bet v I allergen ;Ontology_term=GO:0009607;Parent=gene:Solyc09g005400.2;from_BOGAS=1;interpro2go_term=GO:0009607;length=1037;nb_exon=2
Solyc09g005410.1.1	Major latex-like protein (AHRD V1 **-- B5THI3_PANGI)%3B contains Interpro domain(s) IPR000916 Bet v I allergen ;Ontology_term=GO:0009607;Parent=gene:Solyc09g005410.1;from_BOGAS=1;interpro2go_term=GO:0009607;length=533;nb_exon=2;eugene_evidence_code=10F0
Solyc09g005420.2.1	Major latex-like protein (AHRD V1 **-- B5THI3_PANGI)%3B contains Interpro domain(s) IPR000916 Bet v I allergen ;Ontology_term=GO:0009607;Parent=gene:Solyc09g005420.2;from_BOGAS=1;interpro2go_term=GO:0009607;length=1084;nb_exon=2
Solyc09g005430.1.1	Unknown Protein (AHRD V1);Parent=gene:Solyc09g005430.1;from_BOGAS=1;length=1431;nb_exon=3;eugene_evidence_code=10F0H0E0IEG
Solyc09g005440.1.1	Unknown Protein (AHRD V1);Parent=gene:Solyc09g005440.1;from_BOGAS=1;length=1134;nb_exon=2;eugene_evidence_code=10F0H0E0IEG
Solyc09g005450.1.1	Unknown Protein (AHRD V1);Parent=gene:Solyc09g005450.1;from_BOGAS=1;length=886;nb_exon=2;eugene_evidence_code=10F0H0E0IEG
Solyc09g005470.2.1	NAD-dependent epimerase/dehydratase (AHRD V1 **-- B2J2A7_NOSP7)%3B contains Interpro domain(s) IPR016040 NAD(P)-binding domain ;Ontology_term=GO:0008152;Parent=gene:Solyc09g005470.2;from_BOGAS=1;interpro2go_term=GO:0008152;length=651;nb_exon=2
Solyc09g005480.2.1	F-box family protein (AHRD V1 ***- B9HCS6_POPTR)%3B contains Interpro domain(s) IPR001810 Cyclin-like F-box ;Parent=gene:Solyc09g005480.2;from_BOGAS=1;length=1624;nb_exon=2
Solyc09g005490.1.1	Ethylene insensitive 2 (AHRD V1 **-- D1M862_PRUPE)%3B contains Interpro domain(s) IPR001046 Natural resistance-associated macrophage protein ;Ontology_term=GO:0016020;Parent=gene:Solyc09g005490.1;from_BOGAS=1;interpro2go_term=GO:0016020;length=860;nb_ex
Solyc09g005500.2.1	Major latex-like protein (AHRD V1 **-- B5THI3_PANGI)%3B contains Interpro domain(s) IPR000916 Bet v I allergen ;Ontology_term=GO:0009607;Parent=gene:Solyc09g005500.2;from_BOGAS=1;interpro2go_term=GO:0009607;length=1063;nb_exon=2
Solyc09g005520.2.1	F-box family protein (AHRD V1 ***- B9HCS6_POPTR)%3B contains Interpro domain(s) IPR001810 Cyclin-like F-box ;Parent=gene:Solyc09g005520.2;from_BOGAS=1;length=2637;nb_exon=4
Solyc09g005530.2.1	NAD-dependent epimerase/dehydratase (AHRD V1 ***- Q39VQ9_GEOMG)%3B contains Interpro domain(s) IPR016040 NAD(P)-binding domain ;Ontology_term=GO:0044237,GO:0008152;Parent=gene:Solyc09g005530.2;from_BOGAS=1;interpro2go_term=GO:0044237,GO:0008152;length=4
Solyc09g005540.1.1	NAD-dependent epimerase/dehydratase (AHRD V1 *--- D0LL53_HALO1)%3B contains Interpro domain(s) IPR001046 Natural resistance-associated macrophage protein ;Ontology_term=GO:0016020;Parent=gene:Solyc09g005540.1;from_BOGAS=1;interpro2go_term=GO:0016020;len
Solyc09g005560.2.1	Zinc finger and SCAN domain containing 29 (Predicted) (AHRD V1 *--- A9X1B1_PAPAN)%3B contains Interpro domain(s) IPR017877 MYB-like ;Parent=gene:Solyc09g005560.2;from_BOGAS=1;length=1481;nb_exon=3
Solyc09g005570.2.1	Unknown Protein (AHRD V1);Parent=gene:Solyc09g005570.2;from_BOGAS=1;length=1575;nb_exon=2
Solyc09g005580.2.1	SelT-like protein (AHRD V1 ***- SELT_ARATH)%3B contains Interpro domain(s) IPR019389 Selenoprotein T ;Ontology_term=GO:0045454;Parent=gene:Solyc09g005580.2;from_BOGAS=1;interpro2go_term=GO:0045454;length=2482;nb_exon=4
Solyc09g005590.2.1	SelT-like protein (AHRD V1 ***- SELT_ARATH)%3B contains Interpro domain(s) IPR019389 Selenoprotein T ;Ontology_term=GO:0045454;Parent=gene:Solyc09g005590.2;from_BOGAS=1;interpro2go_term=GO:0045454;length=1407;nb_exon=2
Solyc09g005610.2.1	BZIP transcription factor (AHRD V1 *-*- Q8W5R8_ORYSA);Parent=gene:Solyc09g005610.2;from_BOGAS=1;length=1571;nb_exon=2
Solyc09g005620.2.1	Glutaredoxin (AHRD V1 *-*- D7G070_ECTSI)%3B contains Interpro domain(s) IPR004480 Glutaredoxin-related protein ;Ontology_term=GO:0045454;Parent=gene:Solyc09g005620.2;from_BOGAS=1;interpro2go_term=GO:0045454;length=2841;nb_exon=2
Solyc09g005630.2.1	Os03g0291800 protein (Fragment) (AHRD V1 **-- Q0DSS4_ORYSJ)%3B contains Interpro domain(s) IPR004253 Protein of unknown function DUF231%2C plant ;Parent=gene:Solyc09g005630.2;from_BOGAS=1;length=1936;nb_exon=6
Solyc09g005650.1.1	HAT family dimerisation domain containing protein expressed (AHRD V1 ***- Q10BC8_ORYSJ)%3B contains Interpro domain(s) IPR007021 Protein of unknown function DUF659 ;Ontology_term=GO:0046983;Parent=gene:Solyc09g005650.1;from_BOGAS=1;interpro2go_term=GO:0
Solyc09g005660.2.1	HAT family dimerisation domain containing protein expressed (AHRD V1 ***- Q10BC8_ORYSJ)%3B contains Interpro domain(s) IPR007021 Protein of unknown function DUF659 ;Ontology_term=GO:0046983;Parent=gene:Solyc09g005660.2;from_BOGAS=1;interpro2go_term=GO:0
Solyc09g005670.1.1	HAT family dimerisation domain containing protein expressed (AHRD V1 ***- Q10BC8_ORYSJ)%3B contains Interpro domain(s) IPR007021 Protein of unknown function DUF659 ;Ontology_term=GO:0046983;Parent=gene:Solyc09g005670.1;from_BOGAS=1;interpro2go_term=GO:0
Solyc09g005680.1.1	Unknown Protein (AHRD V1);Parent=gene:Solyc09g005680.1;from_BOGAS=1;length=339;nb_exon=1;eugene_evidence_code=10F0H0E0IEG
Solyc09g005690.2.1	Inositol-1 4 5-trisphosphate 5-Phosphatase-like protein (AHRD V1 ***- Q9M1W5_ARATH)%3B contains Interpro domain(s) IPR000300 Inositol polyphosphate related phosphatase ;Ontology_term=GO:0004437;Parent=gene:Solyc09g005690.2;from_BOGAS=1;interpro2go_term=
Solyc09g005710.1.1	Pentatricopeptide repeat-containing protein (AHRD V1 ***- D7L4A8_ARALY)%3B contains Interpro domain(s) IPR002885 Pentatricopeptide repeat ;Ontology_term=GO:0004519;Parent=gene:Solyc09g005710.1;from_BOGAS=1;length=1497;nb_exon=1;sifter_term=GO:0004519;eu
Solyc09g005720.2.1	60S ribosomal protein L23a (AHRD V1 ***- B6TN30_MAIZE)%3B contains Interpro domain(s) IPR001014 Ribosomal protein L23/L25%2C conserved site ;Ontology_term=GO:0003735,GO:0019843;Parent=gene:Solyc09g005720.2;from_BOGAS=1;interpro2go_term=GO:0005840,GO:000
Solyc09g005080.1.1	LRR receptor-like serine/threonine-protein kinase%2C RLP;Ontology_term=GO:0004675;Parent=gene:Solyc09g005080.1;from_BOGAS=1;interpro2go_term=GO:0005515;length=3420;nb_exon=1;sifter_term=GO:0004675;eugene_evidence_code=10F1H1E1IEG
Solyc09g005110.2.1	Pyruvate decarboxylase 1 (AHRD V1 **** Q84V95_LOTCO)%3B contains Interpro domain(s) IPR012110 Pyruvate decarboxylase/indolepyruvate decarboxylase ;Ontology_term=GO:0005515,GO:0004737;Parent=gene:Solyc09g005110.2;from_BOGAS=1;interpro2go_term=GO:0030976;
Solyc09g005130.2.1	Importin-11 (AHRD V1 ***- B0WJI0_CULQU)%3B contains Interpro domain(s) IPR011989 Armadillo-like helical ;Ontology_term=GO:0006886,GO:0005488;Parent=gene:Solyc09g005130.2;from_BOGAS=1;interpro2go_term=GO:0006886,GO:0005488;length=17445;nb_exon=23
Solyc09g005150.1.1	Ubiquitin-protein ligase E3 (AHRD V1 *-*- B6K793_SCHJY)%3B contains Interpro domain(s) IPR000569 HECT ;Ontology_term=GO:0043008;Parent=gene:Solyc09g005150.1;from_BOGAS=1;interpro2go_term=GO:0005622;length=3981;nb_exon=3;sifter_term=GO:0043008;eugene_evi
Solyc09g005180.2.1	FAD-binding domain-containing protein (AHRD V1 **-- D7LF85_ARALY)%3B contains Interpro domain(s) IPR010030 Plant-specific FAD-dependent oxidoreductase ;Ontology_term=GO:0016020,GO:0050660;Parent=gene:Solyc09g005180.2;from_BOGAS=1;interpro2go_term=GO:001
Solyc09g005280.2.1	ATP synthase subunit-like protein (AHRD V1 *--- Q6YWH6_ORYSJ);Parent=gene:Solyc09g005280.2;from_BOGAS=1;length=2852;nb_exon=9
Solyc09g005300.2.1	mRNA cap guanine-N7 methyltransferase (AHRD V1 **** B9SQY3_RICCO)%3B contains Interpro domain(s) IPR016899 mRNA (guanine-N(7))-methyltransferase ;Ontology_term=GO:0004482;Parent=gene:Solyc09g005300.2;from_BOGAS=1;interpro2go_term=GO:0006370;length=7640;
Solyc09g005320.2.1	E3 ubiquitin-protein ligase RNF34 (AHRD V1 *--- C0H8Z5_SALSA)%3B contains Interpro domain(s) IPR001841 Zinc finger%2C RING-type ;Ontology_term=GO:0008270;Parent=gene:Solyc09g005320.2;from_BOGAS=1;interpro2go_term=GO:0008270;length=7035;nb_exon=10
Solyc09g005360.2.1	PHD finger family protein (AHRD V1 **-- D7LYZ0_ARALY)%3B contains Interpro domain(s) IPR019787 Zinc finger%2C PHD-finger ;Ontology_term=GO:0003677,GO:0035064;Parent=gene:Solyc09g005360.2;from_BOGAS=1;interpro2go_term=GO:0008270;length=8419;nb_exon=5;sif
Solyc09g005390.2.1	Thioesterase family protein (AHRD V1 **** D7KDD0_ARALY)%3B contains Interpro domain(s) IPR003736 Phenylacetic acid degradation-related protein ;Ontology_term=GO:0016291,GO:0042802;Parent=gene:Solyc09g005390.2;from_BOGAS=1;length=2799;nb_exon=3;sifter_te
Solyc09g005460.1.1	3-phosphoshikimate 1-carboxyvinyltransferase (AHRD V1 *-*- Q6E6L4_CONCD)%3B contains Interpro domain(s) IPR001986 3-phosphoshikimate 1-carboxyvinyltransferase%2C core ;Ontology_term=GO:0016765,GO:0003824;Parent=gene:Solyc09g005460.1;from_BOGAS=1;interpr
Solyc09g005510.1.1	Unknown Protein (AHRD V1);Parent=gene:Solyc09g005510.1;from_BOGAS=1;length=1692;nb_exon=2;eugene_evidence_code=10F0H0E0IEG
Solyc09g005550.2.1	Calcium dependent protein kinase 13 (AHRD V1 **** B9IGA3_POPTR)%3B contains Interpro domain(s) IPR002290 Serine/threonine protein kinase ;Ontology_term=GO:0004683;Parent=gene:Solyc09g005550.2;from_BOGAS=1;interpro2go_term=GO:0006468,GO:0005509;length=82
Solyc09g005600.2.1	Lethal(2) giant larvae protein homolog 2 (AHRD V1 *--- L2GL2_PONAB)%3B contains Interpro domain(s) IPR011046 WD40 repeat-like ;Ontology_term=GO:0000166;Parent=gene:Solyc09g005600.2;from_BOGAS=1;interpro2go_term=GO:0016021;length=14621;nb_exon=24;sifter_
Solyc09g005640.2.1	Copper chaperone SCO1 (AHRD V1 *--* D3NSK1_AZOS1)%3B contains Interpro domain(s) IPR017276 Synthesis of cytochrome c oxidase%2C Sco1/Sco2 ;Ontology_term=GO:0008379,GO:0016531;Parent=gene:Solyc09g005640.2;from_BOGAS=1;interpro2go_term=GO:0045454,GO:00057
Solyc09g005700.2.1	Diaminopimelate epimerase family protein (AHRD V1 **** D7LUJ8_ARALY)%3B contains Interpro domain(s) IPR001653 Diaminopimelate epimerase ;Ontology_term=GO:0008837;Parent=gene:Solyc09g005700.2;from_BOGAS=1;interpro2go_term=GO:0005737;length=7808;nb_exon=9
Solyc09g005140.1.1	Unknown Protein (AHRD V1);Parent=gene:Solyc09g005140.1;from_BOGAS=1;length=11523;nb_exon=17;eugene_evidence_code=10F0H0E1IEG
Solyc09g005330.2.1	Symplekin (AHRD V1 *-*- Q17I55_AEDAE)%3B contains Interpro domain(s) IPR016024 Armadillo-type fold ;Ontology_term=GO:0005488;Parent=gene:Solyc09g005330.2;from_BOGAS=1;interpro2go_term=GO:0005488;length=11048;nb_exon=16
Solyc11g010590.1.1	Protein-tyrosine phosphatase-like member A (AHRD V1 ***- PTPLA_MOUSE)%3B contains Interpro domain(s) IPR007482 Protein-tyrosine phosphatase-like%2C PTPLA ;Parent=gene:Solyc11g010590.1;from_BOGAS=1;length=2938;nb_exon=6;eugene_evidence_code=10F0H1E0IEG
Solyc11g010600.1.1	Os01g0841200 protein (Fragment) (AHRD V1 **-- Q0JHU9_ORYSJ)%3B contains Interpro domain(s) IPR004348 Protein of unknown function DUF246%2C plant ;Parent=gene:Solyc11g010600.1;from_BOGAS=1;length=5209;nb_exon=9;eugene_evidence_code=10F0H1E1IEG
Solyc11g010620.1.1	Unknown Protein (AHRD V1);Parent=gene:Solyc11g010620.1;from_BOGAS=1;length=3894;nb_exon=2;eugene_evidence_code=10F0H1E0IEG
Solyc11g010650.2.1	Unknown Protein (AHRD V1)%3B contains Interpro domain(s) IPR000868 Isochorismatase-like ;Ontology_term=GO:0008936;Parent=gene:Solyc11g010650.2;from_BOGAS=1;interpro2go_term=GO:0008152;length=2170;nb_exon=5;sifter_term=GO:0008936
Solyc11g010660.1.1	SGT1 protein (AHRD V1 ***- D3B137_POLPA)%3B contains Interpro domain(s) IPR010770 SGT1 ;Parent=gene:Solyc11g010660.1;from_BOGAS=1;length=3780;nb_exon=5;eugene_evidence_code=10F0H1E1IEG
Solyc11g010670.1.1	Unknown Protein (AHRD V1);Parent=gene:Solyc11g010670.1;from_BOGAS=1;length=231;nb_exon=1;eugene_evidence_code=10F1H0E1IEG
Solyc11g010680.2.1	Unknown Protein (AHRD V1);Parent=gene:Solyc11g010680.2;from_BOGAS=1;length=3474;nb_exon=3
Solyc11g010690.1.1	Nucleobase ascorbate transporter (AHRD V1 *--- B9MYJ5_POPTR)%3B contains Interpro domain(s) IPR006043 Xanthine/uracil/vitamin C permease ;Ontology_term=GO:0016020;Parent=gene:Solyc11g010690.1;from_BOGAS=1;interpro2go_term=GO:0016020;length=8092;nb_exon=
Solyc11g010700.1.1	Receptor-like protein kinase (AHRD V1 *-*- Q9FZP2_ARATH)%3B contains Interpro domain(s) IPR001245 Tyrosine protein kinase ;Ontology_term=GO:0006468,GO:0000151;Parent=gene:Solyc11g010700.1;from_BOGAS=1;interpro2go_term=GO:0006468,GO:0000151;length=4649;n
Solyc11g010710.1.1	AP2-like ethylene-responsive transcription factor At1g16060 (AHRD V1 *-*- AP2L1_ARATH)%3B contains Interpro domain(s) IPR001471 Pathogenesis-related transcriptional factor and ERF%2C DNA-binding ;Ontology_term=GO:0003677,GO:0006355;Parent=gene:Solyc11g0
Solyc11g010730.1.1	Receptor-like kinase (AHRD V1 ***- A7VM42_MARPO)%3B contains Interpro domain(s) IPR002290 Serine/threonine protein kinase ;Ontology_term=GO:0006468;Parent=gene:Solyc11g010730.1;from_BOGAS=1;interpro2go_term=GO:0006468;length=7589;nb_exon=8;eugene_eviden
Solyc11g010740.1.1	UDP-glucosyltransferase (AHRD V1 **-* Q8LKG3_STERE)%3B contains Interpro domain(s) IPR002213 UDP-glucuronosyl/UDP-glucosyltransferase ;Ontology_term=GO:0080043;Parent=gene:Solyc11g010740.1;from_BOGAS=1;interpro2go_term=GO:0008152;length=1452;nb_exon=1;s
Solyc11g010750.1.1	UDP-glucosyltransferase (AHRD V1 **-- Q8LKG3_STERE)%3B contains Interpro domain(s) IPR002213 UDP-glucuronosyl/UDP-glucosyltransferase ;Ontology_term=GO:0008152;Parent=gene:Solyc11g010750.1;from_BOGAS=1;interpro2go_term=GO:0008152;length=378;nb_exon=1;eu
Solyc11g010760.1.1	UDP-glucosyltransferase (AHRD V1 ***- Q8LKG3_STERE)%3B contains Interpro domain(s) IPR002213 UDP-glucuronosyl/UDP-glucosyltransferase ;Ontology_term=GO:0008152;Parent=gene:Solyc11g010760.1;from_BOGAS=1;interpro2go_term=GO:0008152;length=1425;nb_exon=1;e
Solyc11g010770.1.1	Unknown Protein (AHRD V1);Parent=gene:Solyc11g010770.1;from_BOGAS=1;length=1256;nb_exon=2;eugene_evidence_code=10F0H0E0IEG
Solyc11g010780.1.1	Glucosyltransferase (AHRD V1 ***- A5I865_BRANA)%3B contains Interpro domain(s) IPR002213 UDP-glucuronosyl/UDP-glucosyltransferase ;Ontology_term=GO:0008152;Parent=gene:Solyc11g010780.1;from_BOGAS=1;interpro2go_term=GO:0008152;length=1107;nb_exon=1;eugen
Solyc11g010790.1.1	Glucosyltransferase (AHRD V1 ***- A1YM58_IPOBA)%3B contains Interpro domain(s) IPR002213 UDP-glucuronosyl/UDP-glucosyltransferase ;Ontology_term=GO:0008152;Parent=gene:Solyc11g010790.1;from_BOGAS=1;interpro2go_term=GO:0008152;length=1413;nb_exon=1;eugen
Solyc11g010800.1.1	Anthocyanidin 3-O-glucosyltransferase (AHRD V1 ***- B6SU01_MAIZE)%3B contains Interpro domain(s) IPR002213 UDP-glucuronosyl/UDP-glucosyltransferase ;Ontology_term=GO:0008152;Parent=gene:Solyc11g010800.1;from_BOGAS=1;interpro2go_term=GO:0008152;length=10
Solyc11g010810.1.1	Glucosyltransferase (AHRD V1 ***- A1YM58_IPOBA)%3B contains Interpro domain(s) IPR002213 UDP-glucuronosyl/UDP-glucosyltransferase ;Ontology_term=GO:0008152;Parent=gene:Solyc11g010810.1;from_BOGAS=1;interpro2go_term=GO:0008152;length=1413;nb_exon=1;eugen
Solyc11g010830.1.1	Unknown Protein (AHRD V1);Parent=gene:Solyc11g010830.1;from_BOGAS=1;length=774;nb_exon=1;eugene_evidence_code=10F0H0E0IEG
Solyc11g010840.1.1	Poly(RC) binding protein 3 (AHRD V1 *--- Q5MJP6_HUMAN)%3B contains Interpro domain(s) IPR018111 K Homology%2C type 1%2C subgroup ;Ontology_term=GO:0003723;Parent=gene:Solyc11g010840.1;from_BOGAS=1;interpro2go_term=GO:0003723;length=6532;nb_exon=7;eugene
Solyc11g010850.1.1	1-deoxy-D-xylulose 5-phosphate synthase 2 (AHRD V1 **** C7U111_SOLLC)%3B contains Interpro domain(s) IPR005477 Deoxyxylulose-5-phosphate synthase ;Ontology_term=GO:0008661;Parent=gene:Solyc11g010850.1;from_BOGAS=1;interpro2go_term=GO:0016114,GO:0008152;
Solyc11g010860.1.1	RING-finger protein like (AHRD V1 ***- B6SVN2_MAIZE)%3B contains Interpro domain(s) IPR018957 Zinc finger%2C C3HC4 RING-type ;Ontology_term=GO:0008270;Parent=gene:Solyc11g010860.1;from_BOGAS=1;interpro2go_term=GO:0008270;length=396;nb_exon=1;eugene_evid
Solyc11g010870.1.1	Unknown Protein (AHRD V1);Parent=gene:Solyc11g010870.1;from_BOGAS=1;length=1158;nb_exon=2;eugene_evidence_code=10F0H0E0IEG
Solyc11g010880.1.1	Unknown Protein (AHRD V1);Parent=gene:Solyc11g010880.1;from_BOGAS=1;length=1568;nb_exon=5;eugene_evidence_code=10F0H0E0IEG
Solyc11g010900.1.1	RRNA methyltransferase (AHRD V1 ***- A4IRM5_GEOTN)%3B contains Interpro domain(s) IPR001537 tRNA/rRNA methyltransferase%2C SpoU ;Ontology_term=GO:0006396;Parent=gene:Solyc11g010900.1;from_BOGAS=1;interpro2go_term=GO:0006396;length=2554;nb_exon=4;eugene_
Solyc11g010920.1.1	Kinesin (AHRD V1 *-*- A6YTD6_CUCME)%3B contains Interpro domain(s) IPR001752 Kinesin%2C motor region ;Ontology_term=GO:0007018;Parent=gene:Solyc11g010920.1;from_BOGAS=1;interpro2go_term=GO:0007018;length=6880;nb_exon=20;eugene_evidence_code=10F0H1E0IEG
Solyc11g010930.1.1	HVA22-like protein e (AHRD V1 ***- B6SRB1_MAIZE)%3B contains Interpro domain(s) IPR004345 TB2/DP1 and HVA22 related protein ;Parent=gene:Solyc11g010930.1;from_BOGAS=1;length=1031;nb_exon=3;eugene_evidence_code=10F0H0E0IEG
Solyc11g010940.1.1	Dof zinc finger protein 6 (AHRD V1 *-*- A5HWF5_HORVD)%3B contains Interpro domain(s) IPR003851 Zinc finger%2C Dof-type ;Ontology_term=GO:0045449;Parent=gene:Solyc11g010940.1;from_BOGAS=1;interpro2go_term=GO:0045449;length=1825;nb_exon=3;eugene_evidence_
Solyc11g010950.1.1	Elongator complex protein 4 (AHRD V1 ***- ELP4_BOVIN)%3B contains Interpro domain(s) IPR008728 Elongator complex protein 4 ;Ontology_term=GO:0033588;Parent=gene:Solyc11g010950.1;from_BOGAS=1;interpro2go_term=GO:0033588;length=3588;nb_exon=8;eugene_evide
Solyc11g010960.1.1	Alcohol dehydrogenase (AHRD V1 ***- ADH2_BACST)%3B contains Interpro domain(s) IPR002085 Alcohol dehydrogenase superfamily%2C zinc-containing ;Ontology_term=GO:0008152,GO:0016491,GO:0055114;Parent=gene:Solyc11g010960.1;from_BOGAS=1;interpro2go_term=GO:0
Solyc11g010980.1.1	Alcohol dehydrogenase (AHRD V1 ***- ADH2_BACST)%3B contains Interpro domain(s) IPR002085 Alcohol dehydrogenase superfamily%2C zinc-containing ;Ontology_term=GO:0008152,GO:0016491,GO:0055114;Parent=gene:Solyc11g010980.1;from_BOGAS=1;interpro2go_term=GO:0
Solyc11g010990.1.1	Alcohol dehydrogenase (AHRD V1 ***- ADH2_BACST)%3B contains Interpro domain(s) IPR002085 Alcohol dehydrogenase superfamily%2C zinc-containing ;Ontology_term=GO:0008152,GO:0016491,GO:0055114;Parent=gene:Solyc11g010990.1;from_BOGAS=1;interpro2go_term=GO:0
Solyc11g011000.1.1	Cysteine-rich repeat secretory protein 60 (AHRD V1 ***- CRR60_ARATH)%3B contains Interpro domain(s) IPR002902 Protein of unknown function DUF26 ;Parent=gene:Solyc11g011000.1;from_BOGAS=1;length=2204;nb_exon=3;eugene_evidence_code=10F0H1E0IEG
Solyc11g011010.1.1	Erwinia induced protein 2 (AHRD V1 ***- Q84XG6_SOLTU);Parent=gene:Solyc11g011010.1;from_BOGAS=1;length=393;nb_exon=1;eugene_evidence_code=10F1H1E1IEG
Solyc11g011030.1.1	Pto-responsive gene 1 protein (AHRD V1 ***- Q9M723_SOLLC)%3B contains Interpro domain(s) IPR010399 Tify ;Parent=gene:Solyc11g011030.1;from_BOGAS=1;length=3085;nb_exon=7;eugene_evidence_code=10F0H1E1IEG
Solyc11g011040.1.1	ADP-ribosylation factor-like protein (AHRD V1 ***- Q8W4C8_ARATH)%3B contains Interpro domain(s) IPR006688 ADP-ribosylation factor ;Ontology_term=GO:0015031,GO:0005525,GO:0005622;Parent=gene:Solyc11g011040.1;from_BOGAS=1;interpro2go_term=GO:0015031,GO:00
Solyc11g011050.1.1	MYB transcription factor (AHRD V1 **** Q9SPG7_ARATH)%3B contains Interpro domain(s) IPR015495 Myb transcription factor ;Ontology_term=GO:0003700;Parent=gene:Solyc11g011050.1;from_BOGAS=1;interpro2go_term=GO:0003677,GO:0045449;length=1825;nb_exon=3;sifte
Solyc11g011060.1.1	AT5g16610/MTG13_5 (Fragment) (AHRD V1 **-- Q570B5_ARATH);Parent=gene:Solyc11g011060.1;from_BOGAS=1;length=5536;nb_exon=5;eugene_evidence_code=10F0H1E1IEG
Solyc11g011070.1.1	Genomic DNA chromosome 5 P1 clone MTG13 (AHRD V1 *--- Q9FMD6_ARATH);Parent=gene:Solyc11g011070.1;from_BOGAS=1;length=5412;nb_exon=5;eugene_evidence_code=10F0H0E1IEG
Solyc11g011080.1.1	Tir-nbs-lrr%2C resistance protein;Ontology_term=GO:0030275,GO:0000166;Parent=gene:Solyc11g011080.1;from_BOGAS=1;interpro2go_term=GO:0006952,GO:0005515,GO:0031224,GO:0006915;length=5420;nb_exon=6;sifter_term=GO:0030275,GO:0000166;eugene_evidence_code=10F0H
Solyc11g011100.1.1	Unknown Protein (AHRD V1);Parent=gene:Solyc11g011100.1;from_BOGAS=1;length=447;nb_exon=1;eugene_evidence_code=10F0H0E0IEG
Solyc11g011110.1.1	GDSL esterase/lipase At5g37690 (AHRD V1 ***- GDL80_ARATH)%3B contains Interpro domain(s) IPR001087 Lipase%2C GDSL ;Ontology_term=GO:0006629;Parent=gene:Solyc11g011110.1;from_BOGAS=1;interpro2go_term=GO:0006629;length=2878;nb_exon=6;eugene_evidence_code=
Solyc11g011120.1.1	Calmodulin-binding heat-shock protein (AHRD V1 **-- Q41251_TOBAC)%3B contains Interpro domain(s) IPR002921 Lipase%2C class 3 ;Ontology_term=GO:0006629,GO:0016042;Parent=gene:Solyc11g011120.1;from_BOGAS=1;interpro2go_term=GO:0006629,GO:0016042;length=670
Solyc11g011140.1.1	50S ribosomal protein L23 (AHRD V1 *-*- C0N8Z1_9GAMM)%3B contains Interpro domain(s) IPR013025 Ribosomal protein L25/L23 ;Ontology_term=GO:0005840,GO:0000166;Parent=gene:Solyc11g011140.1;from_BOGAS=1;interpro2go_term=GO:0005840,GO:0000166;length=1627;nb
Solyc11g011160.1.1	High mobility group protein (AHRD V1 *--- Q42461_CANGL)%3B contains Interpro domain(s) IPR005818 Histone H1/H5 ;Ontology_term=GO:0005634,GO:0003677;Parent=gene:Solyc11g011160.1;from_BOGAS=1;interpro2go_term=GO:0005634,GO:0003677;length=1444;nb_exon=2;eu
Solyc11g011170.1.1	ATA15 protein (AHRD V1 **-- Q5K6K5_ARATH);Parent=gene:Solyc11g011170.1;from_BOGAS=1;length=4487;nb_exon=12;eugene_evidence_code=10F1H1E1IEG
Solyc11g011180.1.1	LRR receptor-like serine/threonine-protein kinase%2C RLP;Ontology_term=GO:0005515;Parent=gene:Solyc11g011180.1;from_BOGAS=1;interpro2go_term=GO:0005515;length=3782;nb_exon=6;eugene_evidence_code=10F0H1E1IEG
Solyc11g011190.1.1	Exostosin family protein (AHRD V1 **-- D7M9K9_ARALY)%3B contains Interpro domain(s) IPR004263 Exostosin-like ;Ontology_term=GO:0016020;Parent=gene:Solyc11g011190.1;from_BOGAS=1;interpro2go_term=GO:0016020;length=1047;nb_exon=1;eugene_evidence_code=10F0H
Solyc11g011200.1.1	Post-GPI attachment to proteins factor 3 (AHRD V1 **-- PGAP3_DROME)%3B contains Interpro domain(s) IPR007217 Per1-like ;Parent=gene:Solyc11g011200.1;from_BOGAS=1;length=1735;nb_exon=4;eugene_evidence_code=10F0H1E1IEG
Solyc11g011210.1.1	Gibberellin regulated protein (AHRD V1 **-- A2Q374_MEDTR)%3B contains Interpro domain(s) IPR003854 Gibberellin regulated protein ;Ontology_term=GO:0005515;Parent=gene:Solyc11g011210.1;from_BOGAS=1;length=1029;nb_exon=3;sifter_term=GO:0005515;eugene_evid
Solyc11g011220.1.1	Unknown Protein (AHRD V1);Parent=gene:Solyc11g011220.1;from_BOGAS=1;length=4986;nb_exon=10;eugene_evidence_code=10F1H1E1IEG
Solyc11g011230.1.1	F-box family protein (AHRD V1 ***- D7KQH0_ARALY)%3B contains Interpro domain(s) IPR001810 Cyclin-like F-box ;Parent=gene:Solyc11g011230.1;from_BOGAS=1;length=2305;nb_exon=4;eugene_evidence_code=10F0H1E1IEG
Solyc11g011240.1.1	Geranylgeranyl pyrophosphate synthase 1 (AHRD V1 ***- Q1A7T0_SOLLC)%3B contains Interpro domain(s) IPR000092 Polyprenyl synthetase ;Ontology_term=GO:0008299;Parent=gene:Solyc11g011240.1;from_BOGAS=1;interpro2go_term=GO:0008299;length=1098;nb_exon=1;euge
Solyc11g011260.1.1	GAI-like protein 1 (Fragment) (AHRD V1 ***- A1YWN9_9ROSI)%3B contains Interpro domain(s) IPR005202 GRAS transcription factor ;Parent=gene:Solyc11g011260.1;from_BOGAS=1;length=1767;nb_exon=1;eugene_evidence_code=10F0H1E1IEG
Solyc11g011270.1.1	Rhamnogalacturonate lyase (AHRD V1 **-- A3XLZ2_LEEBM)%3B contains Interpro domain(s) IPR010325 Rhamnogalacturonate lyase ;Ontology_term=GO:0005975;Parent=gene:Solyc11g011270.1;from_BOGAS=1;interpro2go_term=GO:0005975;length=2664;nb_exon=7;eugene_evidenc
Solyc11g011280.1.1	LG127/30 like gene (AHRD V1 **-- Q9SZK3_ARATH)%3B contains Interpro domain(s) IPR008979 Galactose-binding like ;Ontology_term=GO:0030246;Parent=gene:Solyc11g011280.1;from_BOGAS=1;interpro2go_term=GO:0030246;length=1803;nb_exon=7;eugene_evidence_code=10F
Solyc11g011290.1.1	Rhamnogalacturonate lyase (AHRD V1 **** A3XLZ2_LEEBM)%3B contains Interpro domain(s) IPR010325 Rhamnogalacturonate lyase ;Ontology_term=GO:0016829;Parent=gene:Solyc11g011290.1;from_BOGAS=1;interpro2go_term=GO:0030246,GO:0005975;length=6114;nb_exon=16;si
Solyc11g011320.1.1	Rhamnogalacturonate lyase (AHRD V1 **** A3XLZ2_LEEBM)%3B contains Interpro domain(s) IPR010325 Rhamnogalacturonate lyase ;Ontology_term=GO:0016829;Parent=gene:Solyc11g011320.1;from_BOGAS=1;interpro2go_term=GO:0030246,GO:0005975;length=5635;nb_exon=16;si
Solyc11g011330.1.1	Cinnamyl alcohol dehydrogenase (AHRD V1 **** D1FWZ8_SOYBN)%3B contains Interpro domain(s) IPR002085 Alcohol dehydrogenase superfamily%2C zinc-containing ;Ontology_term=GO:0045551;Parent=gene:Solyc11g011330.1;from_BOGAS=1;interpro2go_term=GO:0008152,GO:0
Solyc11g011340.1.1	Alcohol dehydrogenase (AHRD V1 ***- Q8KRC3_MYXXA)%3B contains Interpro domain(s) IPR002085 Alcohol dehydrogenase superfamily%2C zinc-containing ;Ontology_term=GO:0008152,GO:0016491,GO:0055114;Parent=gene:Solyc11g011340.1;from_BOGAS=1;interpro2go_term=GO
Solyc11g011350.1.1	Tir-nbs-lrr%2C resistance protein;Ontology_term=GO:0030275,GO:0000166;Parent=gene:Solyc11g011350.1;from_BOGAS=1;interpro2go_term=GO:0006952,GO:0005515,GO:0031224,GO:0006915;length=6091;nb_exon=6;sifter_term=GO:0030275,GO:0000166;eugene_evidence_code=10F0H
Solyc11g011360.1.1	Nudix hydrolase 4 (AHRD V1 **-- B6T5N7_MAIZE)%3B contains Interpro domain(s) IPR000086 NUDIX hydrolase domain ;Ontology_term=GO:0016787;Parent=gene:Solyc11g011360.1;from_BOGAS=1;interpro2go_term=GO:0016787;length=2297;nb_exon=5;eugene_evidence_code=10F0
Solyc11g011370.1.1	Condensin complex subunit 3 (AHRD V1 *-*- C0H9G7_SALSA)%3B contains Interpro domain(s) IPR016024 Armadillo-type fold ;Ontology_term=GO:0005488;Parent=gene:Solyc11g011370.1;from_BOGAS=1;interpro2go_term=GO:0005488;length=8553;nb_exon=12;eugene_evidence_c
Solyc11g011390.1.1	TPR repeat Kinesin light chain Kinesin light chain (AHRD V1 *--- Q4C9Q1_CROWT)%3B contains Interpro domain(s) IPR011990 Tetratricopeptide-like helical ;Ontology_term=GO:0005488;Parent=gene:Solyc11g011390.1;from_BOGAS=1;interpro2go_term=GO:0005488;length
Solyc11g011400.1.1	Unknown Protein (AHRD V1);Parent=gene:Solyc11g011400.1;from_BOGAS=1;length=579;nb_exon=2;eugene_evidence_code=10F0H0E0IEG
Solyc11g011410.1.1	Pentatricopeptide repeat-containing protein (AHRD V1 ***- D7KJT0_ARALY)%3B contains Interpro domain(s) IPR002885 Pentatricopeptide repeat ;Ontology_term=GO:0008270,GO:0003723;Parent=gene:Solyc11g011410.1;from_BOGAS=1;length=1443;nb_exon=1;sifter_term=GO
Solyc11g011430.1.1	Ycf2 (AHRD V1 ***- D2KLP5_OLEEU)%3B contains Interpro domain(s) IPR008543 Chloroplast Ycf2 ;Ontology_term=GO:0009507;Parent=gene:Solyc11g011430.1;from_BOGAS=1;interpro2go_term=GO:0009507;length=204;nb_exon=1;eugene_evidence_code=10F0H1E0IEG
Solyc11g011440.1.1	Aspartic proteinase nepenthesin-1 (AHRD V1 **-- B6TS94_MAIZE)%3B contains Interpro domain(s) IPR001461 Peptidase A1 ;Ontology_term=GO:0006508;Parent=gene:Solyc11g011440.1;from_BOGAS=1;interpro2go_term=GO:0006508;length=1299;nb_exon=1;eugene_evidence_cod
Solyc11g011450.1.1	Glutathione-dependent formaldehyde-activating GFA (AHRD V1 ***- B7K8C4_CYAP7)%3B contains Interpro domain(s) IPR006913 Glutathione-dependent formaldehyde-activating%2C GFA ;Ontology_term=GO:0008152;Parent=gene:Solyc11g011450.1;from_BOGAS=1;interpro2go_t
Solyc11g011460.1.1	ATP-dependent RNA helicase (AHRD V1 ***- Q10D00_ORYSJ)%3B contains Interpro domain(s) IPR001650 DNA/RNA helicase%2C C-terminal ;Ontology_term=GO:0005524;Parent=gene:Solyc11g011460.1;from_BOGAS=1;interpro2go_term=GO:0005524;length=3797;nb_exon=2;eugene_e
Solyc11g011480.1.1	Nicastrin (AHRD V1 ***- A8JFJ5_CHLRE)%3B contains Interpro domain(s) IPR008710 Nicastrin ;Ontology_term=GO:0031177,GO:0016021;Parent=gene:Solyc11g011480.1;from_BOGAS=1;interpro2go_term=GO:0031177,GO:0016021;length=9224;nb_exon=16;eugene_evidence_code=10
Solyc11g011490.1.1	CTV.12 (AHRD V1 ***- Q8H6R5_PONTR);Parent=gene:Solyc11g011490.1;from_BOGAS=1;length=3003;nb_exon=6;eugene_evidence_code=10F0H0E0IEG
Solyc11g011510.1.1	Unknown Protein (AHRD V1);Parent=gene:Solyc11g011510.1;from_BOGAS=1;length=304;nb_exon=2;eugene_evidence_code=10F0H0E0IEG
Solyc11g011520.1.1	Unknown Protein (AHRD V1);Parent=gene:Solyc11g011520.1;from_BOGAS=1;length=225;nb_exon=1;eugene_evidence_code=10F0H0E0IEG
Solyc11g011540.1.1	F-box family protein (AHRD V1 ***- D7KQH0_ARALY)%3B contains Interpro domain(s) IPR001810 Cyclin-like F-box ;Parent=gene:Solyc11g011540.1;from_BOGAS=1;length=1376;nb_exon=4;eugene_evidence_code=10F0H1E1IEG
Solyc11g011550.1.1	Unknown Protein (AHRD V1);Parent=gene:Solyc11g011550.1;from_BOGAS=1;length=375;nb_exon=2;eugene_evidence_code=10F0H0E0IEG
Solyc11g011560.1.1	PHD finger family protein (AHRD V1 **-- D7LPW0_ARALY)%3B contains Interpro domain(s) IPR011011 Zinc finger%2C FYVE/PHD-type ;Ontology_term=GO:0008270;Parent=gene:Solyc11g011560.1;from_BOGAS=1;interpro2go_term=GO:0008270;length=2389;nb_exon=3;eugene_evid
Solyc11g011570.1.1	RING finger protein 44 (AHRD V1 *--- RNF44_DANRE)%3B contains Interpro domain(s) IPR011016 Zinc finger%2C RING-CH-type ;Ontology_term=GO:0008270;Parent=gene:Solyc11g011570.1;from_BOGAS=1;interpro2go_term=GO:0008270;length=1109;nb_exon=2;eugene_evidence_
Solyc11g011580.1.1	FIP1 (AHRD V1 **-- B6U778_MAIZE)%3B contains Interpro domain(s) IPR004182 GRAM ;Parent=gene:Solyc11g011580.1;from_BOGAS=1;length=1292;nb_exon=4;eugene_evidence_code=10F0H1E0IEG
Solyc11g011590.1.1	FIP1 (AHRD V1 **-- B6U778_MAIZE)%3B contains Interpro domain(s) IPR004182 GRAM ;Parent=gene:Solyc11g011590.1;from_BOGAS=1;length=1319;nb_exon=5;eugene_evidence_code=10F0H1E1IEG
Solyc11g011630.1.1	Auxin-induced SAUR-like protein (AHRD V1 ***- Q8S348_CAPAN)%3B contains Interpro domain(s) IPR003676 Auxin responsive SAUR protein ;Parent=gene:Solyc11g011630.1;from_BOGAS=1;length=447;nb_exon=1;eugene_evidence_code=10F0H1E0IEG
Solyc11g011640.1.1	Auxin-responsive protein (AHRD V1 ***- A8IXW9_BRACM)%3B contains Interpro domain(s) IPR003676 Auxin responsive SAUR protein ;Parent=gene:Solyc11g011640.1;from_BOGAS=1;length=447;nb_exon=1;eugene_evidence_code=10F0H1E0IEG
Solyc11g011650.1.1	Auxin-induced SAUR-like protein (AHRD V1 ***- Q8S351_CAPAN)%3B contains Interpro domain(s) IPR003676 Auxin responsive SAUR protein ;Parent=gene:Solyc11g011650.1;from_BOGAS=1;length=276;nb_exon=1;eugene_evidence_code=10F0H1E0IEG
Solyc11g011660.1.1	Auxin-induced SAUR-like protein (AHRD V1 ***- Q8S348_CAPAN)%3B contains Interpro domain(s) IPR003676 Auxin responsive SAUR protein ;Parent=gene:Solyc11g011660.1;from_BOGAS=1;length=447;nb_exon=1;eugene_evidence_code=10F0H1E0IEG
Solyc11g011670.1.1	Auxin-responsive protein (AHRD V1 ***- A8IXW9_BRACM)%3B contains Interpro domain(s) IPR003676 Auxin responsive SAUR protein ;Parent=gene:Solyc11g011670.1;from_BOGAS=1;length=435;nb_exon=1;eugene_evidence_code=10F0H1E0IEG
Solyc11g011680.1.1	Auxin-induced SAUR-like protein (AHRD V1 ***- Q8S351_CAPAN)%3B contains Interpro domain(s) IPR003676 Auxin responsive SAUR protein ;Parent=gene:Solyc11g011680.1;from_BOGAS=1;length=279;nb_exon=1;eugene_evidence_code=10F0H1E0IEG
Solyc11g011690.1.1	Auxin-responsive protein (AHRD V1 ***- A8IXW9_BRACM)%3B contains Interpro domain(s) IPR003676 Auxin responsive SAUR protein ;Parent=gene:Solyc11g011690.1;from_BOGAS=1;length=447;nb_exon=1;eugene_evidence_code=10F0H1E0IEG
Solyc11g011700.1.1	Auxin-induced SAUR-like protein (AHRD V1 ***- Q8S351_CAPAN)%3B contains Interpro domain(s) IPR003676 Auxin responsive SAUR protein ;Parent=gene:Solyc11g011700.1;from_BOGAS=1;length=2711;nb_exon=2;eugene_evidence_code=10F0H1E0IEG
Solyc11g010630.2.1	Unknown Protein (AHRD V1);Parent=gene:Solyc11g010630.2;from_BOGAS=1;length=12692;nb_exon=3
Solyc11g010720.1.1	Genomic DNA chromosome 5 TAC clone K21L13 (AHRD V1 **-- Q9LSM3_ARATH)%3B contains Interpro domain(s) IPR011990 Tetratricopeptide-like helical ;Ontology_term=GO:0005488;Parent=gene:Solyc11g010720.1;from_BOGAS=1;interpro2go_term=GO:0005488;length=639;nb_e
Solyc11g010890.1.1	Exostosin family protein (AHRD V1 ***- D7M9K9_ARALY)%3B contains Interpro domain(s) IPR004263 Exostosin-like ;Ontology_term=GO:0016020;Parent=gene:Solyc11g010890.1;from_BOGAS=1;interpro2go_term=GO:0016020;length=4162;nb_exon=6;eugene_evidence_code=10F0H
Solyc11g010910.1.1	WD repeat protein (AHRD V1 ***- Q3MV14_ARATH)%3B contains Interpro domain(s) IPR020472 G-protein beta WD-40 repeat%2C region ;Ontology_term=GO:0000166;Parent=gene:Solyc11g010910.1;from_BOGAS=1;length=6452;nb_exon=13;sifter_term=GO:0000166;eugene_evidenc
Solyc11g011090.1.1	Tir-nbs-lrr%2C resistance protein;Ontology_term=GO:0030275,GO:0000166;Parent=gene:Solyc11g011090.1;from_BOGAS=1;interpro2go_term=GO:0006952,GO:0005515,GO:0031224,GO:0006915;length=12366;nb_exon=7;sifter_term=GO:0030275,GO:0000166;eugene_evidence_code=10F0
Solyc11g011130.1.1	THO complex subunit 4 (AHRD V1 *--- B6TD71_MAIZE)%3B contains Interpro domain(s) IPR012677 Nucleotide-binding%2C alpha-beta plait ;Ontology_term=GO:0003676,GO:0000166;Parent=gene:Solyc11g011130.1;from_BOGAS=1;interpro2go_term=GO:0003676,GO:0000166;lengt
Solyc11g011150.1.1	DNA repair protein Rad4 family (AHRD V1 ***- D7M868_ARALY)%3B contains Interpro domain(s) IPR004583 DNA repair protein Rad4 ;Ontology_term=GO:0005634;Parent=gene:Solyc11g011150.1;from_BOGAS=1;interpro2go_term=GO:0005634;length=9970;nb_exon=15;eugene_evi
Solyc11g011250.1.1	Chloride intracellular channel 6 (AHRD V1 ***- B6UCX2_MAIZE)%3B contains Interpro domain(s) IPR017933 Glutathione S-transferase/chloride channel%2C C-terminal ;Parent=gene:Solyc11g011250.1;from_BOGAS=1;length=5344;nb_exon=6;eugene_evidence_code=10F1H1E1
Solyc11g011300.1.1	Rhamnogalacturonate lyase (AHRD V1 ***- A3XLZ2_LEEBM)%3B contains Interpro domain(s) IPR010325 Rhamnogalacturonate lyase ;Ontology_term=GO:0030246,GO:0005975;Parent=gene:Solyc11g011300.1;from_BOGAS=1;interpro2go_term=GO:0030246,GO:0005975;length=7668;nb
Solyc11g011310.1.1	Rhamnogalacturonate lyase (AHRD V1 ***- A3XLZ2_LEEBM)%3B contains Interpro domain(s) IPR010325 Rhamnogalacturonate lyase ;Ontology_term=GO:0030246;Parent=gene:Solyc11g011310.1;from_BOGAS=1;interpro2go_term=GO:0030246;length=6766;nb_exon=15;eugene_eviden
Solyc11g011420.1.1	Peptidyl-prolyl cis-trans isomerase (AHRD V1 ***- Q86M29_BRUMA)%3B contains Interpro domain(s) IPR001179 Peptidyl-prolyl cis-trans isomerase%2C FKBP-type ;Ontology_term=GO:0006457,GO:0005488;Parent=gene:Solyc11g011420.1;from_BOGAS=1;interpro2go_term=GO:
Solyc11g011470.1.1	NADH-ubiquinone oxidoreductase subunit (AHRD V1 ***- B9T118_RICCO)%3B contains Interpro domain(s) IPR010228 NADH:ubiquinone oxidoreductase%2C subunit G ;Ontology_term=GO:0016020,GO:0051536,GO:0016491,GO:0055114;Parent=gene:Solyc11g011470.1;from_BOGAS=1;
Solyc11g011500.1.1	Potassium channel (AHRD V1 ***- D0EM91_9ROSI)%3B contains Interpro domain(s) IPR002110 Ankyrin ;Ontology_term=GO:0016020;Parent=gene:Solyc11g011500.1;from_BOGAS=1;interpro2go_term=GO:0016020;length=6702;nb_exon=13;eugene_evidence_code=10F0H1E0IEG
Solyc11g011600.1.1	GRAM-containing/ABA-responsive protein (Fragment) (AHRD V1 **-- C6FBP1_PSEMZ);Parent=gene:Solyc11g011600.1;from_BOGAS=1;length=1060;nb_exon=3;eugene_evidence_code=10F0H1E0IEG
Solyc11g011610.1.1	Fatty acid-binding protein-like protein (AHRD V1 ***- D6FMZ4_MYCTU)%3B contains Interpro domain(s) IPR014878 Region of unknown function DUF1794 ;Parent=gene:Solyc11g011610.1;from_BOGAS=1;length=2140;nb_exon=4;eugene_evidence_code=10F1H1E1IEG
Solyc11g011620.1.1	Fatty acid-binding protein-like protein (AHRD V1 ***- D6FMZ4_MYCTU)%3B contains Interpro domain(s) IPR014878 Region of unknown function DUF1794 ;Parent=gene:Solyc11g011620.1;from_BOGAS=1;length=5619;nb_exon=4;eugene_evidence_code=10F0H1E1IEG
Solyc11g010610.1.1	Small conductance mechanosensitive (MscS-family) ion channel (AHRD V1 *-*- Q31G33_THICR)%3B contains Interpro domain(s) IPR006685 Mechanosensitive ion channel MscS ;Ontology_term=GO:0016020;Parent=gene:Solyc11g010610.1;from_BOGAS=1;interpro2go_term=GO:0
Solyc11g011020.1.1	Receptor like kinase%2C RLK;Ontology_term=GO:0005515,GO:0004674;Parent=gene:Solyc11g011020.1;from_BOGAS=1;interpro2go_term=GO:0005515,GO:0006468;length=2888;nb_exon=2;sifter_term=GO:0005515,GO:0004674;eugene_evidence_code=10F1H1E1IEG
Solyc11g011380.1.1	Glutamine synthetase (AHRD V1 ***- Q42950_TOBAC)%3B contains Interpro domain(s) IPR008146 Glutamine synthetase%2C catalytic region ;Ontology_term=GO:0006807,GO:0003824;Parent=gene:Solyc11g011380.1;from_BOGAS=1;interpro2go_term=GO:0006807,GO:0003824;leng
Solyc11g011530.1.1	Unknown Protein (AHRD V1);Parent=gene:Solyc11g011530.1;from_BOGAS=1;length=1868;nb_exon=2;eugene_evidence_code=10F0H0E0IEG
